# Supplementary material for: Noncanonical circRNA biogenesis driven by alpha and gamma herpesviruses
Source: EMBO J. 2025 Mar 3;44(8):2323–52. doi: 10.1038/s44318-025-00398-0 (PMC12000468; doi:10.1038/s44318-025-00398-0)
Supplement: Supplementary file 3 — Dataset EV1 [file 44318_2025_398_MOESM3_ESM.xlsx]

## Sheet: Legend
Dataset EV1. Summary of high confidence viral circRNAs
Description of all high confidence viral circRNAs identified in Fig. 1 RNA-Seq. CircRNAs were determined using CHARLIE. Genomic positions are relative to the following viral genome assemblies: HSV-1: KT899744.1, KSHV: NC_009333.1; MHV68: MH636806.1 modified to remove the beta-lactamase gene (Δ103,908-105,091). Internal and external sequences are reported for the sense strand. BSJ counts are raw v…

## Sheet: HSV1
chromosome	3' BSJ	5' BSJ	CircID	Canonical Splice D-A?	Splice D-A: +/- 2 nt external to BSJ (Only + strand reported)	Flanking Sequence: +/-30 nt internal to BSJ (Only + strand reported)	SUM	# Samples	CIRCexplorer2 BSJ Raw Counts
									MRC5_12hpi (Lytic)				RNaseR_MRC5_12hpi		MRC5_24hpi (Lytic)
									R1	R2	R3	R4	R1	R2	R1	R2
KT899744.1	38849	39019	KT899744.1:38849-39019	N	CA-CC	GCACACGGTCCCGATCGCGTGTTCCAGAGA-CAGGCGTTCAAAAACAGCTGCTGCATGTCT	601	8	4	6	49	42	187	243	34	36
KT899744.1	100159	103115	KT899744.1:100159-103115	N	CC-GT	AAAAAACGCAGTATCTCCCGCGAAGGCTAC-CCGCCGGGCGCATAAAGAACATGTACTGCT	568	2	NA	NA	NA	NA	395	173	NA	NA
KT899744.1	122482	123149	KT899744.1:122482-123149	Y	CT-AC	GCAGGGAAACACCCAGACATCCGGGGCGGG-CGTCGTCCAGGTCGTCGTCATCCTCGTCCG	519	4	NA	NA	NA	NA	194	216	54	55
KT899744.1	3044	3711	KT899744.1:3044-3711	Y	GT-AG	CGGACGAGGATGACGACGACCTGGACGACG-CCCGCCCCGGATGTCTGGGTGTTTCCCTGC	516	4	NA	NA	NA	NA	193	216	53	54
KT899744.1	59863	60856	KT899744.1:59863-60856	Y	GT-AG	CCCGACGGCGTTGGCGCGGGCCGCGGCCGT-GTCCTGATACACGGCGAGGTTGGATCGCCG	502	2	NA	NA	NA	NA	277	225	NA	NA
KT899744.1	110504	110946	KT899744.1:110504-110946	N	CC-TC	CATGTCGGCCCGGCCCGGCGTCCGTGGGTT-CCCACGGGACAGGCATTTGCCGCGCTGGCC	419	6	NA	NA	15	19	208	162	11	4
KT899744.1	82793	83660	KT899744.1:82793-83660	N	CA-TG	GTGGGCCCGGTGGAGCGCGCACAGGTGTTC-CAGCAGGCTGGAGACGGCAGGCTGGAAGAC	384	4	NA	NA	3	NA	186	188	NA	7
KT899744.1	6137	6814	KT899744.1:6137-6814	N	CG-GA	GTGCTGTAACACGAGCCCACCCGCGAGTGG-CGTGGGTGTTGGGGGGTGGGGCGGAGGGGT	358	6	NA	NA	32	24	187	80	14	21
KT899744.1	79831	80179	KT899744.1:79831-80179	N	AC-GA	GGCCCACATCAAATATGAGGCTGAGAAAGG-ACAGCCCCATCCCTAGGGGGCCAATGGTTA	337	7	6	4	17	NA	133	136	22	19
KT899744.1	83332	83548	KT899744.1:83332-83548	N	GG-AA	TGACCTCCATCTCCCGGAAGGCCTGGTCGG-GGGCCTCGATGGAGGTCCGCGGGCTCATGG	285	6	NA	NA	27	20	96	106	19	17
KT899744.1	33008	33717	KT899744.1:33008-33717	N	GA-GA	TATATGCGATGATCACATGCCGCGGGTGGT-GACGAACAACCCCCCGGCGCTGGACGCACG	252	2	NA	NA	NA	NA	125	127	NA	NA
KT899744.1	75700	76159	KT899744.1:75700-76159	N	CA-GA	ATGGGTTAAACGCAAGGGCCGTCTCCAGGG-CAAGCTCGGCGGCCGCCGCCGGGTCGTTGC	237	6	NA	NA	24	15	98	65	14	21
KT899744.1	100652	101084	KT899744.1:100652-101084	N	CG-TC	GCAGAAAGGCGGGGTCTGCCGTCCCGGACA-CGGGGTGGGGAGCAGACACCCGCCGAAGAT	225	6	NA	NA	11	4	105	72	16	17
KT899744.1	93021	94068	KT899744.1:93021-94068	N	GG-GA	CGATGGCGCTGCCCGGGCGGGAGAGGCGGG-GGAGGGGGCGCCCTGCCAGGTGGTCCTGCA	201	6	NA	4	21	NA	16	12	79	69
KT899744.1	104361	105591	KT899744.1:104361-105591	N	GC-GC	CCCAGAGCTGGACCGCCGCCATCCGGGCAT-GCAGGTACCGGTACAGGGCCGAGCAGAAGT	183	3	NA	NA	NA	NA	82	98	NA	3
KT899744.1	74357	75889	KT899744.1:74357-75889	N	CG-GC	AAAACGGCACGTACTGGCGCAGGGCCGGCA-CGCCTCGGGACACATCAGCAGCGCGCCGAG	170	2	NA	NA	NA	NA	106	64	NA	NA
KT899744.1	65019	65395	KT899744.1:65019-65395	N	GC-AT	GCCGGGCTGACGGCCATGGGCGACAAGATG-GCGAAAGCAGATCCGCTCGCGGATTCCCCA	166	5	NA	NA	10	NA	76	47	15	18
KT899744.1	35575	36038	KT899744.1:35575-36038	N	GA-GA	GTGGGTCTTAGGGGGTTGGGAGGCGACAGG-GATCTACGGGGGAGGTGTTGCGAAGGTTAA	160	6	NA	NA	35	39	26	30	9	21
KT899744.1	26000	26399	KT899744.1:26000-26399	N	GG-GA	AGTCGGGATCGGCGTCCGGGTCGCGGGCGT-GGGTGGATGCGGTCGTGAGGCCCCGCCGGA	157	6	NA	NA	38	29	14	31	21	24
KT899744.1	93017	94064	KT899744.1:93017-94064	N	CG-GC	ACCTCGATGGCGCTGCCCGGGCGGGAGAGG-CGGAGGAGGGGGCGCCCTGCCAGGTGGTCC	139	6	NA	NA	11	5	19	15	44	45
KT899744.1	33004	33718	KT899744.1:33004-33718	N	AC-CA	ATATGCGATGATCACATGCCGCGGGTGGTG-AGGAGACGAACAACCCCCCGGCGCTGGACG	137	2	NA	NA	NA	NA	66	71	NA	NA
KT899744.1	58992	60111	KT899744.1:58992-60111	N	CC-CG	CGCGGTTGGTGATGATGGTCTCCAGCCGCC-CCATGACGGGCCGCAGCAGGTTGCAGCTGG	131	2	NA	NA	NA	NA	77	54	NA	NA
KT899744.1	97263	97516	KT899744.1:97263-97516	N	TC-CA	CGGGATTCCCGTTCTAGAGCACCACGGCAG-TCACCATGGAATTTGGGGTCCGGCATGTGG	124	5	NA	NA	NA	6	85	15	11	7
KT899744.1	99856	100218	KT899744.1:99856-100218	N	GC-CT	TGAATCCGATGGAGGGCGTCGCGCAGGCCG-GCCACAGGTTGGCTAGGCACGTCAGGTGGC	122	6	NA	NA	3	13	43	55	3	5
KT899744.1	98695	99146	KT899744.1:98695-99146	N	CG-GC	CAGAGACGCGCGCCGGACAAGAAGGGGGCA-CGTCGTTGGTCAGGGCGTTGGCTCGATGGC	114	6	NA	NA	35	17	13	10	20	19
KT899744.1	98693	99903	KT899744.1:98693-99903	N	GC-GG	CACGTCAGGTGGCCCAGGACGTCGCTGACC-GCCGTCGTTGGTCAGGGCGTTGGCTCGATG	109	4	NA	NA	6	3	72	28	NA	NA
KT899744.1	102616	102817	KT899744.1:102616-102817	N	TC-CC	TCCTCCAGAGCCTCTAGCTCGCTGTCGTCA-TCATCATCATCGTCCAGGCGACCGCGCACC	104	6	NA	NA	22	13	18	10	19	22
KT899744.1	21963	22498	KT899744.1:21963-22498	N	GG-CT	GGTTGCGTCCATGGCGATGATCCGAGGACA-GGTACACGGACACCATGTCCGGTCCGTAGT	103	5	NA	NA	8	NA	64	21	3	7
KT899744.1	14240	16074	KT899744.1:14240-16074	N	GA-AT	GACATTAACGACACCGTGCGTGCCTACCTC-GACGATCACGTTGCTGCGGGTAAAGGCCGG	103	2	NA	NA	NA	NA	47	56	NA	NA
KT899744.1	137134	137408	KT899744.1:137134-137408	N	TG-CC	TTTGGGGTGTGGTGGGCGCGGGGCGGTCAT-TGGACACCCTCTTCGTCGTCAGCACCGTCA	101	6	NA	NA	15	15	12	7	29	23
KT899744.1	135521	136209	KT899744.1:135521-136209	N	GC-CA	ACAACGCGTCCTTGTTCTCGGCCCCCCGCG-GAAGAGCTGGACGCCATGGACAGGCAGGCG	99	3	NA	NA	NA	NA	50	45	4	NA
KT899744.1	139738	140195	KT899744.1:139738-140195	N	GG-GG	GAAACTGCTTCCGTCTTCGGCCCCGCGTCT-GGCCCGACGGCGTAGTGGAGGAAGACCTGC	98	4	NA	NA	NA	NA	70	20	4	4
KT899744.1	121437	121629	KT899744.1:121437-121629	N	CG-GT	CGGAGGGGGCGGCGCCGGAGGGGGCGGCGC-CGGAGGGGGGGTGCGTCGCCGCCCTCTTGG	97	3	NA	NA	45	NA	NA	NA	22	30
KT899744.1	130943	132046	KT899744.1:130943-132046	N	CG-TC	GGGCCGTCGGAGCGGACGGCGTCGGCATCG-CGACGCCATCGCCGATGCGGGGCGATCCTC	96	6	NA	NA	9	7	29	28	15	8
KT899744.1	74675	74924	KT899744.1:74675-74924	N	CT-GC	CTCCTCCACGGCCCCGGCCCGCTCGGCGCT-CTTGGCGTACGCGCTATATAAGCCCATGCG	93	6	NA	NA	18	5	8	24	17	21
KT899744.1	99865	100225	KT899744.1:99865-100225	N	TG-GT	GATGGAGGGCGTCGCGCAGGCCGGCCACGG-TGGCTAGGCACGTCAGGTGGCCCAGGACGT	91	5	NA	NA	8	3	40	37	3	NA
KT899744.1	58988	60105	KT899744.1:58988-60105	N	GC-GC	GGGCCTCGCGGTTGGTGATGATGGTCTCCA-GCCGCCATGACGGGCCGCAGCAGGTTGCAG	90	2	NA	NA	NA	NA	52	38	NA	NA
KT899744.1	82770	83665	KT899744.1:82770-83665	N	GC-CG	CCCGGTGGAGCGCGCACAGGTGTTCCAGCA-GCGGAGGGCTGCTCCCCGAGCTGCAGCAGG	89	2	NA	NA	NA	NA	42	47	NA	NA
KT899744.1	51229	51685	KT899744.1:51229-51685	N	GC-TG	TCCCATTACAACCAGCTCGTCGCCGGCCAC-GCCGCCGAGGCCGAGCTCGCGCTATCCGGA	87	5	NA	NA	4	NA	13	45	10	15
KT899744.1	100711	101138	KT899744.1:100711-101138	N	CG-GC	CGGGGCGCAGATCCACGTGCTCCGCGGCCG-CGCGGATCAGGTTGGCAGGCGTCAGGCACC	86	4	NA	NA	13	3	35	35	NA	NA
KT899744.1	39312	39540	KT899744.1:39312-39540	N	CG-CT	GGAGGCGCTGTTTGATCGGGGCGGTGGTGA-CGAGCTCGTCCAGCGTCTGCCGGTTCAGGT	84	6	NA	NA	6	17	35	20	3	3
KT899744.1	104512	105407	KT899744.1:104512-105407	N	GT-AC	GTGGGGCGCGACGCCGCAGAACGCCCTCGA-GTCGCCGTGGGCGCGAATGTCGATTTGGGC	84	2	NA	NA	NA	NA	30	54	NA	NA
KT899744.1	145218	145644	KT899744.1:145218-145644	N	CG-GT	GGGTTTCTGTCGTCGGAGGCCCCCGGGGTG-CGTGCACGGCGGTTCTGGCCGCCTCCCGGT	83	4	NA	NA	6	NA	16	53	NA	8
KT899744.1	116190	116493	KT899744.1:116190-116493	N	GG-TT	GGCGCTGCGCACGTCGTTCGGCGCGGCGCC-GGGCCCTGTACAGCTCGCGCGAATTGACCC	80	5	NA	NA	11	3	36	18	NA	12
KT899744.1	35841	36336	KT899744.1:35841-36336	N	GG-CG	GGGTCTCCCGCGCGTGGGCTTCCCCGTTGC-GGGCGCGAGATGCCCGAGGGTATCGCGATG	80	2	NA	NA	NA	NA	64	16	NA	NA
KT899744.1	39657	40074	KT899744.1:39657-40074	N	GG-GC	GGTGCGGGCCGTCGCGGGCAATCAGCGGCT-GGTGGCCCGCCTTGCCCAGGAAAAAGCTCG	77	3	NA	NA	NA	4	37	36	NA	NA
KT899744.1	87763	90479	KT899744.1:87763-90479	N	GC-CG	CTACAACAACTACCTCGGCGGGCACGCCAA-GCCCTGAAGTATGAGGAGTTTTACCTAAAG	77	2	NA	NA	NA	NA	60	17	NA	NA
KT899744.1	39123	40443	KT899744.1:39123-40443	N	CG-CG	CCCGGGGAGGCTAAGATCCACCCCAACGCC-CGGCAAACCGTTCCATGACCGGATTGAACA	76	2	NA	NA	NA	NA	27	49	NA	NA
KT899744.1	108587	109309	KT899744.1:108587-109309	N	CG-CG	CGGGACCCCGCTACAACCGGACCACATCGC-CGCCAGTCGTTCTAGGTTCACCATGCAGGC	76	2	NA	NA	NA	NA	38	38	NA	NA
KT899744.1	101839	102063	KT899744.1:101839-102063	N	GG-CG	AAGGCGCGTCCCGCACACCCACCCGTTGAT-GGCCAGTACAGCAGGGACCCCAGCGAGCTG	75	6	NA	NA	4	3	28	13	10	17
KT899744.1	100447	101332	KT899744.1:100447-101332	N	GC-CA	AAGCCCAGCAGCCGCTGCAGGACGAGCCCG-GCGCCTGGGTGGCGGCCGAAGCGTAGTGCC	74	3	NA	NA	3	NA	32	39	NA	NA
KT899744.1	94105	94683	KT899744.1:94105-94683	N	CG-CG	CGGGCCGCGTCCCCGGAGGACGGCCAGGGA-CGGGTCACTCCCACGACCAAGCGGGGGCGC	74	2	NA	NA	NA	NA	36	38	NA	NA
KT899744.1	108771	109253	KT899744.1:108771-109253	N	GC-CG	GTCTGTCGCTTCGAGCGAGCGGACGACGTC-GCCGCGCGGATCATCTCATATTGTTCCTCG	71	3	NA	NA	3	NA	45	23	NA	NA
KT899744.1	59832	60594	KT899744.1:59832-60594	N	CG-GG	GCTCGCCGGCAAATTCCTGGGTTCCGCCGA-CGAACACCCCGTGGCACTGGCTCAGGGCCA	71	2	NA	NA	NA	NA	50	21	NA	NA
KT899744.1	104365	105595	KT899744.1:104365-105595	N	GG-AG	GAGCTGGACCGCCGCCATCCGGGCATGCAT-GTACCGGTACAGGGCCGAGCAGAAGTTGGC	70	2	NA	NA	NA	NA	44	26	NA	NA
KT899744.1	100709	101134	KT899744.1:100709-101134	N	GC-TC	GAGGCGGGGCGCAGATCCACGTGCTCCGCG-GCCGCGGATCAGGTTGGCAGGCGTCAGGCA	68	5	NA	NA	6	NA	34	20	5	3
KT899744.1	105500	106247	KT899744.1:105500-106247	N	CG-CG	GAGGTCATGGTTCCACGAACACGCTAGGGT-CGGATGGTGGTGATGCCAAGGAGTTCGTTG	67	3	NA	NA	5	NA	18	44	NA	NA
KT899744.1	37776	39739	KT899744.1:37776-39739	N	GG-CG	CTCGGCGACCAGGGTCGCCCGGGCCACCCT-GGTGCAGGGGGTGCGCGGGGTCCGTCACGG	67	2	NA	NA	NA	NA	33	34	NA	NA
KT899744.1	78775	80001	KT899744.1:78775-80001	N	CC-AA	CCGTATACGCGCGAGAAGACACAGCGCAGT-CCGCCGTGGCGGCCACGTTTGGGTGGGCCT	65	2	NA	NA	NA	NA	37	28	NA	NA
KT899744.1	138949	139515	KT899744.1:138949-139515	N	AG-GC	GACCTTAACTCCATATAAAGCGAGTCTGGA-AGGGGGTGACGGTGGACAGCATCGGGATGC	65	2	NA	NA	NA	NA	42	23	NA	NA
KT899744.1	139745	140182	KT899744.1:139745-140182	N	CG-GA	GCTCCTGCGACCCGAAACTGCTTCCGTCTT-CGGCGTAGTGGAGGAAGACCTGCTTATTCT	64	2	NA	NA	NA	NA	43	21	NA	NA
KT899744.1	61601	64844	KT899744.1:61601-64844	N	TC-GG	TCGACTTTGCCAGCCTGTACCCCAGCATCA-TCCAGGTGCCGGCCGCCGTGAAAGACGTAC	61	2	NA	NA	NA	NA	50	11	NA	NA
KT899744.1	38762	40409	KT899744.1:38762-40409	N	TT-GG	TCGCGTGGAGATCGGCTGTCTCTAGCGATA-TTGGCGTTGTCGGGCTGCATAAACTGCTCC	57	2	NA	NA	NA	NA	31	26	NA	NA
KT899744.1	79783	80274	KT899744.1:79783-80274	N	CC-CT	GCACCGGTGACCACGATGTCGCGATCCCCC-CCGGAAGGCCATGCGGGTCAAAAAGGTATG	57	2	NA	NA	NA	NA	29	28	NA	NA
KT899744.1	85816	86214	KT899744.1:85816-86214	N	CA-GT	GGCAGTGGCCTTGTCGAATCTCGACCCCAC-CACTCGTTGTTCGTTGACCCGGACGTCCGC	56	4	NA	NA	10	NA	15	27	NA	4
KT899744.1	30244	30461	KT899744.1:30244-30461	N	GG-AT	GATCCTGGCCAGGAGCCATCCCAGATGGCG-GGCCAAAGAGAAGCGGACACAGGCTAGCAT	53	6	NA	NA	7	7	22	5	4	8
KT899744.1	22978	23794	KT899744.1:22978-23794	N	TT-CA	GAATACCATCGCCGCGTTCAACTTTAATTT-TTCGGCCAAATCCCCCCCGTACAACATCCG	53	3	NA	NA	NA	4	16	33	NA	NA
KT899744.1	144543	144725	KT899744.1:144543-144725	N	GT-CT	GCGGTACTCTGGGTTCCCTAGGTTCTCGGG-GGGCTCGCCAGGGGGGCATACTTGCCCGGG	52	5	NA	NA	5	NA	11	16	10	10
KT899744.1	63895	67257	KT899744.1:63895-67257	N	CT-TC	TCGGTATCATACATAGGTACACAGGGTGTG-CTCCTGTTTTCGCTCGGTTCCTGCGACCTC	52	2	NA	NA	NA	NA	38	14	NA	NA
KT899744.1	26007	26402	KT899744.1:26007-26402	N	TG-GA	CGGGATCGGCGTCCGGGTCGCGGGCGTGGG-TGCGGTCGTGAGGCCCCGCCGGAGCAGGGC	51	5	NA	NA	15	4	14	6	NA	12
KT899744.1	30241	30454	KT899744.1:30241-30454	N	GA-GG	GGTTGGTGATCCTGGCCAGGAGCCATCCCA-GATGGCCAAAGAGAAGCGGACACAGGCTAG	50	4	NA	NA	NA	NA	22	19	3	6
KT899744.1	56958	57367	KT899744.1:56958-57367	N	GC-CA	GGTGACGTGGTTACAGATACGGTCCGCCAG-GCGCCAGTTCCACGGCCACCGCGGCGGTCT	50	2	NA	NA	NA	NA	34	16	NA	NA
KT899744.1	104346	105596	KT899744.1:104346-105596	N	GC-CT	AGCTGGACCGCCGCCATCCGGGCATGCATG-GCCGGACGCTGGCGCGCAGGTACCGGTACA	50	2	NA	NA	NA	NA	20	30	NA	NA
KT899744.1	102616	102814	KT899744.1:102616-102814	N	TC-CC	ATCTCCTCCAGAGCCTCTAGCTCGCTGTCG-TCATCATCATCGTCCAGGCGACCGCGCACC	49	6	NA	NA	6	3	5	11	8	16
KT899744.1	45768	46286	KT899744.1:45768-46286	N	GG-AC	GGCTATGGCAGGGCTTGCCGCCCCGACGTT-GGAGGCGGTTGGATTGTGCAAGAGACCCTT	49	2	NA	NA	NA	NA	26	23	NA	NA
KT899744.1	56959	57361	KT899744.1:56959-57361	N	CG-AG	CTGCTGGGTGACGTGGTTACAGATACGGTC-CGCCAGTTCCACGGCCACCGCGGCGGTCTC	49	2	NA	NA	NA	NA	29	20	NA	NA
KT899744.1	104355	105594	KT899744.1:104355-105594	N	TG-GC	AGAGCTGGACCGCCGCCATCCGGGCATGCA-TGGCGCGCAGGTACCGGTACAGGGCCGAGC	49	2	NA	NA	NA	NA	23	26	NA	NA
KT899744.1	99850	100228	KT899744.1:99850-100228	N	CG-GC	GGAGGGCGTCGCGCAGGCCGGCCACGGTGG-CGGTCTGCCACAGGTTGGCTAGGCACGTCA	48	6	NA	NA	6	4	23	8	3	4
KT899744.1	75784	76415	KT899744.1:75784-76415	N	TC-GA	GATGGCGGCCTCAAGTTCGTCGGCGCGGCG-TCGCGCGCCGCGCGTCGGCCCGGAGGGCGT	48	5	NA	NA	3	3	18	21	NA	3
KT899744.1	68273	68540	KT899744.1:68273-68540	N	GC-CT	CGGCCACGAAGATGCTAGCGGCGCAGTGGG-GCGCCAGGAACGAGTAGTTGGAGTACTGCA	48	4	NA	NA	8	NA	28	9	NA	3
KT899744.1	64745	66269	KT899744.1:64745-66269	N	AC-GC	TTATTCCCGAAGTGTGGCACCCCCCGGACG-ACGTGGGGTACCAGGGGGCCAGGGTCCTTG	48	2	NA	NA	NA	NA	36	12	NA	NA
KT899744.1	99155	100928	KT899744.1:99155-100928	N	CG-GC	CGCGCCTCCCCGACACGTGCGCCCGCAGGG-CGGCGGTCGCCTGTCGGGTCCCGCGACGTT	47	2	NA	NA	NA	NA	23	24	NA	NA
KT899744.1	52701	54210	KT899744.1:52701-54210	N	GG-TT	GGACGCGTTGGCGCTGGCCCCGGGCGGCGG-ACAATGCAAAAGCCTTTGACGTGGAGGAAG	46	6	6	5	NA	NA	14	9	4	8
KT899744.1	97264	97505	KT899744.1:97264-97505	N	CA-AT	GGATATCCGGCCGGGATTCCCGTTCTAGAG-CACCATGGAATTTGGGGTCCGGCATGTGGT	46	4	NA	NA	NA	NA	18	19	6	3
KT899744.1	45775	46283	KT899744.1:45775-46283	N	GT-CG	CGTGGCTATGGCAGGGCTTGCCGCCCCGAC-GTTGGATTGTGCAAGAGACCCTTAAGGGGG	45	2	NA	NA	NA	NA	27	18	NA	NA
KT899744.1	73931	74291	KT899744.1:73931-74291	N	GT-AT	CAGCTGAAGCCGGTTGATGACGGTGATGAC-GTACTCGTGTTGGCGGACCAGATCCAGGCG	45	2	NA	NA	NA	NA	24	21	NA	NA
KT899744.1	72729	73381	KT899744.1:72729-73381	N	CC-TG	CGCCCAGGAGCACTGCCGCCAGCACCAGGT-AATAGCGTGGGGGCCAGGCTTCCGGGCCCC	44	2	NA	NA	NA	NA	33	11	NA	NA
KT899744.1	51087	51554	KT899744.1:51087-51554	N	TC-GA	ACCGGTGCCCAATCGTCCGTCAGCGCGGGG-TCGCACGCTGTTCGCGCACGTAGCGCTGTG	43	4	NA	NA	NA	NA	13	18	7	5
KT899744.1	18558	20070	KT899744.1:18558-20070	N	GC-AC	GTCGGGTTCTCCAGGGGCTCCAGCGGGGAG-GCGGGCCCGCGGAGAGGAAATCCCCCAAGA	43	2	NA	NA	NA	NA	32	11	NA	NA
KT899744.1	25293	25547	KT899744.1:25293-25547	N	GG-CA	TCGACCGGATAAATGCCCGGAACGCCTCCG-GGACACGGGGGAGATGGTGTGGCGTCCGAG	42	6	NA	NA	7	6	3	12	6	8
KT899744.1	22143	22925	KT899744.1:22143-22925	N	GG-GC	GTCGGGGCGCTCGCGTTGGGGAAGGTGACG-GGTCCGTAAACTGACGGCAGAACCGGGCCA	42	3	NA	NA	NA	3	19	20	NA	NA
KT899744.1	106115	106319	KT899744.1:106115-106319	N	GG-CA	GGTGCAGGTGTGGAGAGGTCGAGCGATAGG-GGCGGACTATCGGGACTCGCCATACATGAA	41	5	NA	NA	3	NA	20	9	6	3
KT899744.1	144768	145035	KT899744.1:144768-145035	N	GG-CT	GGGTTGGGTCTGGCTCATCTCGAGAGACAC-GGGGATTGTTGGCGGTCGGACGGCTTCAGA	41	3	NA	NA	NA	6	21	14	NA	NA
KT899744.1	120713	121051	KT899744.1:120713-121051	N	GT-GC	CCCCGTCTCCATGTCCAGGATGGGCAGGCA-GTCCCTTATTGTTTTCCCTCGTCCCGGGTC	40	5	NA	5	5	NA	17	5	NA	8
KT899744.1	130923	131646	KT899744.1:130923-131646	N	CC-AG	ATACGAGCCCCGCGCGCCCGTTGGCCGTCC-CCGGGGCGCTGCTTGTTCTCCGACGCCATC	40	5	NA	NA	6	7	4	NA	10	13
KT899744.1	79508	79946	KT899744.1:79508-79946	N	GG-CA	GGGGCATTGTGTCTCCAGCAGGCCTGCCGC-GGGCTCCCCCAGGCCCGCGATCTCGCCCCG	40	2	NA	NA	NA	NA	19	21	NA	NA
KT899744.1	122272	122895	KT899744.1:122272-122895	N	GG-AC	TCGCCCTCGTCGCTCCCCCCGTCCTCTCGA-GGGGGGCGCGGCGGCGCCTCTGCGTGGGGG	40	2	NA	NA	NA	NA	23	17	NA	NA
KT899744.1	83342	83557	KT899744.1:83342-83557	N	GG-AT	TCTCCCGGAAGGCCTGGTCGGGGGCCTCGG-GGAGGTCCGCGGGCTCATGGCCAAGCAGCT	39	5	NA	NA	3	3	17	13	3	NA
KT899744.1	38244	39067	KT899744.1:38244-39067	N	CG-GC	GTCCTTCCCCCAAAAAAACAGCTGGCGGGG-CGGTCAGGGTAAAGTCATCAACCAGCTGGG	38	2	NA	NA	NA	NA	27	11	NA	NA
KT899744.1	61613	62229	KT899744.1:61613-62229	N	CC-GG	TATGTACACTTTACCTGGGGGCGTGCCGGA-CCGCCGTGAAAGACGTACACGGACGAGCTG	38	2	NA	NA	NA	NA	22	16	NA	NA
KT899744.1	101372	102680	KT899744.1:101372-102680	N	GC-GC	GGCTACGGGCCGCATCGGGCCCGGGGCGCT-GCCGGTGCGCGTCCCCGCACGCCCGGGCGT	36	2	NA	NA	NA	NA	27	9	NA	NA
KT899744.1	110086	111331	KT899744.1:110086-111331	N	CC-TG	CTTCCTGTTGATCGATACGGGGGTGTACGC-CCACGTGCGCGCCCAACTGAATATCGGGGA	36	2	NA	NA	NA	NA	26	10	NA	NA
KT899744.1	38857	39028	KT899744.1:38857-39028	N	CA-TT	CCCGATCGCGTGTTCCAGAGACAGGCGCAG-CAAAAACAGCTGCTGCATGTCTGCGGCGGG	35	3	3	NA	NA	NA	16	16	NA	NA
KT899744.1	54055	55231	KT899744.1:54055-55231	N	TT-GA	TTGAAGACCACCGCGATGCCCTCCGTGTAG-TTCTGTAGCTCGCACCACGCGATGGCAACG	35	2	NA	NA	NA	NA	9	26	NA	NA
KT899744.1	63154	63322	KT899744.1:63154-63322	N	CG-TG	AAGGAGGAGGTTGACAGGCACCTACAATGC-CGCGCGGCCCAGTTCCACGCGCGGTTTATG	35	2	NA	NA	NA	NA	25	10	NA	NA
KT899744.1	99245	100213	KT899744.1:99245-100213	N	GG-GC	ACTGCTGAATCCGATGGAGGGCGTCGCGCA-GGCCGCAGCGGGGGGCTCGGCGACCGGGTC	35	2	NA	NA	NA	NA	27	8	NA	NA
KT899744.1	34935	35143	KT899744.1:34935-35143	N	GG-CC	TCAGGGCCGGGGCTTCGGGGTGAATGAGCT-GGGCCTTAGGGATAGCGTATAACGGGGGCC	34	5	NA	NA	8	9	5	NA	5	7
KT899744.1	100682	101062	KT899744.1:100682-101062	N	GC-AT	GGGAAGGGCTCCAGGTCCTTGAGCAGAAAG-GCGCCGCTCGGGAACGCCCGCGTTGTCGCC	34	5	NA	NA	4	NA	13	6	5	6
KT899744.1	22794	23039	KT899744.1:22794-23039	N	CA-CA	GCTAGCGATACGCTCGACGTGTACTGTTCG-CACTCGTGTCCGGAGAGTGGATCGCTTCCC	34	4	NA	NA	5	NA	15	11	3	NA
KT899744.1	104433	104993	KT899744.1:104433-104993	N	CG-CT	CCGCCCGCCCAGAGAGTGTGGGACGCCCGA-CGGCGTGGAAGAAACGAGAGAGCGCTTCGT	34	4	NA	NA	5	3	12	14	NA	NA
KT899744.1	40182	40536	KT899744.1:40182-40536	N	GG-CA	AAAAAGGCGGGGGATGCTGTGTGAGAGGCC-GGGTGTTGCAATACGACCCCAACAGGGCGT	34	2	NA	NA	NA	NA	22	12	NA	NA
KT899744.1	105529	105749	KT899744.1:105529-105749	N	GA-TT	GCGGGTGTCTTGGATCGGGTTGGCGCCGTC-GAGGTCTTCGTCTGTGCGCGGACGCGACAT	34	2	NA	NA	NA	NA	8	26	NA	NA
KT899744.1	19672	19878	KT899744.1:19672-19878	N	GC-CG	ATGTCAATGTTGGCCTCCGCGACCAGGAGA-GCGGAAACGCAAGAGTCTGGTATTCGCGCG	33	6	NA	NA	3	6	6	11	4	3
KT899744.1	134619	134959	KT899744.1:134619-134959	N	CA-CC	GAGGGGAGGGTTATTTACGGGGGGGTAGGT-CAGGGGTTCTGATGCCAAAATGCGGCACTG	33	5	NA	NA	5	5	5	NA	9	9
KT899744.1	38536	39060	KT899744.1:38536-39060	N	GG-AC	CCTGGCGGTCCTTCCCCCAAAAAAACAGCT-GGCGGCGATGGTGGCGGGGGCCATGGCGTG	32	2	NA	NA	NA	NA	12	20	NA	NA
KT899744.1	60324	60942	KT899744.1:60324-60942	N	GG-GC	CGGCCATCGACACGATAGACTCGAGGGCCA-GGGCGGCGCTGGCGAACTTGGGATGGCGCG	32	2	NA	NA	NA	NA	8	24	NA	NA
KT899744.1	79544	79912	KT899744.1:79544-79912	N	GT-GG	GCAGGGCCCACGGGCCGGCGAAGAACGTGT-GTGCGTGATGGCCACGCGCCGTTCGCTGAA	32	2	NA	NA	NA	NA	20	12	NA	NA
KT899744.1	27068	27335	KT899744.1:27068-27335	N	AG-CC	CCCACCAGGGTGTGAAAGTTGGCTGTGGTT-AGGGCGAAGTCCAGCGACAGCTGGTTGTTG	31	4	NA	NA	8	6	NA	NA	5	12
KT899744.1	100708	101136	KT899744.1:100708-101136	N	CG-GT	GGCGGGGCGCAGATCCACGTGCTCCGCGGC-CGCCGCGGATCAGGTTGGCAGGCGTCAGGC	31	4	NA	NA	3	NA	11	14	NA	3
KT899744.1	53855	54205	KT899744.1:53855-54205	N	GG-GG	TCCACGGACGCGTTGGCGCTGGCCCCGGGC-GGCGGCTGTAGCAGGCCCCGGGCCGCGAGC	31	3	NA	NA	NA	4	10	17	NA	NA
KT899744.1	98857	99148	KT899744.1:98857-99148	N	TC-AT	GAGACGCGCGCCGGACAAGAAGGGGGCACG-TCGCCGTGTTCACGCAGACGTTTTCGTAGA	31	3	NA	NA	3	NA	22	6	NA	NA
KT899744.1	150142	150685	KT899744.1:150142-150685	N	CG-CG	GGACTGGGAAGGCGCCTGGGACGAAGACGA-CGGCGGCAACGTGCGCTACCGCGTGCGCAC	31	3	NA	NA	4	6	21	NA	NA	NA
KT899744.1	53994	54564	KT899744.1:53994-54564	N	GA-GT	GTCCACTTCCTGCCACTTGGTCATGGTGCA-GACCGAGGCGATGGCGTTGGGGTTCAGCTT	30	5	NA	NA	10	3	7	7	NA	3
KT899744.1	30238	30459	KT899744.1:30238-30459	N	CG-CA	GTGATCCTGGCCAGGAGCCATCCCAGATGG-CGGGATGGCCAAAGAGAAGCGGACACAGGC	30	4	NA	NA	4	NA	16	7	NA	3
KT899744.1	73069	73321	KT899744.1:73069-73321	N	TG-CA	GCTCCAGCTCCGACTCGCGGGAAAAGGCCG-TGGAGATGTCCACGAGCACCAGACACGGCG	30	4	NA	NA	5	NA	13	NA	8	4
KT899744.1	101799	102063	KT899744.1:101799-102063	N	GG-GC	AAGGCGCGTCCCGCACACCCACCCGTTGAT-GGCCACGCGACAGTCGCGGTCCAGCAGCGC	30	4	NA	NA	NA	NA	13	7	4	6
KT899744.1	104325	105541	KT899744.1:104325-105541	N	TG-CA	GATGCCAAGGAGTTCGTTGAGGTCTTCGTC-TGTGCGCCTGGCGGTGCAGCTGCCGGACGC	30	2	NA	NA	NA	NA	20	10	NA	NA
KT899744.1	40058	40493	KT899744.1:40058-40493	N	CG-CG	CGACGGCCCAAGGTCCACCGAAAGACACGA-CGGGCAATCAGCGGCTGGTGGACCTCGAAC	29	4	NA	NA	NA	NA	15	8	3	3
KT899744.1	73932	74619	KT899744.1:73932-74619	N	TC-TG	GCCCGGGCGCGGGCGTCTAGGGCGCGAAGA-TACTCGTGTTGGCGGACCAGATCCAGGCGC	29	2	NA	NA	NA	NA	22	7	NA	NA
KT899744.1	110502	110945	KT899744.1:110502-110945	N	TC-GG	GCATGTCGGCCCGGCCCGGCGTCCGTGGGT-TCCCCACGGGACAGGCATTTGCCGCGCTGG	29	2	NA	NA	NA	NA	24	5	NA	NA
KT899744.1	105869	106317	KT899744.1:105869-106317	N	GG-GG	GTGGTGCAGGTGTGGAGAGGTCGAGCGATA-GGGGCGGTGGTGGGTGTGCGTCCGGCCCCT	28	4	NA	NA	8	4	NA	NA	6	10
KT899744.1	100658	101085	KT899744.1:100658-101085	N	GG-GT	CAGAAAGGCGGGGTCTGCCGTCCCGGACAC-GGGGAGCAGACACCCGCCGAAGATGCGCCG	28	3	NA	NA	3	NA	21	NA	NA	4
KT899744.1	61671	63188	KT899744.1:61671-63188	N	CC-CA	CGGCCCAGTTCCACGCGCGGTTTATGGACG-CCGCGGTACCCCCGAGCCCCGTCGTGCGAG	28	2	NA	NA	NA	NA	24	4	NA	NA
KT899744.1	85616	86539	KT899744.1:85616-86539	N	CG-TA	TGCACCATGATCATAGACGGAGACGTGGTG-CGCCGCCTTTGCAGAGCTCGGCATGATGCC	28	2	NA	NA	NA	NA	12	16	NA	NA
KT899744.1	105498	106253	KT899744.1:105498-106253	N	CG-CA	ATGGTTCCACGAACACGCTAGGGTCGGATG-CGCGGATGGTGGTGATGCCAAGGAGTTCGT	28	2	NA	NA	NA	NA	20	8	NA	NA
KT899744.1	102619	102814	KT899744.1:102619-102814	N	TC-CA	ATCTCCTCCAGAGCCTCTAGCTCGCTGTCG-TCATCATCGTCCAGGCGACCGCGCACCGAC	27	4	NA	NA	NA	NA	10	4	7	6
KT899744.1	100564	101136	KT899744.1:100564-101136	N	CG-GA	GGCGGGGCGCAGATCCACGTGCTCCGCGGC-CGCTGCGATCGGTGCAGGTCAGAAACGCCG	27	3	NA	NA	NA	NA	10	13	NA	4
KT899744.1	15190	15985	KT899744.1:15190-15985	N	CG-GG	TGGGGGAGGACGACGAGACCAAGGCCGGGT-CGGCGATCTTTCACGCGCTCCTCAACGCCA	27	2	NA	NA	NA	NA	24	3	NA	NA
KT899744.1	33154	33998	KT899744.1:33154-33998	N	CC-AG	TGTACGTGGATCCCGCGTTCACGGCCAACA-CCCGAGTCTGGATTTCGACCTGGAAGTTTG	27	2	NA	NA	NA	NA	20	7	NA	NA
KT899744.1	66525	66986	KT899744.1:66525-66986	N	GG-CC	GGGCAGCGACACGGGAGTGGTCTTCACCAG-GGGCACGCGGTGAGCATCCGGTCTATGAGC	27	2	NA	NA	NA	NA	14	13	NA	NA
KT899744.1	97921	101087	KT899744.1:97921-101087	N	GG-GC	GAAAGGCGGGGTCTGCCGTCCCGGACACGG-GGGCTCGGCTCCCCGCCGCGGCCTGGGTTG	27	2	NA	NA	NA	NA	15	12	NA	NA
KT899744.1	135613	138253	KT899744.1:135613-138253	N	GG-AT	TCTTTTGTGTGGTGCGTTCCGGTATGGGGG-GGGCTTTACGATCCACGGAGCGCTCACCCC	27	2	NA	NA	NA	NA	17	10	NA	NA
KT899744.1	142099	143128	KT899744.1:142099-143128	N	CG-CG	CCACCCGGAGCTTTCTTCCGGCCTCGATGA-CGTCCCCACAACACTCCGGCCTGTATCTGT	27	2	NA	NA	NA	NA	20	7	NA	NA
KT899744.1	145079	145723	KT899744.1:145079-145723	N	CC-TA	CCGCGTGTCCCTTTCCGATGCGATCCCGAT-CCCGGGACTCAACGGGTTACCGGATTACGG	27	1	NA	NA	NA	NA	NA	27	NA	NA
KT899744.1	87381	87752	KT899744.1:87381-87752	N	GG-GA	ACAGCACACCGCACACGCTGGTCGAGCGGG-GGACGACTTTGGGCTTCTCAACTACGCGCT	26	5	NA	NA	4	NA	4	8	5	5
KT899744.1	109432	109651	KT899744.1:109432-109651	N	GG-CA	GTACTACCTGCTTCAGGCCCAGCGTCTGGG-GGGCGCGTCCCTACGCTCGCTCGTGGGGCG	26	5	NA	4	4	NA	6	6	6	NA
KT899744.1	86326	86559	KT899744.1:86326-86559	N	GG-TT	AGACGTGGTGCGCGGGCGCCCCCAGGACCC-GGGGGACAGGAGGCCGGCGGCCCCAGCGCA	26	3	NA	NA	5	NA	12	9	NA	NA
KT899744.1	100710	101534	KT899744.1:100710-101534	N	CC-CG	CGCCCAGCGCCTCGTGCTCGGCCCCCACGA-CCGCGGATCAGGTTGGCAGGCGTCAGGCAC	26	3	NA	NA	NA	NA	8	15	NA	3
KT899744.1	23124	23796	KT899744.1:23124-23796	N	CG-GA	ATACCATCGCCGCGTTCAACTTTAATTTTT-CGGCGTGGTGGGTCTGGTGTGTGCAGGTGG	26	2	NA	NA	NA	NA	16	10	NA	NA
KT899744.1	31489	32921	KT899744.1:31489-32921	N	GC-CT	GTCGTAACTAAACAGAATCACGCGGGCACA-GCTCGCGTTTACTGACGTCACCATCCATCG	26	2	NA	NA	NA	NA	19	7	NA	NA
KT899744.1	75658	76556	KT899744.1:75658-76556	N	GC-CA	CGCGAGGCTTTCCCGCGCGCCGGTGGTCGC-GCGCGTCCTCGCTCGGGCAGGGCAGGGTGA	26	2	NA	NA	NA	NA	14	12	NA	NA
KT899744.1	76561	78738	KT899744.1:76561-78738	N	TC-CG	CTGATGGTGAGCCGCGAACACGCGGCGACC-TCGCGGCCTGGATCAGGGAGGCATGCTCTC	26	2	NA	NA	NA	NA	22	4	NA	NA
KT899744.1	104434	104753	KT899744.1:104434-104753	N	GG-TC	TTAAAGAGGGCGGCGGGGGGGACGGGCATG-GGCGTGGAAGAAACGAGAGAGCGCTTCGTA	26	2	NA	NA	NA	NA	21	5	NA	NA
KT899744.1	51380	51607	KT899744.1:51380-51607	N	CC-CG	CCCATGAACCCCGTTCCAACATCGGGCACC-CCGGACACACCTACCTCCAGGCGAGCGAAA	25	5	NA	NA	4	NA	6	6	5	4
KT899744.1	15017	16353	KT899744.1:15017-16353	N	GC-GC	GAGCGCGACCGCGAGCTCCGGCGCGCAACA-GCGGGGGGACACGGAAGCGCTGTGCTCCCC	25	2	NA	NA	NA	NA	19	6	NA	NA
KT899744.1	58888	61556	KT899744.1:58888-61556	N	GC-CC	GTGTAGTCCGAAAAGCCAAAATGGCGGCGT-GCCCATCAGGCTGGCCCAGTTCCCGGCCTG	25	1	NA	NA	NA	NA	25	NA	NA	NA
KT899744.1	53336	54194	KT899744.1:53336-54194	N	TG-GT	TCTTGATGCGCTCCACGGACGCGTTGGCGC-TGGACATGAAGGAGGACACGCCCGACACGG	24	4	NA	NA	5	5	3	11	NA	NA
KT899744.1	54105	54481	KT899744.1:54105-54481	N	AT-AC	TCGGTCAGGTTGGTGGTGAAGGTGGTGGAT-ATGGCGCTGTATGTGGTTGTACGTAAACTG	24	4	NA	NA	5	12	4	NA	NA	3
KT899744.1	90206	90787	KT899744.1:90206-90787	N	GG-GT	GGGCGGTCGTCAACGATCTGTGAGGGTCGC-GGCCGGCACCATCAACCACCCGGCCATCCG	24	4	NA	NA	5	NA	10	6	3	NA
KT899744.1	144205	144413	KT899744.1:144205-144413	N	GG-TT	GTCCAGAGGGTAGAGCCCTGAGTCATCCGA-GGTTGGCCCGGAGCCACTGGGTGTGGACCA	24	4	NA	NA	5	7	NA	NA	6	6
KT899744.1	38621	39788	KT899744.1:38621-39788	N	GC-GC	TCCAGGTATCGTTGCATCGGCAACAACAAA-GCCAGGGGCAAGTTGCCGTTCACCACGCGC	24	2	NA	NA	NA	NA	15	9	NA	NA
KT899744.1	38848	39789	KT899744.1:38848-39789	N	CC-CC	CCAGGTATCGTTGCATCGGCAACAACAAAG-CCAGGCGTTCAAAAACAGCTGCTGCATGTC	24	2	NA	NA	NA	NA	11	13	NA	NA
KT899744.1	53937	54924	KT899744.1:53937-54924	N	CG-CA	CTTGAGGTCGGTGGTGTGCCAGCCCCGGCT-CGTGGAGACGGCCATCACGTCGCCGAGCAT	24	2	NA	NA	NA	NA	9	15	NA	NA
KT899744.1	62787	63412	KT899744.1:62787-63412	N	GA-TT	TCGTTCCGCGGCATCTCCGCGGACCACTTC-GAGGCAAAACTTTTACAACCCCTACCTCGC	24	2	NA	NA	NA	NA	7	17	NA	NA
KT899744.1	73970	74291	KT899744.1:73970-74291	N	GT-GT	CAGCTGAAGCCGGTTGATGACGGTGATGAC-GTAAATGTGTTCCGGGGAGCTGGCCACCAG	24	2	NA	NA	NA	NA	13	11	NA	NA
KT899744.1	139735	140194	KT899744.1:139735-140194	N	TG-CT	CGAAACTGCTTCCGTCTTCGGCCCCGCGTC-TGGGGCCCGACGGCGTAGTGGAGGAAGACC	23	3	NA	NA	NA	NA	14	6	NA	3
KT899744.1	37185	40248	KT899744.1:37185-40248	N	GC-CA	CGACGTCATACAGGCTGTTTGCATCGGAGC-GCACGTTCTCAGTCACAAAGCGGTCCTGTC	23	2	NA	NA	NA	NA	14	9	NA	NA
KT899744.1	38564	39183	KT899744.1:38564-39183	N	TG-CG	GGCCCAGGGGCAGGACGAACGTCAGGTCCA-TGGCGTCCCACCCCCAGCTCCAGGCCCCGG	23	2	NA	NA	NA	NA	14	9	NA	NA
KT899744.1	38922	39371	KT899744.1:38922-39371	N	TG-AT	TCGAGCTGCTCCTCCTGCATCTCCAGCAGG-TGGCGGCTTCGACGGGGTCGCGGTTAAGGC	23	2	NA	NA	NA	NA	15	8	NA	NA
KT899744.1	50201	50860	KT899744.1:50201-50860	N	GT-CC	ATTAACGTGGACCACCGCGCTGGCTGCGAG-GTGGGGGAGGTTATCCACGCCCACGACGCC	23	2	NA	NA	NA	NA	16	7	NA	NA
KT899744.1	100426	101267	KT899744.1:100426-101267	N	CG-GC	CCTCGGGGGCCGTGAATCCCCCGTCAAACG-CGGGCAGCTCCACCTCGCCCAGCGCCTGGG	23	2	NA	NA	NA	NA	7	16	NA	NA
KT899744.1	122272	122896	KT899744.1:122272-122896	N	GG-AC	CGCCCTCGTCGCTCCCCCCGTCCTCTCGAG-GGGGGGCGCGGCGGCGCCTCTGCGTGGGGG	23	2	NA	NA	NA	NA	12	11	NA	NA
KT899744.1	127232	127419	KT899744.1:127232-127419	N	GG-GA	ACCGCCTCGCGCCCCAGCGCCACGTACACG-GGCCCAGCGAATCCCGGGCGGCGCCGGCGG	22	3	NA	NA	8	NA	NA	NA	8	6
KT899744.1	33941	34186	KT899744.1:33941-34186	N	GC-CA	CATCCCGGGGCGTTTCGCGGCGTCCGGGTG-GCGGCCTCATGGCCCCCGATTTGTACGTGT	22	3	NA	NA	NA	NA	NA	10	5	7
KT899744.1	37497	38893	KT899744.1:37497-38893	N	CG-GA	CAGCTGCTGCATGTCTGCGGCGGGGCCGGC-CGGGGAGGGGGTAAAAATAGTCGCCATTTT	22	2	NA	NA	NA	NA	11	11	NA	NA
KT899744.1	39128	40448	KT899744.1:39128-40448	N	AC-CA	GGAGGCTAAGATCCACCCCAACGCCCGGCC-AACCGTTCCATGACCGGATTGAACAGGCCC	22	2	NA	NA	NA	NA	16	6	NA	NA
KT899744.1	102779	103725	KT899744.1:102779-103725	N	CC-GC	GTCCCGCGGGGAGAAAGGACAGGCGCGGAG-CCGCCATCTCCTCCAGAGCCTCTAGCTCGC	22	2	NA	NA	NA	NA	15	7	NA	NA
KT899744.1	130319	130637	KT899744.1:130319-130637	N	GG-TC	GGCTAGAAAGGCGGGGGTCCGGGGCGGCGA-GGCCGCGTCGTTGCCGTCGTCGTCCTCGTC	22	2	NA	NA	NA	NA	11	NA	NA	11
KT899744.1	144674	145344	KT899744.1:144674-145344	N	CC-TA	TGTCCAGGAAGGTGTCCGCCATTTCCAGGG-CCCTGGGGTCTCTGGGAGCTCGCGGTACTC	22	2	NA	NA	NA	NA	17	5	NA	NA
KT899744.1	106118	106298	KT899744.1:106118-106298	N	GT-GC	CTGGGTTCGGACGGCGGGGGTGGTGCAGGT-GGACTATCGGGACTCGCCATACATGAAGAC	21	4	NA	NA	7	NA	NA	5	3	6
KT899744.1	66430	66741	KT899744.1:66430-66741	N	CG-CA	GCCAAGAGGTCCTGGAGGGGGGCGTTGTGG-CGGTCGGAATCTCCGCGTCCGTGGGTTTCT	21	4	NA	NA	NA	NA	6	9	3	3
KT899744.1	35839	36335	KT899744.1:35839-36335	N	CG-AT	TGGGTCTCCCGCGCGTGGGCTTCCCCGTTG-CGGGGCGCGAGATGCCCGAGGGTATCGCGA	21	3	NA	NA	3	NA	13	5	NA	NA
KT899744.1	99124	99299	KT899744.1:99124-99299	N	CG-CG	CGGGTCGTCCGCATCCGGAAGCGGGGGCCC-CGCGCCGGACAAGAAGGGGGCACGTCGCCG	21	3	NA	3	NA	NA	NA	NA	12	6
KT899744.1	111217	111653	KT899744.1:111217-111653	N	GA-AC	GAGGTCCTGGGTCGGTACAACGTACAGCCG-GATGCGGGGGGTGGCACGGGTCATCCAGCA	21	3	NA	NA	4	NA	6	11	NA	NA
KT899744.1	22321	24221	KT899744.1:22321-24221	N	GG-AG	TCGCGAGACGGCCGCCACAGGCCCGCACCC-GGCAGCCTGCAGGAGCTCGGTCCCCAGACG	21	2	NA	NA	NA	NA	7	14	NA	NA
KT899744.1	43189	43588	KT899744.1:43189-43588	N	GG-GT	CCTTGTGTGTCAATGGACGCCTCTCCGGGG-GGGAAGCGACGTGCAGGCCGACAGCACCGC	21	2	NA	NA	NA	NA	13	8	NA	NA
KT899744.1	56467	59567	KT899744.1:56467-59567	N	GC-CA	GCCTTGGCGGCCTCGGACGCGTTGGCGCTC-GCGCCCCAGGCTGGCCAACGACCGCTTCGT	21	2	NA	NA	NA	NA	9	12	NA	NA
KT899744.1	84018	86571	KT899744.1:84018-86571	N	AT-CG	CGGGCGCCCCCAGGACCCGGGGGCCGCGGC-ATCCCCCGCGGCCCTCCAGGAACCCCGCAG	21	2	NA	NA	NA	NA	13	8	NA	NA
KT899744.1	99866	100217	KT899744.1:99866-100217	N	GG-TT	CTGAATCCGATGGAGGGCGTCGCGCAGGCC-GGCTAGGCACGTCAGGTGGCCCAGGACGTC	21	2	NA	NA	NA	NA	13	8	NA	NA
KT899744.1	100347	101852	KT899744.1:100347-101852	N	GG-CG	GCAGCGCGCGCACCCCGGGCCAGTACAGCA-GGGACGTCCAGGCCGCTGGGCACCACCGTC	21	2	NA	NA	NA	NA	16	5	NA	NA
KT899744.1	104500	105642	KT899744.1:104500-105642	N	CG-GT	CCGCGGCGCAGAAGACGCGCTTGTTAAAGC-CGGGAAGGCCACGTCGCCGTGGGCGCGAAT	21	2	NA	NA	NA	NA	12	9	NA	NA
KT899744.1	111061	111781	KT899744.1:111061-111781	N	GG-CC	GGCCGTATCCGTCCGGCGGGCCGTCAGTAA-GGACGACGAGGTTGCCTACTTTGACCTGTG	21	2	NA	NA	NA	NA	5	16	NA	NA
KT899744.1	141788	146424	KT899744.1:141788-146424	N	AA-TC	CCGGCGTCGGGGCGGGGTCGTGCATAATGG-CATCCATGCCATCGCCCACGACGACCAGAC	21	2	NA	NA	NA	NA	NA	NA	11	10
KT899744.1	55246	55452	KT899744.1:55246-55452	N	CG-GC	GTTTTTCGGTTTTTTGTTCTTCTTCGGTTT-CGGGTCGGGCAGCGGCGCGGCTGCTCGAAC	20	4	NA	NA	9	NA	4	3	NA	4
KT899744.1	98814	98965	KT899744.1:98814-98965	N	AG-AC	CGGTCTCGTATATTGACTCGTCGTCCTCGT-AGGGGATTTTCCGCCTCAATGTACGGGGAG	20	3	NA	NA	6	NA	NA	NA	3	11
KT899744.1	130735	131394	KT899744.1:130735-131394	N	CG-CT	ATTATGCACGACCCCGCCCCGACGCCGGCA-CGCCGGCGTCGGTGCCCGCCGCGGGGGCCC	20	3	NA	NA	NA	3	NA	11	NA	6
KT899744.1	107692	108022	KT899744.1:107692-108022	N	GT-TT	AACGTTTGTATCTCATCTTTCCTGTGTGTA-GTTGTTTACAACCTTACGGGGGTTCCTGTG	20	3	NA	NA	NA	NA	12	NA	4	4
KT899744.1	12897	13298	KT899744.1:12897-13298	Y	CT-AC	GGTCCTCTGGGTCGCATCCAGGCCCGGGCG-GTGCTAAAGGGGGCGACTTCAAATGCCTCC	20	2	NA	NA	NA	NA	7	13	NA	NA
KT899744.1	33525	34146	KT899744.1:33525-34146	N	CC-GC	CCGCTGCGTCGTCCACAGTCTGACGCAGGT-CAACTTTATTCGCCCGGATGCGGTCCAGAC	20	2	NA	NA	NA	NA	7	13	NA	NA
KT899744.1	38861	39149	KT899744.1:38861-39149	N	AA-AA	TGCGCGGCAAACCGTTCCATGACCGGATTG-AACAGCTGCTGCATGTCTGCGGCGGGGCCG	20	2	NA	NA	NA	NA	16	4	NA	NA
KT899744.1	100216	101798	KT899744.1:100216-101798	N	CG-GC	CCAGGTACGTCATGCGGCCGGCATAGCGGG-CGGCCACGGTGGCGGCGTACTTGGCCGCCG	20	2	NA	NA	NA	NA	15	5	NA	NA
KT899744.1	104490	105032	KT899744.1:104490-105032	N	CC-GG	AAGAGAAAAACCCCCAAACGCGTTAGAGGA-CCGGAAGCGTCGGGAAGGCCACGTCGCCGT	20	2	NA	NA	NA	NA	4	16	NA	NA
KT899744.1	104581	104769	KT899744.1:104581-104769	N	GC-TC	GGGGGACGGGCATGGGCGGGGAGGGCATGA-GCTGGGCAGCGTTGATAGGAATTTACACTC	19	4	NA	NA	5	NA	6	NA	5	3
KT899744.1	100764	101129	KT899744.1:100764-101129	N	CC-CG	CGGAGGAGGCGGGGCGCAGATCCACGTGCT-CCGCGCGTCCGGCGCTGCATGGTGACGCCC	19	3	NA	NA	9	NA	NA	7	3	NA
KT899744.1	104014	104357	KT899744.1:104014-104357	N	GC-TC	TGCGCCTGGCGGTGCAGCTGCCGGACGCTG-GCGAATGTGGTTTAGCTCCCGCAGCCGGCG	19	3	NA	NA	13	NA	NA	3	NA	3
KT899744.1	127226	127419	KT899744.1:127226-127419	N	GG-GT	ACCGCCTCGCGCCCCAGCGCCACGTACACG-GGCCGAGGCCCAGCGAATCCCGGGCGGCGC	19	3	NA	NA	7	4	NA	NA	NA	8
KT899744.1	51231	51684	KT899744.1:51231-51684	N	CG-GC	CTCCCATTACAACCAGCTCGTCGCCGGCCA-CGCCGAGGCCGAGCTCGCGCTATCCGGACG	19	3	NA	NA	NA	NA	12	3	4	NA
KT899744.1	95518	96767	KT899744.1:95518-96767	N	GG-GT	GACCCCCACGTGCTCTGGGCGGAGGGGGCC-GGCCCCAGGTGTTTCTCGGAGGCCATGTGG	19	3	NA	NA	NA	NA	4	12	3	NA
KT899744.1	100000	100708	KT899744.1:100000-100708	N	CG-GC	AGATGCGCCGCTCGGGAACGCCCGCGTTGT-CGCCGAGCGGGAGGAACCGGCGATTGGAGG	19	3	NA	NA	NA	NA	11	5	NA	3
KT899744.1	97787	98108	KT899744.1:97787-98108	N	GG-TT	GGATCCGACCCCCATGGAGCACGAGCAGGC-GGTCGATCCCGAACGACACACGGCGTGGAG	19	2	NA	NA	NA	NA	14	5	NA	NA
KT899744.1	99870	100221	KT899744.1:99870-100221	N	AC-CT	ATCCGATGGAGGGCGTCGCGCAGGCCGGCC-AGGCACGTCAGGTGGCCCAGGACGTCGCTG	19	2	NA	NA	NA	NA	9	10	NA	NA
KT899744.1	100226	101796	KT899744.1:100226-101796	N	GG-GT	GGCCAGGTACGTCATGCGGCCGGCATAGCG-GGCGGCGTACTTGGCCGCCGCGGCCCCGCT	19	2	NA	NA	NA	NA	10	9	NA	NA
KT899744.1	122565	123535	KT899744.1:122565-123535	N	GT-GG	TTTGTTGTGGGGGCGTGTCTCTGTGTATGA-GTCAGGTACCGCGGGGCGAACCGCTGATTG	19	2	NA	NA	NA	NA	14	5	NA	NA
KT899744.1	135516	136204	KT899744.1:135516-136204	N	CC-TA	CGTCCACAACGCGTCCTTGTTCTCGGCCCC-CCGCAGAAGAGCTGGACGCCATGGACAGGC	19	2	NA	NA	NA	NA	9	10	NA	NA
KT899744.1	140671	144547	KT899744.1:140671-144547	N	TC-CA	CTCCATCTTGTGGGGAGAAGGGGTCTGGGC-TCGCCGAAGAGTCGGAGCCCGCGGGGGCGG	19	2	NA	NA	NA	NA	12	7	NA	NA
KT899744.1	68241	72622	KT899744.1:68241-72622	N	CA-GC	GATCGGCGGTGGGCGAAAGGGGGTCCGGGG-CAAGGTTCCGATGAGGGCCCGGGTGGCAGA	19	2	NA	NA	NA	NA	NA	NA	10	9
KT899744.1	100159	103118	KT899744.1:100159-103118	N	CC-GT	AAACGCAGTATCTCCCGCGAAGGCTACCCG-CCGCCGGGCGCATAAAGAACATGTACTGCT	19	1	NA	NA	NA	NA	19	NA	NA	NA
KT899744.1	74088	74504	KT899744.1:74088-74504	N	CC-CA	CGTACTGGTGGCCTCGCGCAGCACCAGGGG-CCCCCCCATTCCAGCTGGGCCCAGCGACAC	18	4	NA	NA	NA	NA	6	3	5	4
KT899744.1	54462	54630	KT899744.1:54462-54630	N	GG-TT	GGTGAACTTGGGGGTCGTGAGCAGGTTCCG-GGTGGTGAAGGTGGTGGATATGGCGTCGGA	18	3	NA	NA	6	8	NA	4	NA	NA
KT899744.1	61698	65556	KT899744.1:61698-65556	N	CG-GC	GGGCGTGGATCTGGTGCGCAAAAACAACTG-GAGAACCCACGACCACGGCTACGTTGGCCT	18	3	NA	NA	4	NA	11	NA	NA	3
KT899744.1	106673	106998	KT899744.1:106673-106998	N	CA-GC	CAGGCGCGCGGTGGCTTTTATGCCGAAGGT-CAGCGTTTTGGGTCTCGCACCGCGCGCCCC	18	3	NA	NA	3	NA	9	6	NA	NA
KT899744.1	62119	64374	KT899744.1:62119-64374	N	GC-TG	CATCCCCGCCTACTACGCCACCGGGCCCGC-GCAACGCGGGGTCCCTGCGAGAGGCACAGA	18	2	NA	NA	NA	NA	14	4	NA	NA
KT899744.1	68247	68719	KT899744.1:68247-68719	N	TC-GT	CCGGTGTCCAAAAGCCCCTCCCCACAGGGA-TCCGATGAGGGCCCGGGTGGCAGACTGCGC	18	2	NA	NA	NA	NA	13	5	NA	NA
KT899744.1	73933	74286	KT899744.1:73933-74286	N	AT-GT	AGGGCCAGCTGAAGCCGGTTGATGACGGTG-ACTCGTGTTGGCGGACCAGATCCAGGCGCC	18	2	NA	NA	NA	NA	6	12	NA	NA
KT899744.1	73933	74618	KT899744.1:73933-74618	N	AT-GT	CGCCCGGGCGCGGGCGTCTAGGGCGCGAAG-ACTCGTGTTGGCGGACCAGATCCAGGCGCC	18	2	NA	NA	NA	NA	14	4	NA	NA
KT899744.1	110459	110952	KT899744.1:110459-110952	N	GC-AT	GGCCCGGCCCGGCGTCCGTGGGTTCCGGCA-GCGGCGGTGCAGACTCCCCTGCCCGTCTAC	18	2	NA	NA	NA	NA	11	7	NA	NA
KT899744.1	123623	123835	KT899744.1:123623-123835	N	GG-CA	AACATGGCGGCCGGTTCCAGTGTAAGGGTC-GGGGGTCACATGGCGACCCCTAACAGGGCG	18	2	NA	NA	NA	NA	9	9	NA	NA
KT899744.1	145219	145641	KT899744.1:145219-145641	N	GT-TC	GGTGGGTTTCTGTCGTCGGAGGCCCCCGGG-GTGCACGGCGGTTCTGGCCGCCTCCCGGTC	18	2	NA	NA	NA	NA	6	12	NA	NA
KT899744.1	62492	62685	KT899744.1:62492-62685	N	CG-GC	GGGAACAACCGCGATGTTTTCCGGTGGCGG-CGCGCAGCAGCTCGCCGCCCGGATCCGCCA	17	4	NA	NA	NA	NA	6	4	4	3
KT899744.1	97261	97644	KT899744.1:97261-97644	N	CA-AC	TCGTAACGGCAATCGTGTACGTCGTCCGCA-CATCACCATGGAATTTGGGGTCCGGCATGT	17	3	NA	NA	NA	NA	9	3	5	NA
KT899744.1	18312	18924	KT899744.1:18312-18924	N	GC-CT	CCACCCAGGAGCTGCCGCAGCGCAGGGCAG-GCGTCCAGCAAGGCGCCGCCGCGGAAGGCA	17	2	NA	NA	NA	NA	11	6	NA	NA
KT899744.1	36941	37871	KT899744.1:36941-37871	N	AC-AC	GGGACCACCATGTTCTGCAGGGTGGCGTAT-ACGGCTGCCGCGTTGTCCAGTAGAGGGGGA	17	2	NA	NA	NA	NA	6	11	NA	NA
KT899744.1	55779	57150	KT899744.1:55779-57150	N	CG-GC	CCTGAAACACGTCGTGCGCCTCCAGCAGGG-CGTCGGGGGCGCTCTCGACGATGGCCACCA	17	2	NA	NA	NA	NA	10	7	NA	NA
KT899744.1	65049	65621	KT899744.1:65049-65621	N	GA-CA	ACCTGCTGTTTTACGACGATACCGTATCCG-GAGCAGCCCCGAGGAGGCCGTGCTCCTGGA	17	2	NA	NA	NA	NA	11	6	NA	NA
KT899744.1	84123	86451	KT899744.1:84123-86451	N	GC-AG	CAATGGCGTGATGGTGCTTTCCGACAAGAC-GCCCGGGGGATTGTCCGGATGTGCGGGCAG	17	2	NA	NA	NA	NA	14	3	NA	NA
KT899744.1	99701	100115	KT899744.1:99701-100115	N	CT-TA	CCGGTACAGCACGGAGACGTAGGCCAGGAG-CTCGTTGTTCAGGCTGTCGGTGGCCCAGAC	17	2	NA	NA	NA	NA	NA	12	NA	5
KT899744.1	101157	102420	KT899744.1:101157-102420	N	CT-AA	GCCCGGCACGCGTCCCTCCAGAACCTCCAC-CTTGGCGGGGGTGGTGCGCGCGTACAGGGG	17	2	NA	NA	NA	NA	11	6	NA	NA
KT899744.1	104368	105583	KT899744.1:104368-105583	N	CC-TA	CGACATGTCCCAGAGCTGGACCGCCGCCAT-CCGGTACAGGGCCGAGCAGAAGTTGGCCAA	17	2	NA	NA	NA	NA	8	9	NA	NA
KT899744.1	104377	105595	KT899744.1:104377-105595	N	GG-AG	GAGCTGGACCGCCGCCATCCGGGCATGCAT-GGCCGAGCAGAAGTTGGCCAACACGGTTCG	17	2	NA	NA	NA	NA	8	9	NA	NA
KT899744.1	104559	104958	KT899744.1:104559-104958	N	CG-CG	GGAAAGACGATATCGGGCTTTTGATGCGAT-CGTCCCCCCATTCCACCACATCGCTGGGCA	17	2	NA	NA	NA	NA	13	4	NA	NA
KT899744.1	105169	105428	KT899744.1:105169-105428	N	TC-GC	CGCCCTCGAGTCGCCGTGGCCGCGTCGACG-TCCTGTCACGTGAAGGCAAACCGAGGGCGG	17	2	NA	NA	NA	NA	9	8	NA	NA
KT899744.1	109458	110602	KT899744.1:109458-110602	N	GG-GG	GGCCGAAGCGGTCGTGTCCGCCGAAGCGGC-GGCGCACGTCCCTGGGACAACGCGGCCTTA	17	2	NA	NA	NA	NA	11	6	NA	NA
KT899744.1	118520	118888	KT899744.1:118520-118888	N	GA-CA	CTCACGGGGCGAAGGCCGCGTACGGCCCGG-GACGAGGAAAATAAAATTACATCACCTACC	17	2	NA	NA	NA	NA	7	10	NA	NA
KT899744.1	33946	34191	KT899744.1:33946-34191	N	CG-GC	CGGGGCGTTTCGCGGCGTCCGGGTGGCGGT-CTCATGGCCCCCGATTTGTACGTGTACGTG	16	4	NA	NA	3	NA	5	5	3	NA
KT899744.1	35221	35402	KT899744.1:35221-35402	N	GG-CC	GTCTGGCAGCCCTCCGGGGTTTCTGGGGCT-GGGGGATTAGCGTAAGGATGATGGTGGTTC	16	4	3	NA	5	5	NA	3	NA	NA
KT899744.1	108474	108696	KT899744.1:108474-108696	N	AT-AC	TCCAGGGACCCCAGGGCGTCATCGAGCGTG-ATGTACATCTGCAGGATGGTGGCCATACAC	16	4	3	3	NA	NA	NA	NA	6	4
KT899744.1	33885	34210	KT899744.1:33885-34210	N	GA-CT	CGGGTGGCGGTCGAGGGAAATAGCAGCCAG-GACCAAGTCTGCGGGGGAGCGGTTTCTGTT	16	4	NA	NA	NA	NA	4	3	3	6
KT899744.1	96442	96648	KT899744.1:96442-96648	Y	CT-AC	GTTACTCCATGGGTCCGTCCCCCCCAATCG-CCCCGACCCCAAACCCAAGAACAACACCAC	16	3	NA	NA	5	6	NA	NA	NA	5
KT899744.1	104439	105000	KT899744.1:104439-105000	N	GG-GT	CCCAGAGAGTGTGGGACGCCCGACGGCGCG-GGAAGAAACGAGAGAGCGCTTCGTAGTAGA	16	3	NA	NA	NA	NA	6	7	NA	3
KT899744.1	134543	134963	KT899744.1:134543-134963	N	GG-GC	GGAGGGTTATTTACGGGGGGGTAGGTCAGG-GGGTGGGTTTGGGTAAGTCCATCAGCGGCT	16	2	NA	NA	NA	7	NA	NA	NA	9
KT899744.1	10844	11133	KT899744.1:10844-11133	N	GG-TC	CTGTTTATGGTGTCGTCGATCGACGAATTA-GGGCGTCGGGGGAGAGGGAGTTCCCTCTGC	16	2	NA	NA	NA	NA	9	7	NA	NA
KT899744.1	18329	18907	KT899744.1:18329-18907	N	GC-CC	AGACGGCGGCCATTACCCCACCCAGGAGCT-GCCGCGGAAGGCAGTGGGGGGCAAGGGGTC	16	2	NA	NA	NA	NA	10	6	NA	NA
KT899744.1	39190	40321	KT899744.1:39190-40321	N	CA-CC	CTCGATCGTGCTAAGGAGGGACCCGGTCGG-CACCAGGGGGTAGGGAACGTTGGTGGCGGC	16	2	NA	NA	NA	NA	11	5	NA	NA
KT899744.1	48196	49147	KT899744.1:48196-49147	N	CG-CC	GGATCTGCTACATATGGTGTACGCGGGCCG-CGGGGGTCTGCGAGCAGACCGAAAAGGTCA	16	2	NA	NA	NA	NA	11	5	NA	NA
KT899744.1	58549	58801	KT899744.1:58549-58801	N	GG-AG	GCTTTCGTGCGCTCCGCCGCCGAGGTTCGA-GGCCGCGTCCGTCGACCACTCGCCGTTGCC	16	2	NA	NA	NA	NA	10	6	NA	NA
KT899744.1	58661	59013	KT899744.1:58661-59013	N	TG-TC	GGCGCGCCGCCATGACGGGCCGCAGCAGGT-TGCAGCTGCTGGGTGCGGGGCCCCAGGCTT	16	2	NA	NA	NA	NA	9	7	NA	NA
KT899744.1	63054	64294	KT899744.1:63054-64294	N	GT-CT	ATCAAGCTCTCGAGCTACAAGCTCAACGCC-GTGGGGCGGCGTGGACCACGCCCCGGCGGG	16	2	NA	NA	NA	NA	12	4	NA	NA
KT899744.1	73933	74289	KT899744.1:73933-74289	N	AC-GT	GCCAGCTGAAGCCGGTTGATGACGGTGATG-ACTCGTGTTGGCGGACCAGATCCAGGCGCC	16	2	NA	NA	NA	NA	11	5	NA	NA
KT899744.1	99860	100211	KT899744.1:99860-100211	N	CA-CA	GTACTGCTGAATCCGATGGAGGGCGTCGCG-CAGGTTGGCTAGGCACGTCAGGTGGCCCAG	16	2	NA	NA	NA	NA	6	10	NA	NA
KT899744.1	108647	109786	KT899744.1:108647-109786	N	CA-TT	CTCGTTTGCCGCCATCACGCGGTTCTGTTG-CACGAGGCGTCGGGTGTCGTCCAGGGACCC	16	2	NA	NA	NA	NA	7	9	NA	NA
KT899744.1	110991	111802	KT899744.1:110991-111802	N	GC-CT	CGTCAGTAAGGACGACTGGGTCCTCCTACA-GCTACGACGACGCCGGTGATGAGGAGTGGG	16	2	NA	NA	NA	NA	10	6	NA	NA
KT899744.1	127947	128401	KT899744.1:127947-128401	N	GC-AG	GGGCCCGCGGGTCAAACATGAGGGCCGGTC-GCCAGGTCCCGCGTGGACAGCAGCAGCACG	16	2	NA	NA	NA	NA	8	8	NA	NA
KT899744.1	142563	144543	KT899744.1:142563-144543	N	GG-CC	TATGCTCCATCTTGTGGGGAGAAGGGGTCT-GGCTTTGAGATCTTATCACCAACGGCTCCG	16	2	NA	NA	NA	NA	6	10	NA	NA
KT899744.1	130642	132944	KT899744.1:130642-132944	N	CG-CG	CGGGTCCGGTCTACCCGGGAAACGCAGCCC-CGGGGTCGGGCGTCGGGATCGTCCGGACGG	16	1	NA	NA	NA	NA	16	NA	NA	NA
KT899744.1	34939	36014	KT899744.1:34939-36014	N	CT-GC	GACCAACCTCGCATAGGACGGGGGGTGGGT-CTTAGGGATAGCGTATAACGGGGGCCATGT	15	3	NA	NA	3	3	9	NA	NA	NA
KT899744.1	35121	35402	KT899744.1:35121-35402	N	GG-CC	GTCTGGCAGCCCTCCGGGGTTTCTGGGGCT-GGGGCTTCGGGGTGAATGAGCTGGGCGGCC	15	3	NA	NA	6	5	4	NA	NA	NA
KT899744.1	134723	134967	KT899744.1:134723-134967	N	GG-GA	GGTTATTTACGGGGGGGTAGGTCAGGGGGT-GGGTCATTACGTTGACGACAACAACGCCCA	15	3	NA	NA	NA	3	NA	NA	6	6
KT899744.1	36955	37958	KT899744.1:36955-37958	N	GT-TT	ATCACGTAGTAGTAAATCTTGTGGTGCACG-GTCCAGTAGAGGGGGAGCCCCGCGGCCCAG	15	2	NA	NA	NA	NA	5	10	NA	NA
KT899744.1	59104	59518	KT899744.1:59104-59518	N	CT-CC	CACGCGCTTGTCGGGCTTCTGGTAGGCGCT-CTGCGCGGACCACGCGGCCGCCGCCTGCAC	15	2	NA	NA	NA	NA	6	9	NA	NA
KT899744.1	60334	61129	KT899744.1:60334-61129	N	GG-CT	TTCGTCAAACGCCAGGTGGGCGGCCGCGCG-GGCGAACTTGGGATGGCGCGCCCGGAGGCG	15	2	NA	NA	NA	NA	6	9	NA	NA
KT899744.1	67959	69072	KT899744.1:67959-69072	N	CC-GG	CACGCGCCAGCGAACTTTACGGGACACAAT-CCCCGACTCCCAGACGGCGGGGGTGCCGGC	15	2	NA	NA	NA	NA	12	3	NA	NA
KT899744.1	73464	73882	KT899744.1:73464-73882	N	GC-GG	CTGGATGCGGGGTCAGGCGCTGCACGAATA-GCGTTGGGGGGAGCGGGGGGTGACGCCTCG	15	2	NA	NA	NA	NA	8	7	NA	NA
KT899744.1	73933	74613	KT899744.1:73933-74613	N	CG-GT	GCGGACGCCCGGGCGCGGGCGTCTAGGGCG-ACTCGTGTTGGCGGACCAGATCCAGGCGCC	15	2	NA	NA	NA	NA	7	8	NA	NA
KT899744.1	85602	86545	KT899744.1:85602-86545	N	CG-CA	ATGATCATAGACGGAGACGTGGTGCGCGGG-CGCACCTGTACGTACGCCGCCTTTGCAGAG	15	2	NA	NA	NA	NA	7	8	NA	NA
KT899744.1	105696	106689	KT899744.1:105696-106689	N	GC-GT	GGCAGACATTTGGCCAGCGTTTTGGGTCTC-GCAGCTTTCTGGCCAGCCCCTGCGCGGGTG	15	2	NA	NA	NA	NA	4	11	NA	NA
KT899744.1	73127	74060	KT899744.1:73127-74060	N	GA-AT	AACGCGGTGCCTAGTGGAGCTGTGGGGCCC-GAGCGCGGACAGGCGCGGGAGCTGTGCCGC	15	1	NA	NA	NA	NA	15	NA	NA	NA
KT899744.1	81943	83029	KT899744.1:81943-83029	N	GC-CA	GCGGAATCATTATGGCCGGGTCGATCTCCC-GCCCAAAGTCCCGGGCCCAGGCCAACACAC	15	1	NA	NA	NA	NA	NA	15	NA	NA
KT899744.1	102144	102479	KT899744.1:102144-102479	N	CC-AG	CCTCCGGCCCGACGTCTTCCGGGTAGTCGT-AATCCCATCGCCCGTGATATACCAGGCCAA	15	1	NA	NA	NA	NA	15	NA	NA	NA
KT899744.1	35570	36033	KT899744.1:35570-36033	N	AC-TT	GGGGGGTGGGTCTTAGGGGGTTGGGAGGCG-ACAGAGATCTACGGGGGAGGTGTTGCGAAG	14	3	NA	NA	NA	5	5	4	NA	NA
KT899744.1	104741	104982	KT899744.1:104741-104982	N	GG-GG	TGCGATCGTCCCCGCCCGCCCAGAGAGTGT-GGGACGGGCATGGGCGGGGAGGGCATGAGC	14	3	NA	NA	7	NA	NA	3	NA	4
KT899744.1	76871	77091	KT899744.1:76871-77091	N	GC-CT	CCCAGCAGCCCCCACATGTCCGCCCGCAGC-GCCGGCGTTGATGGCGTTCGAGACGGCGTG	14	3	NA	NA	NA	NA	NA	4	7	3
KT899744.1	1961	2229	KT899744.1:1961-2229	N	GC-CC	GACCCTCCAGCCGCATACGACCCCCATGGA-GCCCCGCGGTGGGCCTGCCTCCCCTGGGAC	14	2	NA	NA	9	NA	NA	NA	NA	5
KT899744.1	22694	23897	KT899744.1:22694-23897	N	TT-AA	GAGGGGGTGTTGTGTCACTACGTGCGCGTG-TTGGTGGATGAGAAGTAGGTGACAAAGTCG	14	2	NA	NA	NA	NA	4	10	NA	NA
KT899744.1	33155	36570	KT899744.1:33155-36570	N	CC-GC	ACGTAAAGAACTTAAAGCAGGGGCTGAGCA-CCGAGTCTGGATTTCGACCTGGAAGTTTGC	14	2	NA	NA	NA	NA	8	6	NA	NA
KT899744.1	33405	34097	KT899744.1:33405-34097	N	CG-CG	AGCACTTTTTTCTCCGCGCGCTCACGGGCT-CGGGTTTGGCGCGCGTATGCGTATTCGCCA	14	2	NA	NA	NA	NA	11	3	NA	NA
KT899744.1	37051	37705	KT899744.1:37051-37705	N	GG-AC	GTTGTGGGCCAGCACCTGCAGCGTGAGCAT-GGCGGTGTAGCCCACGCCCAGGTCCACGTT	14	2	NA	NA	NA	NA	8	6	NA	NA
KT899744.1	38623	39988	KT899744.1:38623-39988	N	CA-GC	GGCCTCGGTGGCCAGGCTGAAGGCGGCGTT-CAGGGGCAAGTTGCCGTTCACCACGCGCCA	14	2	NA	NA	NA	NA	4	10	NA	NA
KT899744.1	46761	47022	KT899744.1:46761-47022	N	GG-GG	CCAGGCGGTCGATGTGTCTGTCCTCCGGAA-GGGCCCGAAACAGGGTAAATAACGTGTCCC	14	2	NA	NA	NA	NA	9	NA	5	NA
KT899744.1	54716	54905	KT899744.1:54716-54905	N	TG-GC	CCACCCGCGAGGGGTTGTACTTGAGGTCGG-TGGTGTGTTCGGTGTGCGACCCCTCCCGGT	14	2	NA	NA	NA	NA	5	9	NA	NA
KT899744.1	57873	60234	KT899744.1:57873-60234	N	GC-CA	TGGTCCGGGCGGTCTCGGATCCGTCCGCGC-GCTTCAGTTGGGGGAGCTTCCCCCGTCCGA	14	2	NA	NA	NA	NA	7	7	NA	NA
KT899744.1	62456	62761	KT899744.1:62456-62761	N	GC-GG	GGGTTTTTTGCGCCCGCCGGCCCTCGCGGA-GCCGACGCGAATAAACCGGGCCGCCGGCCG	14	2	NA	NA	NA	NA	5	9	NA	NA
KT899744.1	63672	66831	KT899744.1:63672-66831	N	CG-TT	TGCTGCACGAAGGCCAGGATTAGGGCCTCG-CGGGACATCCAGCGACGTCGAGTTTAACTG	14	2	NA	NA	NA	NA	8	6	NA	NA
KT899744.1	63900	67262	KT899744.1:63900-67262	N	GG-CT	ATCATACATAGGTACACAGGGTGTGCTCCA-GTTTTCGCTCGGTTCCTGCGACCTCCCCGA	14	2	NA	NA	NA	NA	3	11	NA	NA
KT899744.1	74288	74612	KT899744.1:74288-74612	N	GC-AT	GGCGGACGCCCGGGCGCGGGCGTCTAGGGC-GACGTACATGGCCGTGACGGTCGAGGCCGA	14	2	NA	NA	NA	NA	6	8	NA	NA
KT899744.1	88267	88550	KT899744.1:88267-88550	N	GT-AC	TCCAGGAGCTGGCCTATGGCATTGTGCGCA-GTGCGGGCCGTGCTCCGGATGAAGGGGGTC	14	2	NA	NA	NA	NA	11	3	NA	NA
KT899744.1	90377	91039	KT899744.1:90377-91039	N	GC-CT	CAGAATTTGGCCAGGACGTCCTTGTAGAAC-GCGGGTCACCTGCCAGTCAAACGACCTCAT	14	2	NA	NA	NA	NA	5	9	NA	NA
KT899744.1	99689	100106	KT899744.1:99689-100106	N	GG-GC	GGACGCCCACCGGTACAGCACGGAGACGTA-GGCCCGCAGATACTCGTTGTTCAGGCTGTC	14	2	NA	NA	NA	NA	7	7	NA	NA
KT899744.1	99864	100236	KT899744.1:99864-100236	N	TT-GG	TCGCGCAGGCCGGCCACGGTGGCGGCGTAC-TTGGCTAGGCACGTCAGGTGGCCCAGGACG	14	2	NA	NA	NA	NA	11	3	NA	NA
KT899744.1	101394	102386	KT899744.1:101394-102386	N	CC-GC	GTCGATCCAACGGGAATGCCGCCCGGAGCT-CCGGGCGTACTTTAAGGTCACTGTCGCCAG	14	2	NA	NA	NA	NA	9	5	NA	NA
KT899744.1	105100	106305	KT899744.1:105100-106305	N	GG-GT	CGGACGGCGGGGGTGGTGCAGGTGTGGAGA-GGTCGCCACCCCGCATTTAAGCAACCCGCA	14	2	NA	NA	NA	NA	11	3	NA	NA
KT899744.1	106115	106732	KT899744.1:106115-106732	N	GG-CA	CCGATCCCATCGCGCCCGCCCTCCTCGCCG-GGCGGACTATCGGGACTCGCCATACATGAA	14	2	NA	NA	NA	NA	10	4	NA	NA
KT899744.1	109383	111000	KT899744.1:109383-111000	N	AC-CA	ACGACGGGGACTGGTTTCCCTGCTACGACG-ACGCCAGCCCCCGCACCGGACGCGACGCCG	14	2	NA	NA	NA	NA	7	7	NA	NA
KT899744.1	110887	111767	KT899744.1:110887-111767	N	CG-GA	GCCGGCGAATATCAGGCCGTATCCGTCCGG-CGCATATCCCTGTTATTTTTTCAAAAGCGC	14	2	NA	NA	NA	NA	8	6	NA	NA
KT899744.1	60135	61752	KT899744.1:60135-61752	N	CC-GT	TGGCCTCAAAGCCGCTCTCCACGGTCAGGC-CCACGTACTGCAGGGTCTCGAGTTCGGCCA	14	1	NA	NA	NA	NA	14	NA	NA	NA
KT899744.1	73957	74609	KT899744.1:73957-74609	N	GG-CA	TGGGGCGGACGCCCGGGCGCGGGCGTCTAG-GGCGCCAAAAGGTGTAAATGTGTTCCGGGG	14	1	NA	NA	NA	NA	14	NA	NA	NA
KT899744.1	94336	96022	KT899744.1:94336-96022	N	GG-CC	GCTACCCTCACTACCGAGGGCGCTTGGTCG-GGAGAAGCAAGCCCCGGCGCCTTCTCCGCC	14	1	NA	NA	NA	NA	14	NA	NA	NA
KT899744.1	75720	76093	KT899744.1:75720-76093	N	GG-CC	TCCAGTCGATGCGGTGAATGGCTGCGAGCG-GGGTCGTTGCGCACCGCGGATATCTCCTCC	13	3	NA	NA	3	NA	NA	3	7	NA
KT899744.1	100100	100349	KT899744.1:100100-100349	N	GA-GA	GGGGTCGCAGTCGCCCACGGGGTCCTCGGG-GACGTAGGCCAGGAGCTCGTTGAGCCGCAG	13	3	NA	NA	3	NA	7	NA	NA	3
KT899744.1	51231	53153	KT899744.1:51231-53153	N	CG-GC	TGGCCTCGGCTAGCTTGGCCTCGTCAAAGT-CGCCGAGGCCGAGCTCGCGCTATCCGGACG	13	2	NA	NA	NA	NA	10	3	NA	NA
KT899744.1	56409	57691	KT899744.1:56409-57691	N	CG-CT	TCGGGCCAGGCCCATGGTCTCGGTGAAAAA-CGCCGTGGACGCTGACCCGCAGCATCTTCT	13	2	NA	NA	NA	NA	10	3	NA	NA
KT899744.1	59017	59524	KT899744.1:59017-59524	N	GC-CA	CTTGTCGGGCTTCTGGTAGGCGCTCTGGAG-GCTGGCGAACATGGACGTCCACGCGCCCGG	13	2	NA	NA	NA	NA	3	10	NA	NA
KT899744.1	59485	60727	KT899744.1:59485-60727	N	GT-AT	GTAAAAGGAGGGTTTGCTGTGGTCCTTTGG-GTCCACGCGCTTGTCGGGCTTCTGGTAGGC	13	2	NA	NA	NA	NA	5	8	NA	NA
KT899744.1	61519	61998	KT899744.1:61519-61998	N	CC-GG	CGACGAGGTATGTCTCCCGAGCGTCAAAAT-CCGGGGGGTGTAGTCCGAAAAGCCAAAATG	13	2	NA	NA	NA	NA	5	8	NA	NA
KT899744.1	73959	74293	KT899744.1:73959-74293	N	AC-GG	GCTGAAGCCGGTTGATGACGGTGATGACGT-CGCCAAAAGGTGTAAATGTGTTCCGGGGAG	13	2	NA	NA	NA	NA	7	6	NA	NA
KT899744.1	73979	74293	KT899744.1:73979-74293	N	AC-TG	GCTGAAGCCGGTTGATGACGGTGATGACGT-TTCCGGGGAGCTGGCCACCAGCGCCACCAG	13	2	NA	NA	NA	NA	10	3	NA	NA
KT899744.1	81988	82433	KT899744.1:81988-82433	N	CC-GA	GCCCCCCGACAGGCCGACCGCCTCACAGAG-CCGGGCGGGGAAGGTAGGCCGCGCTACACG	13	2	NA	NA	NA	NA	6	7	NA	NA
KT899744.1	98209	99880	KT899744.1:98209-99880	N	GG-CT	CGGTCTGCCACAGGTTGGCTAGGCACGTCA-GGTGGGTGAGCGGAGACGGCATTCGGGCCT	13	2	NA	NA	NA	NA	10	3	NA	NA
KT899744.1	102844	103697	KT899744.1:102844-103697	N	CC-AC	GGGGGGGCCGTCGACAGTCTGCGCGTGTGT-CCCATGAACCCCACCCCATCGCCCGCTGGC	13	2	NA	NA	NA	NA	8	5	NA	NA
KT899744.1	108561	109805	KT899744.1:108561-109805	N	GG-TG	CGGTTCTGTTGCACGAGCCAGTACGCCCGC-GGGGCCTCGAGCCCGGGGTGGTGGCGCGCC	13	2	NA	NA	NA	NA	10	3	NA	NA
KT899744.1	109411	109741	KT899744.1:109411-109741	N	CG-GC	TCCCCACGCCCCCCGCCCCGACACCGTCAG-CGCCGCGGCGCAGTATGATCAGGGCGCGTC	13	2	NA	NA	NA	NA	9	4	NA	NA
KT899744.1	110945	111762	KT899744.1:110945-111762	N	TC-GT	AACACGCCGGCGAATATCAGGCCGTATCCG-TCCGGCAGCGGACTCGGCAACGACGACGAC	13	2	NA	NA	NA	NA	10	3	NA	NA
KT899744.1	135598	138255	KT899744.1:135598-138255	N	GC-AA	TTTTGTGTGGTGCGTTCCGGTATGGGGGGG-GCTGGTGACTGGCATGGGCTTTACGATCCA	13	2	NA	NA	NA	NA	9	4	NA	NA
KT899744.1	139747	140206	KT899744.1:139747-140206	N	GC-CG	CGTCTTCGGCCCCGCGTCTGGCCCCGGCGA-GCGTAGTGGAGGAAGACCTGCTTATTCTCG	13	2	NA	NA	NA	NA	9	4	NA	NA
KT899744.1	129488	129990	KT899744.1:129488-129990	N	GG-GC	CCGCCGTACAGCACCCGCCCCGGGGGCGGG-GGCCCCCGTCAGCGCCGCGTTCTCGCGCGC	13	2	NA	NA	NA	NA	NA	NA	5	8
KT899744.1	37753	39526	KT899744.1:37753-39526	N	CG-AC	CAGGAAGGACTGCAGGAGGCGCTGTTTGAT-CGTGTTGGCCACCAGATTGGCCGGGTGCAG	13	1	NA	NA	NA	NA	13	NA	NA	NA
KT899744.1	98628	100815	KT899744.1:98628-100815	N	CG-AC	GTGACGCCCGTTCGGTCGGGACCCGCCGGT-CGGCTCCGGCGTCCTTCGCGTTTAAGCTTG	13	1	NA	NA	NA	NA	13	NA	NA	NA
KT899744.1	100710	101129	KT899744.1:100710-101129	N	CC-CG	CGGAGGAGGCGGGGCGCAGATCCACGTGCT-CCGCGGATCAGGTTGGCAGGCGTCAGGCAC	13	1	NA	NA	NA	NA	13	NA	NA	NA
KT899744.1	101795	102063	KT899744.1:101795-102063	N	GG-GC	AAGGCGCGTCCCGCACACCCACCCGTTGAT-GGGCGGCCACGCGACAGTCGCGGTCCAGCA	13	1	NA	NA	NA	NA	13	NA	NA	NA
KT899744.1	104193	104382	KT899744.1:104193-104382	N	AG-CC	CGCTGGCGCGCAGGTACCGGTACAGGGCCG-ATAGGATCTCGCGGGTCAAAAATAGATACA	13	1	NA	NA	NA	NA	13	NA	NA	NA
KT899744.1	73465	73881	KT899744.1:73465-73881	N	AG-GG	TCTGGATGCGGGGTCAGGCGCTGCACGAAT-CGTTGGGGGGAGCGGGGGGTGACGCCTCGC	12	3	3	NA	NA	NA	3	6	NA	NA
KT899744.1	140615	140870	KT899744.1:140615-140870	N	CC-AC	CCTATATCCGTGTATGTCCATTTCTTTCTT-CCCCCCCAAATCCCGGCGCCGGTCGTCACG	12	3	NA	NA	NA	NA	3	3	NA	6
KT899744.1	1625	1798	KT899744.1:1625-1798	N	CC-TT	GGTAATGAGTTTCTTCGGGAAGGCGGGAAG-CCCCGCCTCCCGCGCCGCGCGTAACCACTC	12	2	NA	NA	NA	3	9	NA	NA	NA
KT899744.1	29204	29524	KT899744.1:29204-29524	N	CG-TA	CGCCACCTACTTTCTGGCCGCCGTGCTCCT-CGGGCGGTGGCGCGACTGCGGTTTAAGGAG	12	2	NA	NA	NA	NA	9	3	NA	NA
KT899744.1	31188	32366	KT899744.1:31188-32366	N	GC-GC	CCCGGGCCCGTGGGGCACTGGGGCCACAAA-GCGGGGAGGAGTGGGTGGGCGAGGTGGCCG	12	2	NA	NA	NA	NA	8	4	NA	NA
KT899744.1	33131	36936	KT899744.1:33131-36936	N	GG-GG	GGCGGTTTCCCGCCACGACCGCGTTCCGCA-GGTACAGTCGCCGGTGGCATGAGCCCGAGT	12	2	NA	NA	NA	NA	6	6	NA	NA
KT899744.1	33517	34137	KT899744.1:33517-34137	N	GA-TC	CGACATCGCCCGCTGCGTCGTCCACAGTCT-GACGAGGCCAACTTTATTCGCCCGGATGCG	12	2	NA	NA	NA	NA	6	6	NA	NA
KT899744.1	35832	36343	KT899744.1:35832-36343	N	GC-CC	CCGCGCGTGGGCTTCCCCGTTGCGGGCGCT-GCCGCATCGGGGCGCGAGATGCCCGAGGGT	12	2	NA	NA	NA	NA	7	5	NA	NA
KT899744.1	36808	40207	KT899744.1:36808-40207	N	GG-GT	CGACAGGGTGTTGCAATACGACCCCAACAG-GGCGATAAACTCACACACGGCGTCCTGGCC	12	2	NA	NA	NA	NA	8	4	NA	NA
KT899744.1	36815	40214	KT899744.1:36815-40214	N	AA-TA	GTGTTGCAATACGACCCCAACAGGGCGTCG-AACTCACACACGGCGTCCTGGCCGTGGTCC	12	2	NA	NA	NA	NA	4	8	NA	NA
KT899744.1	37256	39056	KT899744.1:37256-39056	N	AG-TG	AGCACCTGGCGGTCCTTCCCCCAAAAAAAC-AGCTGATGATGCAAGGCCACGGGACTGATC	12	2	NA	NA	NA	NA	8	4	NA	NA
KT899744.1	38249	39072	KT899744.1:38249-39072	N	AG-TC	TCCCCCAAAAAAACAGCTGGCGGGGCGGGA-AGGGTAAAGTCATCAACCAGCTGGGCCAGG	12	2	NA	NA	NA	NA	8	4	NA	NA
KT899744.1	38266	39055	KT899744.1:38266-39055	N	CA-AC	CAGCACCTGGCGGTCCTTCCCCCAAAAAAA-CAGCTGGGCCAGGGCCTCGACGTGCGCCAC	12	2	NA	NA	NA	NA	9	3	NA	NA
KT899744.1	55927	59350	KT899744.1:55927-59350	N	GG-GA	GGTCTCGATGTCCTCGCGCGACAGGAGCCG-GGCAAAGAGTGTGGTGGCGATAATCAGCTC	12	2	NA	NA	NA	NA	5	7	NA	NA
KT899744.1	55927	59351	KT899744.1:55927-59351	N	GC-GA	GTCTCGATGTCCTCGCGCGACAGGAGCCGG-GGCAAAGAGTGTGGTGGCGATAATCAGCTC	12	2	NA	NA	NA	NA	4	8	NA	NA
KT899744.1	59106	59513	KT899744.1:59106-59513	N	GC-CT	ATGTCCACGCGCTTGTCGGGCTTCTGGTAG-GCGCGGACCACGCGGCCGCCGCCTGCACGC	12	2	NA	NA	NA	NA	3	9	NA	NA
KT899744.1	61640	64828	KT899744.1:61640-64828	N	CT-AG	AACCCCGTGGTGGTGTTCGACTTTGCCAGC-CTGTAGTGCGATGGCGTCAGTTTCAGGGAC	12	2	NA	NA	NA	NA	8	4	NA	NA
KT899744.1	62729	63878	KT899744.1:62729-63878	N	CC-GT	TATCCTGTCTGCTCTACGACCTGTCCACCA-CCGGGTTTTTTGCGCCCGCCGGCCCTCGCG	12	2	NA	NA	NA	NA	4	8	NA	NA
KT899744.1	65939	66848	KT899744.1:65939-66848	N	CC-GG	GATTAGGGCCTCGCGGCTGGTGGCGGCGAA-CCGCCCTCCGCGAGCTAGACGCCGCCGCCC	12	2	NA	NA	NA	NA	8	4	NA	NA
KT899744.1	73508	73882	KT899744.1:73508-73882	N	GC-GG	CTGGATGCGGGGTCAGGCGCTGCACGAATA-GCTCAGCGTCTGCCCAGATTCCAGACGCGC	12	2	NA	NA	NA	NA	4	8	NA	NA
KT899744.1	73842	74293	KT899744.1:73842-74293	N	AC-GG	GCTGAAGCCGGTTGATGACGGTGATGACGT-ATGCGGGCGTCTGGATGCGGGGTCAGGCGC	12	2	NA	NA	NA	NA	9	3	NA	NA
KT899744.1	73947	74293	KT899744.1:73947-74293	N	AC-GG	GCTGAAGCCGGTTGATGACGGTGATGACGT-ACCAGATCCAGGCGCCAAAAGGTGTAAATG	12	2	NA	NA	NA	NA	5	7	NA	NA
KT899744.1	92991	94064	KT899744.1:92991-94064	N	CG-GA	ACCTCGATGGCGCTGCCCGGGCGGGAGAGG-CGCGTCGGACGCGTCCCTCGGGCAGCCGGA	12	2	NA	NA	NA	NA	9	NA	3	NA
KT899744.1	97926	101092	KT899744.1:97926-101092	N	CG-CT	GCGGGGTCTGCCGTCCCGGACACGGGGGCC-CGGCTCCCCGCCGCGGCCTGGGTTGGCGTC	12	2	NA	NA	NA	NA	8	4	NA	NA
KT899744.1	99861	101792	KT899744.1:99861-101792	N	AG-AC	CGGTGGCCAGGTACGTCATGCGGCCGGCAT-AGGTTGGCTAGGCACGTCAGGTGGCCCAGG	12	2	NA	NA	NA	NA	8	4	NA	NA
KT899744.1	102557	103596	KT899744.1:102557-103596	N	GC-CC	CCCCCAACATGTCCAGATCGAAATCGTCTA-GCGCGTCGACGGGACCCAGGTATCCCCCCT	12	2	NA	NA	NA	NA	8	4	NA	NA
KT899744.1	104361	105587	KT899744.1:104361-105587	N	GC-GC	ATGTCCCAGAGCTGGACCGCCGCCATCCGG-GCAGGTACCGGTACAGGGCCGAGCAGAAGT	12	2	NA	NA	NA	NA	9	3	NA	NA
KT899744.1	108587	109306	KT899744.1:108587-109306	N	CG-CG	GCACGGGACCCCGCTACAACCGGACCACAT-CGCCAGTCGTTCTAGGTTCACCATGCAGGC	12	2	NA	NA	NA	NA	7	5	NA	NA
KT899744.1	111118	112952	KT899744.1:111118-112952	N	TC-CC	TGTCGGGCATCGCAATGCGATTGTGTTATA-TCGCGAAACGGATTCGCCCGTGTGTTCCTG	12	2	NA	NA	NA	NA	5	7	NA	NA
KT899744.1	38615	40335	KT899744.1:38615-40335	N	CA-GA	GGAGGGACCCGGTCGGCACCATGGCCGCGG-CATAGCGCCAGGGGCAAGTTGCCGTTCACC	12	1	NA	NA	NA	NA	12	NA	NA	NA
KT899744.1	46935	47658	KT899744.1:46935-47658	N	GG-GC	AGGGGTACGAAGCCATACGCGCTTCTACAA-GGCGAATCGCGGCCAACATAGCCAGGTCAA	12	1	NA	NA	NA	NA	12	NA	NA	NA
KT899744.1	73944	74620	KT899744.1:73944-74620	N	CC-GG	CCCGGGCGCGGGCGTCTAGGGCGCGAAGAT-CGGACCAGATCCAGGCGCCAAAAGGTGTAA	12	1	NA	NA	NA	NA	12	NA	NA	NA
KT899744.1	74391	75513	KT899744.1:74391-75513	N	TC-TG	CGCAGCCCCGCCGTGACCCGCTCGGTGGCT-TCGGTCACGGCCGGGAAGCAGAGCGCGTAC	12	1	NA	NA	NA	NA	NA	12	NA	NA
KT899744.1	96059	96909	KT899744.1:96059-96909	N	CG-TC	GCCGGATGGACAGCCCGCACGAGTACGGGA-CGTGTGGAGGTCGTTTTTCAGTGCCCGGTC	12	1	NA	NA	NA	NA	12	NA	NA	NA
KT899744.1	99961	102296	KT899744.1:99961-102296	N	GA-CA	CGCTATCCGGACACGGGTAAAACCCGGCCG-GATGGCGCGCGAACGTTTCCGCGGGCGCCT	12	1	NA	NA	NA	NA	12	NA	NA	NA
KT899744.1	100309	102029	KT899744.1:100309-102029	N	CG-CA	TGTCGTCCAGGTCCGACCCGCGCGCCTCTG-CGTGAAGGCTGGGGTCGCAGTCGCCCACGG	12	1	NA	NA	NA	NA	12	NA	NA	NA
KT899744.1	101856	102676	KT899744.1:101856-102676	N	CG-GA	GACTGGCTACGGGCCGCATCGGGCCCGGGG-CCCCAGCGAGCTGCGAAACACCGCGGCGTC	12	1	NA	NA	NA	NA	12	NA	NA	NA
KT899744.1	103570	103936	KT899744.1:103570-103936	N	CA-CC	GTACCCAGAGGCGCGGGCCTGGTTGCCATG-CAACATGTCCAGATCGAAATCGTCTAGCGC	12	1	NA	NA	NA	NA	12	NA	NA	NA
KT899744.1	139034	139724	KT899744.1:139034-139724	N	CG-AT	GGTCAGTCTGGTATCAAACTCATTTGTGGA-CGCCGGGTGGCACGGGCCCAAGGCCCCATA	12	1	NA	NA	NA	NA	12	NA	NA	NA
KT899744.1	144576	144966	KT899744.1:144576-144966	N	TA-TA	GGGGTGCATGCCGGCGGACGGCACGCCTTT-TACAGACCCGCGAGCCGTACGTGGTTCGCG	12	1	NA	NA	NA	NA	12	NA	NA	NA
KT899744.1	26310	26532	KT899744.1:26310-26532	N	AT-AT	GTGCTGATCACGTGGGGGGTTAACGGGCGA-ATGGGAGGGCAGCGCGTTGGGGATCACCGA	11	3	NA	NA	4	3	NA	NA	NA	4
KT899744.1	38858	39050	KT899744.1:38858-39050	N	AA-TC	AGGCGCAGCACCTGGCGGTCCTTCCCCCAA-AAAAACAGCTGCTGCATGTCTGCGGCGGGG	11	3	3	NA	NA	NA	4	4	NA	NA
KT899744.1	105457	105737	KT899744.1:105457-105737	N	GT-TC	GCCAGCCCCTGCGCGGGTGTCTTGGATCGG-GTTGGCGCGCTGAATCAGGTTTTTGCCCTC	11	3	NA	NA	NA	4	4	NA	NA	3
KT899744.1	144543	144726	KT899744.1:144543-144726	N	TG-CT	CGGTACTCTGGGTTCCCTAGGTTCTCGGGG-GGGCTCGCCAGGGGGGCATACTTGCCCGGG	11	3	NA	NA	3	NA	NA	NA	4	4
KT899744.1	110488	110946	KT899744.1:110488-110946	N	CC-TA	CATGTCGGCCCGGCCCGGCGTCCGTGGGTT-CCGGATATCCATGGTCCCCACGGGACAGGC	11	2	NA	NA	4	NA	NA	7	NA	NA
KT899744.1	144276	144536	KT899744.1:144276-144536	N	GG-GC	CCGAGCGTATGCTCCATCTTGTGGGGAGAA-GGGGGATCGCGCACGTTTGCAGCGCACATG	11	2	NA	NA	6	5	NA	NA	NA	NA
KT899744.1	31226	31644	KT899744.1:31226-31644	N	CG-GG	GGGAGGTCGTCGCCGAGCGGGACGACCCGC-CGCCCGCTAGCGAGAACGGCCGTTCCCGGA	11	2	NA	NA	NA	NA	3	8	NA	NA
KT899744.1	33121	34250	KT899744.1:33121-34250	N	TG-CG	TCGCCATCGCCACGCACGTGCACACAGAGA-TGCACCACGGGGTACAGTCGCCGGTGGCAT	11	2	NA	NA	NA	NA	6	5	NA	NA
KT899744.1	33431	33991	KT899744.1:33431-33991	N	GC-TC	TTGTACGTGTACGTGGATCCCGCGTTCACG-GCCAACGGAGGCGTGCGTGCTTATGCGCGG	11	2	NA	NA	NA	NA	3	8	NA	NA
KT899744.1	36900	37967	KT899744.1:36900-37967	N	GC-CG	TAGTAAATCTTGTGGTGCACGGTCCAGTCC-GCCCCAGGCGGTTTCCCGCCACGACCGCGT	11	2	NA	NA	NA	NA	5	6	NA	NA
KT899744.1	38415	39210	KT899744.1:38415-39210	N	TG-GC	CCATGGCGCCCACCAGGGGGTAGGGAACGT-TGGTGATGCACTGGACCACGAGCCGGGCCA	11	2	NA	NA	NA	NA	5	6	NA	NA
KT899744.1	61630	62090	KT899744.1:61630-62090	N	CA-TA	CCTACCCTTCACAGACAACCCCCGGGTAAC-CACGGACGAGCTGTAGTGCGATGGCGTCAG	11	2	NA	NA	NA	NA	8	3	NA	NA
KT899744.1	63432	63876	KT899744.1:63432-63876	N	CA-CG	GATATCCTGTCTGCTCTACGACCTGTCCAC-CACCGACGTGTACTACTACGAGACGCGCCC	11	2	NA	NA	NA	NA	3	8	NA	NA
KT899744.1	64800	66607	KT899744.1:64800-66607	N	CC-AA	TGCCGGGAAAGATGACGTACAGCATGTGGC-CCCCGTGGTGGTGTTCGACTTTGCCAGCCT	11	2	NA	NA	NA	NA	4	7	NA	NA
KT899744.1	73741	74228	KT899744.1:73741-74228	N	CT-GT	CTGGCGGTGGCGCACAAAGCGTCCGAAGAG-CGGTTTCGGACAACTTGCCGCGGCGCCAGT	11	2	NA	NA	NA	NA	6	5	NA	NA
KT899744.1	73933	74611	KT899744.1:73933-74611	N	CG-GT	GGGCGGACGCCCGGGCGCGGGCGTCTAGGG-ACTCGTGTTGGCGGACCAGATCCAGGCGCC	11	2	NA	NA	NA	NA	7	4	NA	NA
KT899744.1	73947	74620	KT899744.1:73947-74620	N	CC-GG	CCCGGGCGCGGGCGTCTAGGGCGCGAAGAT-ACCAGATCCAGGCGCCAAAAGGTGTAAATG	11	2	NA	NA	NA	NA	8	3	NA	NA
KT899744.1	77746	77956	KT899744.1:77746-77956	N	TC-GG	GGTAAAAGTACTCCTTAACCGCGCCCTCGA-TCGCGATCGGGGGCGGGGCGGGAATGGCGG	11	2	NA	NA	NA	NA	8	3	NA	NA
KT899744.1	80772	83216	KT899744.1:80772-83216	N	CC-GT	CGTCACCCGATTACTCACCAGGGCCAAGAA-CCGGCTAACGGACGAAACGCGGAAGCGCGA	11	2	NA	NA	NA	NA	6	5	NA	NA
KT899744.1	83174	84770	KT899744.1:83174-84770	N	CG-TG	CGGGACGCTGCTTCTGGCGCTGCGGCACCC-CGCCGAGAACAGCGTCACCCGATTACTCAC	11	2	NA	NA	NA	NA	8	3	NA	NA
KT899744.1	87178	88279	KT899744.1:87178-88279	Y	CT-AC	GAGCCGTGGCACACCGACGTGCGGGCCGTG-CCCCGGCCACGTCTGGGAACGGGCACGGCC	11	2	NA	NA	NA	NA	4	7	NA	NA
KT899744.1	100651	101091	KT899744.1:100651-101091	N	CC-CT	GGCGGGGTCTGCCGTCCCGGACACGGGGGC-CCGGGGTGGGGAGCAGACACCCGCCGAAGA	11	2	NA	NA	NA	NA	7	4	NA	NA
KT899744.1	105437	105750	KT899744.1:105437-105750	N	AC-CC	CGGGTGTCTTGGATCGGGTTGGCGCCGTCG-ACGTCTGGATTCACCAACTCGTTGGCGCGC	11	2	NA	NA	NA	NA	5	6	NA	NA
KT899744.1	108942	112481	KT899744.1:108942-112481	N	CC-GA	GTGTCGTGAGTCCCGCCCACAAGATGGTGG-CCGCGCTTTATGCGACCGACGGGTGCGTTA	11	2	NA	NA	NA	NA	6	5	NA	NA
KT899744.1	111434	111661	KT899744.1:111434-111661	N	GG-AA	GGGTCGGTACAACGTACAGCCGGATGCGGG-GACGTTCCGGCGTTTGTCGCCGCGCACGCC	11	2	NA	NA	NA	NA	6	5	NA	NA
KT899744.1	114311	114912	KT899744.1:114311-114912	N	AC-CC	GCGTCGAGCGTGGCGTCGCGGAGATCGACT-ACGCGGTTGGTCCTGCGCTCCATCTCCGAG	11	2	NA	NA	NA	NA	8	3	NA	NA
KT899744.1	140035	140362	KT899744.1:140035-140362	N	AT-CT	CTCACGGGGTCAACCACGAACCCCCATCGA-ATGCCGGGGTGTACGTGTTACGCGTATGGG	11	2	NA	NA	NA	NA	7	NA	4	NA
KT899744.1	142727	145418	KT899744.1:142727-145418	N	TT-CC	CGGTCGCCGCCGGTCGCCTCGACGAGGGCG-CACGTCGGTCGCCGAACTGGGCGACCGCCG	11	2	NA	NA	NA	NA	NA	NA	6	5
KT899744.1	6138	6810	KT899744.1:6138-6810	N	GT-AC	TGGTGTGCTGTAACACGAGCCCACCCGCGA-GTGGGTGTTGGGGGGTGGGGCGGAGGGGTG	11	1	NA	NA	NA	NA	11	NA	NA	NA
KT899744.1	11968	12825	KT899744.1:11968-12825	N	AC-GA	ATGAGCGTATAATTGTCCGTCTGCAGGGCG-ACGGATACGCGTACATATGGGCGTCCCACC	11	1	NA	NA	NA	NA	11	NA	NA	NA
KT899744.1	15182	15990	KT899744.1:15182-15990	N	GC-CA	GAGGACGACGAGACCAAGGCCGGGTCGGCC-GCTGCAGGCGGCGATCTTTCACGCGCTCCT	11	1	NA	NA	NA	NA	11	NA	NA	NA
KT899744.1	16188	17656	KT899744.1:16188-17656	N	CC-CG	TACATGGCCCGGTACCTGCTGGCCAACAAC-CCGCAGCTTCGCCAGGCCTTCCGCACGGCC	11	1	NA	NA	NA	NA	11	NA	NA	NA
KT899744.1	43087	43456	KT899744.1:43087-43456	N	GG-TT	CGGAGCGGCGGGCGCGGCCAGCCGCACGCG-GGCCGATGCCATCAACGGGCTGTTTCGCGA	11	1	NA	NA	NA	NA	NA	11	NA	NA
KT899744.1	44014	44667	KT899744.1:44014-44667	N	TA-TG	CGGCTGCCGGAGGACAGCCGAGGCGTAAAA-TAGCGCATAAACACGGCCCCCACGAGCCCC	11	1	NA	NA	NA	NA	11	NA	NA	NA
KT899744.1	56964	57373	KT899744.1:56964-57373	N	GG-CA	GTGGTTACAGATACGGTCCGCCAGGCGGCG-GTTCCACGGCCACCGCGGCGGTCTCCTGCT	11	1	NA	NA	NA	NA	11	NA	NA	NA
KT899744.1	57216	57452	KT899744.1:57216-57452	N	TC-GG	ACCGCGCAGGGGTGGGACGGGTCGCTAAGC-TCCGGGCCAGCGCATGGTCCAACACGGAGA	11	1	NA	NA	NA	NA	11	NA	NA	NA
KT899744.1	58804	59334	KT899744.1:58804-59334	N	CG-GC	TTTTAATGAACGCGATGGTCTCGATGTCCT-CGCGCACACAAACCCGGCCCGGGGACAGGC	11	1	NA	NA	NA	NA	NA	11	NA	NA
KT899744.1	61054	61447	KT899744.1:61054-61447	N	GG-AA	GAAGCCCTCGGTAACGACCAGATACAGGAG-GGCCGTGAACGTAATGTCGGCGGGGAGGGC	11	1	NA	NA	NA	NA	11	NA	NA	NA
KT899744.1	65750	67258	KT899744.1:65750-67258	N	TC-CA	CGGTATCATACATAGGTACACAGGGTGTGC-TCCAGGACTTTGTCCTCACCGCCGAACTGA	11	1	NA	NA	NA	NA	11	NA	NA	NA
KT899744.1	75792	76416	KT899744.1:75792-76416	N	CG-GC	ATGGCGGCCTCAAGTTCGTCGGCGCGGCGT-CGCGCGTCGGCCCGGAGGGCGTCCAGGCGA	11	1	NA	NA	NA	NA	11	NA	NA	NA
KT899744.1	83352	83548	KT899744.1:83352-83548	N	GG-GC	TGACCTCCATCTCCCGGAAGGCCTGGTCGG-GGGCTCATGGCCAAGCAGCTCTTGGTGACG	11	1	NA	NA	NA	NA	11	NA	NA	NA
KT899744.1	85559	88971	KT899744.1:85559-88971	N	GC-AG	CCTGAACAAACACATCGCCGAGGTGATGCT-GCTGTACCGCTGGCAGCCGGACCTGCGGGG	11	1	NA	NA	NA	NA	11	NA	NA	NA
KT899744.1	90209	90784	KT899744.1:90209-90784	N	CG-GC	CCGGGGCGGTCGTCAACGATCTGTGAGGGT-CGGCACCATCAACCACCCGGCCATCCGCGC	11	1	NA	NA	NA	NA	11	NA	NA	NA
KT899744.1	91139	93217	KT899744.1:91139-93217	N	CG-GT	GAACACTCGCAATTCAGTCGGTATCGCTGG-CGCGGATGTCCTGGTAGATAGGCAGGCGTT	11	1	NA	NA	NA	NA	11	NA	NA	NA
KT899744.1	98179	99243	KT899744.1:98179-99243	N	GC-AC	CCCATGTGCGTGTAATACGTGGCCGGCTGT-GCGTCCAGTCGGCAAGATCCTCGGGCTACT	11	1	NA	NA	NA	NA	11	NA	NA	NA
KT899744.1	98670	100032	KT899744.1:98670-100032	N	CT-CG	CCGAGCGGGAGGAACCGGCGATTGGAGGGA-CTCAGGGCGGCGACGTTGGTCGGGCCGTCG	11	1	NA	NA	NA	NA	11	NA	NA	NA
KT899744.1	101830	102044	KT899744.1:101830-102044	N	CG-CG	ACCCGCGCGCCTCTGCGTGAAGGCGCGTCC-CGCACCCCGGGCCAGTACAGCAGGGACCCC	11	1	NA	NA	NA	NA	11	NA	NA	NA
KT899744.1	132396	133740	KT899744.1:132396-133740	N	CG-AC	GCGACACGTTTCTCCGGCCGTGAGTCCGGT-CGTTGCGTGGACCGCTTCCTGCTCGTCGGG	11	1	NA	NA	NA	NA	11	NA	NA	NA
KT899744.1	35940	38050	KT899744.1:35940-38050	N	GT-TG	GTGCAGCAGCTGGCCGTCGTTGCGGTTGAA-GCGGGAGGAGCGCGGTGGGGGTCAGCGGCG	10	3	NA	NA	4	NA	NA	NA	3	3
KT899744.1	71112	72442	KT899744.1:71112-72442	N	AA-GT	GGGGGGCGGTGGCATCGGGGGGCGCCGGGG-AAGCGCGTCACCTCTTGGGAGTCATCGGCG	10	3	NA	NA	3	3	NA	NA	4	NA
KT899744.1	101801	102051	KT899744.1:101801-102051	N	CC-GG	CGCCTCTGCGTGAAGGCGCGTCCCGCACAC-CCACGCGACAGTCGCGGTCCAGCAGCGCGC	10	3	NA	NA	NA	3	4	3	NA	NA
KT899744.1	98776	99087	KT899744.1:98776-99087	N	CC-GC	ATCTGGTCGGGTTCTCCCTCCGGGGCGGGT-CCGGGGGGGAAAATAGGGCGGATCCCCCCC	10	2	NA	NA	5	NA	NA	NA	5	NA
KT899744.1	108872	109241	KT899744.1:108872-109241	N	GC-GC	CGACCCATGTTCGTCTGTCGCTTCGAGCGA-GCGGACGCAATGGGGCAGGAAGACGGGAAC	10	2	NA	NA	4	NA	NA	6	NA	NA
KT899744.1	144347	144499	KT899744.1:144347-144499	N	CG-TC	GCGGGACGCGAACCGCGGTGTGGATCCCGA-CGCGGGCAACATCACCAGGTGCGCAAGCGC	10	2	NA	NA	5	NA	5	NA	NA	NA
KT899744.1	36930	38051	KT899744.1:36930-38051	N	TC-GT	TGCAGCAGCTGGCCGTCGTTGCGGTTGAAG-TCCGCAGGTACACGGCTGCCGCGTTGTCCA	10	2	NA	NA	NA	NA	3	7	NA	NA
KT899744.1	36937	38080	KT899744.1:36937-38080	Y	GT-AG	GTCCGCGGTCGCCACGTTACACGCCGCTGC-GTACACGGCTGCCGCGTTGTCCAGTAGAGG	10	2	NA	NA	NA	NA	3	7	NA	NA
KT899744.1	38239	39062	KT899744.1:38239-39062	N	CG-TC	TGGCGGTCCTTCCCCCAAAAAAACAGCTGG-CGGGCCGGTCAGGGTAAAGTCATCAACCAG	10	2	NA	NA	NA	NA	4	6	NA	NA
KT899744.1	38851	39033	KT899744.1:38851-39033	N	GG-CA	TCGCGTGTTCCAGAGACAGGCGCAGCACCT-GGCGTTCAAAAACAGCTGCTGCATGTCTGC	10	2	NA	NA	NA	NA	7	3	NA	NA
KT899744.1	43582	44006	KT899744.1:43582-44006	N	CC-CT	CCACCAGCAACACAGACATGACCTCCCCGG-CCGGGGGGGAAGGGAAAACAAAGAGGGGCT	10	2	NA	NA	NA	NA	7	3	NA	NA
KT899744.1	62788	63782	KT899744.1:62788-63782	N	AG-TG	ACAAGCTCATGTGCTTCGATATCGAATGCA-AGGCAAAACTTTTACAACCCCTACCTCGCC	10	2	NA	NA	NA	NA	6	4	NA	NA
KT899744.1	73928	74293	KT899744.1:73928-74293	N	AC-TG	GCTGAAGCCGGTTGATGACGGTGATGACGT-CATGTACTCGTGTTGGCGGACCAGATCCAG	10	2	NA	NA	NA	NA	5	5	NA	NA
KT899744.1	80780	83217	KT899744.1:80780-83217	N	CG-AA	GTCACCCGATTACTCACCAGGGCCAAGAAC-CGGACGAAACGCGGAAGCGCGAAACACGCC	10	2	NA	NA	NA	NA	6	4	NA	NA
KT899744.1	94396	95820	KT899744.1:94396-95820	N	TT-GT	GGCCTCTTCTTCTCCGTGTACGCGCTGGGG-TTTGGATTCCCCTGACGGGGCGGGGCCTTG	10	2	NA	NA	NA	NA	7	3	NA	NA
KT899744.1	95602	95833	KT899744.1:95602-95833	N	CG-CC	CCGTGTACGCGCTGGGGTTTGGGGTGGGGG-CGCTGCTGTTTGTTCACGCCGGACTGCAGG	10	2	NA	NA	NA	NA	4	NA	NA	6
KT899744.1	97773	98670	KT899744.1:97773-98670	N	CT-CC	CCTTCGCGTTTAAGCTTGGTCAGGAGGGCG-CTCAGGTCATCCTTGGTCGATCCCGAACGA	10	2	NA	NA	NA	NA	7	3	NA	NA
KT899744.1	99866	100227	KT899744.1:99866-100227	N	GC-TT	TGGAGGGCGTCGCGCAGGCCGGCCACGGTG-GGCTAGGCACGTCAGGTGGCCCAGGACGTC	10	2	NA	NA	NA	NA	4	6	NA	NA
KT899744.1	100163	100801	KT899744.1:100163-100801	N	CG-GC	TCCGGCGCTGCATGGTGACGCCCGTTCGGT-CGGGCGCATAAAGAACATGTACTGCTGAAT	10	2	NA	NA	NA	NA	6	4	NA	NA
KT899744.1	100951	101752	KT899744.1:100951-101752	N	AG-TC	CACCGGACGGCGTCGGGATTGAAGCGGGCG-AGCAGTTTCCTAAACTGGGACATGATGTCC	10	2	NA	NA	NA	NA	5	5	NA	NA
KT899744.1	101112	101829	KT899744.1:101112-101829	N	GC-GG	GGCCACGCGACAGTCGCGGTCCAGCAGCGC-GCGCAGATCCACGTGCTCCGCGGCCGCGCG	10	2	NA	NA	NA	NA	5	5	NA	NA
KT899744.1	102589	103666	KT899744.1:102589-103666	N	CG-GC	GTGGAGCTCGTCCCCCAGGCTGACATCGGT-CGGGCCTGCGGAGGACCGCGGGGAACCTCA	10	2	NA	NA	NA	NA	6	4	NA	NA
KT899744.1	102925	103697	KT899744.1:102925-103697	N	CC-GC	GGGGGGGCCGTCGACAGTCTGCGCGTGTGT-CCCGCGGGTTCGCGAGCCGACATGGTGGCG	10	2	NA	NA	NA	NA	5	5	NA	NA
KT899744.1	104364	105595	KT899744.1:104364-105595	N	GG-CA	GAGCTGGACCGCCGCCATCCGGGCATGCAT-GGTACCGGTACAGGGCCGAGCAGAAGTTGG	10	2	NA	NA	NA	NA	3	7	NA	NA
KT899744.1	104522	105544	KT899744.1:104522-105544	N	GC-GG	GCCAAGGAGTTCGTTGAGGTCTTCGTCTGT-GCGCGAATGTCGATTTGGGCGCGTTCGGGG	10	2	NA	NA	NA	NA	5	5	NA	NA
KT899744.1	108697	109647	KT899744.1:108697-109647	N	TG-GA	CTCGGTACTACCTGCTTCAGGCCCAGCGTC-TGGGGGCGGGAAGTAGCGCGTTAACGACCA	10	2	NA	NA	NA	NA	6	4	NA	NA
KT899744.1	110545	110922	KT899744.1:110545-110922	N	GG-TG	ATCCCTGTTATTTTTTCAAAAGCGCATGTC-GGCCCGCATAACGCGGGACGCTCGCCTGGC	10	2	NA	NA	NA	NA	6	4	NA	NA
KT899744.1	133707	135087	KT899744.1:133707-135087	N	GC-GT	GTAAGTTTTGTCGCGTTTACGGGGGACAGG-GCAGCGACACGTTTCTCCGGCCGTGAGTCC	10	2	NA	NA	NA	NA	4	6	NA	NA
KT899744.1	135611	138246	KT899744.1:135611-138246	N	AT-GC	TAAGGTCTCTTTTGTGTGGTGCGTTCCGGT-ATGGGCTTTACGATCCACGGAGCGCTCACC	10	2	NA	NA	NA	NA	4	6	NA	NA
KT899744.1	139208	141254	KT899744.1:139208-141254	N	CC-AT	GGAACCCCTGGATGGGTGCGGCCCCTTACA-CCCGTCGATCCAGGACGCCGCGACGCCTTA	10	2	NA	NA	NA	NA	6	4	NA	NA
KT899744.1	21394	21788	KT899744.1:21394-21788	N	AA-TT	TCGCATGCCGACGCGTCACAGCGCCCCTTG-GCGCATGAGCGCGACAATTTCCGCCGGCGC	10	1	NA	NA	NA	NA	10	NA	NA	NA
KT899744.1	31676	31943	KT899744.1:31676-31943	N	CA-GC	GGCGACCTCGGCGGCGATGTCAAAGGGCGG-CAGGACGGCCAGGGCATACGCGGTGTGAAA	10	1	NA	NA	NA	NA	10	NA	NA	NA
KT899744.1	36269	37714	KT899744.1:36269-37714	N	GT-TG	CAGCACCTGCAGCGTGAGCATGGCGGGCCC-AGCGGGGATGCGTCATAGACGAGATACTGC	10	1	NA	NA	NA	NA	10	NA	NA	NA
KT899744.1	38446	39021	KT899744.1:38446-39021	N	GG-AG	ACACGGTCCCGATCGCGTGTTCCAGAGACA-GGCGCAGAAGACGTGCTCGCTGCCGTGTAT	10	1	NA	NA	NA	NA	10	NA	NA	NA
KT899744.1	38764	39302	KT899744.1:38764-39302	N	GG-TT	ACCAGATCCGCGCGCACGCGCGTCGTCTGG-GGCGTTGTCGGGCTGCATAAACTGCTCCGG	10	1	NA	NA	NA	NA	10	NA	NA	NA
KT899744.1	43188	43571	KT899744.1:43188-43571	N	TG-GG	GTATGTCGCTACCACACCCTTGTGTGTCAA-TGGGAAGCGACGTGCAGGCCGACAGCACCG	10	1	NA	NA	NA	NA	10	NA	NA	NA
KT899744.1	46620	48103	KT899744.1:46620-48103	N	GC-TT	GTCCCGCAGAAGGTCTCCGGTAATATCACC-GCAGCAGGGCGTCCCGGCAGCCGGCGGGCG	10	1	NA	NA	NA	NA	10	NA	NA	NA
KT899744.1	56980	57366	KT899744.1:56980-57366	N	GG-GC	GGGTGACGTGGTTACAGATACGGTCCGCCA-GGCGGTCTCCTGCTGCAACTCGCGCCGCGC	10	1	NA	NA	NA	NA	NA	10	NA	NA
KT899744.1	64115	66349	KT899744.1:64115-66349	N	CA-TT	GCTACGGCGGAGGAAACTCGTCGAATGTTG-ACAAGGTCCCCCTGGACGGGTACGGCCGCA	10	1	NA	NA	NA	NA	10	NA	NA	NA
KT899744.1	64848	66604	KT899744.1:64848-66604	N	GG-CA	ACGTGCCGGGAAAGATGACGTACAGCATGT-GGCCCACAACCTGTGCTTCAGCACGCTCTC	10	1	NA	NA	NA	NA	10	NA	NA	NA
KT899744.1	72606	73122	KT899744.1:72606-73122	N	GC-GC	CACGGCGGGCCCCGGGCGAGGGGCCGCTCG-GAAAGGGGGTCCGGGGCAAGGAGGGGCGCG	10	1	NA	NA	NA	NA	10	NA	NA	NA
KT899744.1	73070	73463	KT899744.1:73070-73463	N	GG-AT	GGCGACGTGCTGGCCCGTGGGCCGGTAGAG-GGAGATGTCCACGAGCACCAGACACGGCGG	10	1	NA	NA	NA	NA	10	NA	NA	NA
KT899744.1	73574	74291	KT899744.1:73574-74291	N	GT-TA	CAGCTGAAGCCGGTTGATGACGGTGATGAC-GTCGTCCGGAAACATGCAGGTCCAAAGAGC	10	1	NA	NA	NA	NA	10	NA	NA	NA
KT899744.1	74048	74612	KT899744.1:74048-74612	N	GC-GA	GGCGGACGCCCGGGCGCGGGCGTCTAGGGC-GCTGTGGGGCCCGAGCGGCGGTCCCGGGGC	10	1	NA	NA	NA	NA	10	NA	NA	NA
KT899744.1	77362	77939	KT899744.1:77362-77939	N	CT-TG	GCTGTATACGGCCCCCCGGTAAAAGTACTC-CCGTCAGCTTGGCGGCATCCATGGCCCGCG	10	1	NA	NA	NA	NA	10	NA	NA	NA
KT899744.1	83082	85102	KT899744.1:83082-85102	N	TC-GC	ACGTCTTCCCCCACGAGGTCATGCGGTTTT-TCGGGGGTCGTCAGGTACTCGTCCACCAGG	10	1	NA	NA	NA	NA	10	NA	NA	NA
KT899744.1	86590	87747	KT899744.1:86590-87747	N	GC-TT	GATCCACAGCACACCGCACACGCTGGTCGA-GCGGTGACAAACATCGGAGCCGGCAGCGAC	10	1	NA	NA	NA	NA	10	NA	NA	NA
KT899744.1	102789	103743	KT899744.1:102789-103743	N	CG-TC	ACAGGCGCGGAGCCGCCAGCCCCGCCTCTT-CTCCAGAGCCTCTAGCTCGCTGTCGTCATC	10	1	NA	NA	NA	NA	10	NA	NA	NA
KT899744.1	105420	105745	KT899744.1:105420-105745	N	CG-CG	CTGCGCGGGTGTCTTGGATCGGGTTGGCGC-CGTCGACGTCCTGCACCACGTCTGGATTCA	10	1	NA	NA	NA	NA	NA	10	NA	NA
KT899744.1	106003	106273	KT899744.1:106003-106273	N	TT-TC	GGGTCGGATGCGCGGACAATTAGGCCTGGG-TTCGGATGACGAGCCCCCGTAGAGGGCATA	10	1	NA	NA	NA	NA	10	NA	NA	NA
KT899744.1	107600	110926	KT899744.1:107600-110926	N	CG-CG	CTGTTATTTTTTCAAAAGCGCATGTCGGCC-CGGCCTGCTATGTGCTGGGGCGGTCGTCGC	10	1	NA	NA	NA	NA	10	NA	NA	NA
KT899744.1	108654	110165	KT899744.1:108654-110165	N	AC-GG	ACCCCCCGGGAGACCGTCCTGGATGGCGAT-CGTCGGGTGTCGTCCAGGGACCCCAGGGCG	10	1	NA	NA	NA	NA	10	NA	NA	NA
KT899744.1	109336	110651	KT899744.1:109336-110651	N	CG-TT	GCGCTGGGCAGGCGGCTCACGGATCGCATC-CGCGCTGCATGCGAACATGATCCTGGCTCT	10	1	NA	NA	NA	NA	10	NA	NA	NA
KT899744.1	133707	135544	KT899744.1:133707-135544	N	GC-GT	TACCGCAGAAGAGCTGGACGCCATGGACAG-GCAGCGACACGTTTCTCCGGCCGTGAGTCC	10	1	NA	NA	NA	NA	10	NA	NA	NA
KT899744.1	139013	139724	KT899744.1:139013-139724	N	CG-GT	GGTCAGTCTGGTATCAAACTCATTTGTGGA-CGCCGTATACAGCTTGAAGATCGCCGGGTG	10	1	NA	NA	NA	NA	10	NA	NA	NA
KT899744.1	144561	144970	KT899744.1:144561-144970	N	TA-CA	TGCATGCCGGCGGACGGCACGCCTTTTAAG-TACTTGCCCGGGCTATACAGACCCGCGAGC	10	1	NA	NA	NA	NA	10	NA	NA	NA
KT899744.1	100659	100857	KT899744.1:100659-100857	N	GG-TG	GCGTCCAGGGCCATCGGGGCGCTTTTTATC-GGGAGCAGACACCCGCCGAAGATGCGCCGC	9	3	NA	NA	3	NA	NA	NA	3	3
KT899744.1	101174	101435	KT899744.1:101174-101435	N	GC-GC	TTAAGGTCACTGTCGCCAGGGCCGTGTGCA-GCGCGTACAGGGGCTGGGTCGCTCGGAGGA	9	3	NA	NA	NA	NA	NA	3	3	3
KT899744.1	62031	62267	KT899744.1:62031-62267	N	GG-AG	GCCCCTCCCACACCCCGCGCGTCATCAGCC-GGTGGGAGACCGGGGTTGGGGAATGAATCC	9	2	NA	NA	3	NA	NA	6	NA	NA
KT899744.1	76025	76403	KT899744.1:76025-76403	N	GT-AT	TCTCAGGTCGGCGATGGCGGCCTCAAGTTC-GTCGGCGTACGTGTCGGCCGCGGCCCCGAA	9	2	NA	NA	4	NA	NA	5	NA	NA
KT899744.1	78799	79045	KT899744.1:78799-79045	N	GG-GT	GGGTGGATTTCTTCTTGGTTTTGGCAGGGG-GGGCCTCGAACAGCTGGGCGAGGTCTGCGC	9	2	NA	NA	3	6	NA	NA	NA	NA
KT899744.1	102278	102432	KT899744.1:102278-102432	N	AC-AC	TCCCTCCAGAACCTCCACCTTGGGCGGGGA-ACGGGTAAAACCCGGCCGGATGCCCCAGGG	9	2	4	5	NA	NA	NA	NA	NA	NA
KT899744.1	105337	106317	KT899744.1:105337-106317	N	GG-CT	GTGGTGCAGGTGTGGAGAGGTCGAGCGATA-GGGGCGAGAAGCGGAGCGGGCTGGGGCTCG	9	2	NA	NA	NA	3	6	NA	NA	NA
KT899744.1	144277	144543	KT899744.1:144277-144543	N	GG-CG	TATGCTCCATCTTGTGGGGAGAAGGGGTCT-GGGGATCGCGCACGTTTGCAGCGCACATGC	9	2	NA	NA	3	6	NA	NA	NA	NA
KT899744.1	19466	23062	KT899744.1:19466-23062	N	CC-GC	CTGTTCGCACTCGTCGTCCCCAATGGGACG-CCCGGGGGCGGCGTGGACCGTGGTATGCCA	9	2	NA	NA	NA	NA	6	3	NA	NA
KT899744.1	34934	36002	KT899744.1:34934-36002	N	CG-GC	GCAGAGACGGGCGACCAACCTCGCATAGGA-CGGGCCTTAGGGATAGCGTATAACGGGGGC	9	2	NA	NA	NA	NA	5	4	NA	NA
KT899744.1	35765	36396	KT899744.1:35765-36396	N	GG-TC	CGCAGGTGAGCGGGTAGGCCTCCTGAAACA-GGCCAGCGTCAGTTGCCGGCGGATGGTCGG	9	2	NA	NA	NA	NA	6	3	NA	NA
KT899744.1	38240	39064	KT899744.1:38240-39064	N	GG-CC	GCGGTCCTTCCCCCAAAAAAACAGCTGGCG-GGGCCGGTCAGGGTAAAGTCATCAACCAGC	9	2	NA	NA	NA	NA	4	5	NA	NA
KT899744.1	39193	40204	KT899744.1:39193-40204	N	CA-AC	GAGCGACAGGGTGTTGCAATACGACCCCAA-CAGGGGGTAGGGAACGTTGGTGGCGGCGTA	9	2	NA	NA	NA	NA	5	4	NA	NA
KT899744.1	39284	40137	KT899744.1:39284-40137	N	CG-CG	TGTAGGCCAGCTCCGGAAACTTGGTACACA-CGCACGCGCGTCGTCTGGGGGGCGCTCTCG	9	2	NA	NA	NA	NA	5	4	NA	NA
KT899744.1	45755	46343	KT899744.1:45755-46343	N	AA-GG	ACTTGGGGGTTGGGGTGGGGAAAAGGAAGA-AACGCAGCAACACGGAGGCGGTTGGATTGT	9	2	NA	NA	NA	NA	6	3	NA	NA
KT899744.1	58659	59505	KT899744.1:58659-59505	N	TC-GA	CGAGGAGGATGTCCACGCGCTTGTCGGGCT-TCTGCAGCTGCTGGGTGCGGGGCCCCAGGC	9	2	NA	NA	NA	NA	6	3	NA	NA
KT899744.1	59587	60385	KT899744.1:59587-60385	N	GG-CG	CCGGAGGCGCATGAGCGTCGTGTGTACGCA-GCTCTTGACGCGCAGCTCCTTGGGAAACCC	9	2	NA	NA	NA	NA	4	5	NA	NA
KT899744.1	63114	64134	KT899744.1:63114-64134	N	GT-GT	GACGGACATTTACAAGGTCCCCCTGGACGG-GTACGACATCCTGGAGAACGTGGAGCACGC	9	2	NA	NA	NA	NA	3	6	NA	NA
KT899744.1	65723	67026	KT899744.1:65723-67026	N	GG-TC	AACGAGCGCACGATGGCGATCTCCTCGGAG-GGCGCATCACCGACCCGGAGAGGGACATCC	9	2	NA	NA	NA	NA	6	3	NA	NA
KT899744.1	72729	73171	KT899744.1:72729-73171	N	CA-TG	GCGGGAGCTGTGCCGCCAGACACGCGTTTT-AATAGCGTGGGGGCCAGGCTTCCGGGCCCC	9	2	NA	NA	NA	NA	3	6	NA	NA
KT899744.1	73464	73877	KT899744.1:73464-73877	N	GA-GG	GGCGTCTGGATGCGGGGTCAGGCGCTGCAC-GCGTTGGGGGGAGCGGGGGGTGACGCCTCG	9	2	NA	NA	NA	NA	4	5	NA	NA
KT899744.1	73946	74626	KT899744.1:73946-74626	N	GC-CG	CGCGGGCGTCTAGGGCGCGAAGATCCACGA-GACCAGATCCAGGCGCCAAAAGGTGTAAAT	9	2	NA	NA	NA	NA	6	3	NA	NA
KT899744.1	75792	76423	KT899744.1:75792-76423	N	CG-GC	CCTCAAGTTCGTCGGCGCGGCGTCGCGTGG-CGCGCGTCGGCCCGGAGGGCGTCCAGGCGA	9	2	NA	NA	NA	NA	6	3	NA	NA
KT899744.1	82853	83543	KT899744.1:82853-83543	N	GT-AC	CTTGATGACCTCCATCTCCCGGAAGGCCTG-GTCGGGATCAAACACGGCCACGTCCGTCCG	9	2	NA	NA	NA	NA	6	3	NA	NA
KT899744.1	83351	83554	KT899744.1:83351-83554	N	CG-CG	CCATCTCCCGGAAGGCCTGGTCGGGGGCCT-CGGGCTCATGGCCAAGCAGCTCTTGGTGAC	9	2	NA	NA	NA	NA	6	3	NA	NA
KT899744.1	84670	85358	KT899744.1:84670-85358	N	GC-CG	GCTGTGTTGTGTGTACGTGATCAAGAGCCA-GCTCCCCGCGCCATCATCTAACCCGCCAAG	9	2	NA	NA	NA	NA	3	6	NA	NA
KT899744.1	97165	97601	KT899744.1:97165-97601	N	GC-CC	TGGGTGGGGATTGGAATCGGGGTTCTCGCG-GCGGACCTTCACCTGCCAGATGACGTGGCA	9	2	NA	NA	NA	NA	5	4	NA	NA
KT899744.1	103052	106856	KT899744.1:103052-106856	N	GA-GC	TCGTCCCTAACAGGAAGATGAGTCAGTGGG-GATGGGAATGGACGGGAGCGACGGGGCCGG	9	2	NA	NA	NA	NA	4	5	NA	NA
KT899744.1	106681	107014	KT899744.1:106681-107014	N	TG-TT	TTTATGCCGAAGGTCAGCGGGGACTCCGGA-TGGGTCTCGCACCGCGCGCCCCCGATCCCA	9	2	NA	NA	NA	NA	4	5	NA	NA
KT899744.1	110069	111400	KT899744.1:110069-111400	N	GC-CC	CGCCCCCGACGGGCCTGCGTGCGGAAGGCT-GTGGAACAATTTTTTTGCCACGTGCGCGCC	9	2	NA	NA	NA	NA	3	6	NA	NA
KT899744.1	111028	111490	KT899744.1:111028-111490	N	CC-GA	CGCCGACCCGCGGCGCTTCCATTTTCACGC-CCCGGGCGCCATGGACACATCCCACGATCC	9	2	NA	NA	NA	NA	4	5	NA	NA
KT899744.1	137210	137384	KT899744.1:137210-137384	N	GT-CT	AGTTGATATGCGTCTCTGGGTGTTTTTGGG-GTGTGGTGGTTGGTCCAGACGCGGGCGACG	9	2	NA	NA	NA	NA	5	NA	4	NA
KT899744.1	100229	100457	KT899744.1:100229-100457	N	GG-GC	GGGCAGCTCCACCTCGCCCAGCGCCTGGGT-GGCGTACTTGGCCGCCGCGGCCCCGCTCTT	9	2	NA	NA	NA	NA	NA	NA	4	5
KT899744.1	106573	106877	KT899744.1:106573-106877	N	AG-GT	GTCAGTGGGGATCCGGGGCGATCCTTGTCC-AGCCTCTGGCAGATCTGACAGACGTGTGCG	9	1	9	NA	NA	NA	NA	NA	NA	NA
KT899744.1	19558	19848	KT899744.1:19558-19848	N	AT-GT	GCAACGCGCGCCGCCAGGGCCATAGGGTCG-CGTAATCGCGGGGCAGCAGCACCCGTGCCG	9	1	NA	NA	NA	NA	9	NA	NA	NA
KT899744.1	21289	23925	KT899744.1:21289-23925	N	CC-AT	TGTTGGTGGGCCCCCACCTGGGGGCCGTGG-CCGCCGAAATATGGCGCTGCTGCGGGTGGC	9	1	NA	NA	NA	NA	9	NA	NA	NA
KT899744.1	22999	23568	KT899744.1:22999-23568	N	AC-TA	GCCAGCTGGCCCACCTGGTTTACGTCCTGC-CAACATCCGCGCTAGCGATACGCTCGACGT	9	1	NA	NA	NA	NA	9	NA	NA	NA
KT899744.1	23127	23563	KT899744.1:23127-23563	N	CC-GG	CACCAGCCAGCTGGCCCACCTGGTTTACGT-CGTGGTGGGTCTGGTGTGTGCAGGTGGCGA	9	1	NA	NA	NA	NA	9	NA	NA	NA
KT899744.1	31414	32335	KT899744.1:31414-32335	N	CC-TT	GGGTTAGAACGTCGTTCAGGATGTCCTCGC-CCCCGGGCAGGTATTGCTCGCAGACCCTGC	9	1	NA	NA	NA	NA	9	NA	NA	NA
KT899744.1	32614	35828	KT899744.1:32614-35828	N	CG-GT	GAATACCACCCGCCCTTCGCAGCGCTGCAG-CGCCGCCGGGGGCCGTCAGCTGCTCCTCCG	9	1	NA	NA	NA	NA	9	NA	NA	NA
KT899744.1	32965	33782	KT899744.1:32965-33782	N	AC-GT	TCCTCAACAAGCCCGTTTTCATCACGATGG-ACGGGTCATAGACGCCCTGTGCGTCACACA	9	1	NA	NA	NA	NA	9	NA	NA	NA
KT899744.1	35530	38280	KT899744.1:35530-38280	N	CC-GC	GGGTAAAGTCATCAACCAGCTGGGCCAGGG-CCTCGAACACGGGCGGGACGAGGCTGATGG	9	1	NA	NA	NA	NA	9	NA	NA	NA
KT899744.1	36613	36955	KT899744.1:36613-36955	Y	GT-AG	CGCGTTCCGCAGGTACACGGCTGCCGCGTT-GTCCCCGTACGAAAATCGCTGCGACGCCCA	9	1	NA	NA	NA	NA	9	NA	NA	NA
KT899744.1	37941	39227	KT899744.1:37941-39227	N	CG-GT	GGGTAGGGAACGTTGGTGGCGGCGTAGATG-AAATCTTGTGGTGCACGGTCCAGTCCGCCC	9	1	NA	NA	NA	NA	9	NA	NA	NA
KT899744.1	54174	54873	KT899744.1:54174-54873	N	CT-CG	GTTTACCGTCGTCCCGTACCGGTGGAACGC-CTCCACGGACGCGTTGGCGCTGGCCCCGGG	9	1	NA	NA	NA	NA	9	NA	NA	NA
KT899744.1	66289	67211	KT899744.1:66289-67211	N	GC-GG	CTCCTTGCCGTGATAGGGCCCGGGCCGGGA-GCCGCAGGGTTCGGGGCGGTGGGTGCCGGC	9	1	NA	NA	NA	NA	9	NA	NA	NA
KT899744.1	66402	67061	KT899744.1:66402-67061	N	GC-TC	CTGGGCGAGGGCGGCGAAAAGGCCCCGATA-ATTTTACAATAAATGTCTGCGGCCGACACG	9	1	NA	NA	NA	NA	9	NA	NA	NA
KT899744.1	66946	68636	KT899744.1:66946-68636	N	CC-GT	TTTGCTTGTACAGCTCGATGGTGCGGCAGA-CCAGACAGAAGGGCAGCGACACGGGAGTGG	9	1	NA	NA	NA	NA	NA	9	NA	NA
KT899744.1	72500	73448	KT899744.1:72500-73448	N	CG-CG	GGCGGCGGCCGGCACGGCGACGTGCTGGCC-CGTGCTTTCGGCCGGGACGCCCGGTCGTGC	9	1	NA	NA	NA	NA	9	NA	NA	NA
KT899744.1	73475	73881	KT899744.1:73475-73881	N	AG-GG	TCTGGATGCGGGGTCAGGCGCTGCACGAAT-AGCGGGGGGTGACGCCTCGCGCCCCCCCGA	9	1	NA	NA	NA	NA	9	NA	NA	NA
KT899744.1	73563	73971	KT899744.1:73563-73971	N	TA-CA	TGGCGGACCAGATCCAGGCGCCAAAAGGTG-TACTCTGTGTAGTCGTCCGGAAACATGCAG	9	1	NA	NA	NA	NA	9	NA	NA	NA
KT899744.1	73583	73933	KT899744.1:73583-73933	N	AC-GG	GAAACGCACGGGGGAGGGTGAGATGCATGT-AAACATGCAGGTCCAAAGAGCGGCCAGAGC	9	1	NA	NA	NA	NA	9	NA	NA	NA
KT899744.1	74279	74624	KT899744.1:74279-74624	N	GA-AT	GGCGCGGGCGTCTAGGGCGCGAAGATCCAC-GACGGTGATGACGTACATGGCCGTGACGGT	9	1	NA	NA	NA	NA	9	NA	NA	NA
KT899744.1	74293	74611	KT899744.1:74293-74611	N	CG-GT	GGGCGGACGCCCGGGCGCGGGCGTCTAGGG-ACATGGCCGTGACGGTCGAGGCCGACTCCA	9	1	NA	NA	NA	NA	NA	9	NA	NA
KT899744.1	81880	82417	KT899744.1:81880-82417	N	CG-TT	GCGTCTGGCTCAGAACGCCCCCCGACAGGC-CGAGGAGAGTGATCAGCGCGCCCAGTTTGG	9	1	NA	NA	NA	NA	9	NA	NA	NA
KT899744.1	83141	83618	KT899744.1:83141-83618	N	CT-GG	CCCGGGGAGGTTCTCGGCCAAGAGCGCCGT-AGTGAGGGTCGCGTCGTCTATGCGCTGGAG	9	1	NA	NA	NA	NA	9	NA	NA	NA
KT899744.1	92817	93492	KT899744.1:92817-93492	N	GC-CT	CCCCGACGTTCAGTTGCGCCTGACGAGGCC-GCCAGCAAAACCCCACCCTCGCAGCGGCAT	9	1	NA	NA	NA	NA	9	NA	NA	NA
KT899744.1	94731	96735	KT899744.1:94731-96735	N	CG-CG	TCCTGGTGTACGACAGCGCCCCCAACCTGA-CGGGGGTTCATGCATATCTGGCTTCAGGCC	9	1	NA	NA	NA	NA	9	NA	NA	NA
KT899744.1	95006	95499	KT899744.1:95006-95499	N	GG-CT	ACGGTGCGAGAACATGCCCGGGAAACGCCG-GGCGCTGGGCGCCGCCTATGCGGCGCTCCT	9	1	NA	NA	NA	NA	9	NA	NA	NA
KT899744.1	98957	99224	KT899744.1:98957-99224	N	GT-TC	GAGGCGCGGGGGCACCTCCCCCATGTGCGT-GTCCTCGTAGGGGGCGTGCCGTTCGCGGGC	9	1	NA	NA	NA	NA	9	NA	NA	NA
KT899744.1	99140	102656	KT899744.1:99140-102656	N	GG-AG	CGTCCAGGCGACCGCGCACCGACTGGCTAC-GGGGCACGTCGCCGCCGGCGGTCGCCTGTC	9	1	NA	NA	NA	NA	9	NA	NA	NA
KT899744.1	99632	100532	KT899744.1:99632-100532	N	AA-GT	GGCGAGCCCGTCCACGATCAAACTCTCGGG-CATCGTGGGGAACAGGGGGGCGGTGGTCCG	9	1	NA	NA	NA	NA	9	NA	NA	NA
KT899744.1	100179	100970	KT899744.1:100179-100970	N	AC-AC	CGTCTCCCATCAGCAGTTTCCTAAACTGGG-ATGTACTGCTGAATCCGATGGAGGGCGTCG	9	1	NA	NA	NA	NA	9	NA	NA	NA
KT899744.1	100432	101269	KT899744.1:100432-101269	N	GC-CA	TCGGGGGCCGTGAATCCCCCGTCAAACGCG-GCTCCACCTCGCCCAGCGCCTGGGTGGCGG	9	1	NA	NA	NA	NA	9	NA	NA	NA
KT899744.1	101191	101502	KT899744.1:101191-101502	N	GT-GG	GCTGTTGGCGAGCAGCCGGCGCGCTGCGGT-GTCGCTCGGAGGACACACGCGTAGCGCAGG	9	1	NA	NA	NA	NA	9	NA	NA	NA
KT899744.1	101215	102781	KT899744.1:101215-102781	N	GC-AG	CGTCGACGGCGCACGGGCGGCTCGTCGCCC-CGCAGGGGGGTGTACGTGCCCACCTCGGGG	9	1	NA	NA	NA	NA	9	NA	NA	NA
KT899744.1	101796	102063	KT899744.1:101796-102063	N	GG-CG	AAGGCGCGTCCCGCACACCCACCCGTTGAT-GGCGGCCACGCGACAGTCGCGGTCCAGCAG	9	1	NA	NA	NA	NA	9	NA	NA	NA
KT899744.1	103485	104617	KT899744.1:103485-104617	N	CA-CT	CAGCGTTGATAGGAATTTACACTCCCGGTA-CAAACTCGAAGTCGGCCATATCCAGAGCGC	9	1	NA	NA	NA	NA	9	NA	NA	NA
KT899744.1	105505	106280	KT899744.1:105505-106280	N	GG-AT	ATGCGCGGACAATTAGGCCTGGGTTCGGAC-GGTGGTGATGCCAAGGAGTTCGTTGAGGTC	9	1	NA	NA	NA	NA	9	NA	NA	NA
KT899744.1	105515	106176	KT899744.1:105515-106176	N	CG-TG	ACGGGGTGTAGTACAGATCCTCGTACTCAT-CCAAGGAGTTCGTTGAGGTCTTCGTCTGTG	9	1	NA	NA	NA	NA	9	NA	NA	NA
KT899744.1	106092	106318	KT899744.1:106092-106318	N	GG-TA	TGGTGCAGGTGTGGAGAGGTCGAGCGATAG-GGGCGCCACGGCGGGAGGTGTCAGGCGGAC	9	1	NA	NA	NA	NA	9	NA	NA	NA
KT899744.1	109416	111879	KT899744.1:109416-111879	N	CG-CG	GCTTTAAGCACGGCCGGGCGAGTCGCGCCA-CGGCGCAGTATGATCAGGGCGCGTCCCTAC	9	1	NA	NA	NA	NA	9	NA	NA	NA
KT899744.1	109877	110759	KT899744.1:109877-110759	N	CT-CG	AACGGCGCGCTGGCAATCACAAACATCATC-CTGGAGAAGTTCATAACCCACGATCGCAGT	9	1	NA	NA	NA	NA	9	NA	NA	NA
KT899744.1	110027	110818	KT899744.1:110027-110818	N	GG-CC	CGTCCCCTTTCGCCGGCTCCACGAGGCCCT-GCGGCCAACACGGAGCAGCCCTCGCCCCTG	9	1	NA	NA	NA	NA	9	NA	NA	NA
KT899744.1	110914	111193	KT899744.1:110914-111193	Y	GT-AG	ACTGCGGGTGTGCATGCCCGTCCCCGCCCC-CGCATGTCGGCCCGGCCCGGCGTCCGTGGG	9	1	NA	NA	NA	NA	9	NA	NA	NA
KT899744.1	130873	132094	KT899744.1:130873-132094	N	CG-GT	TCGGGATCGCATCGGAAAGGGACACGCGGA-CGCGGTCTGGGCTCGGGGTGGGCGGCGGCC	9	1	NA	NA	NA	NA	9	NA	NA	NA
KT899744.1	132692	133553	KT899744.1:132692-133553	N	GG-GT	TTTGGGGAGTTTGACTGGACCCCCCAGGAG-GGCCGTAGGGCCCCCCGGAGGCTTGGGGGG	9	1	NA	NA	NA	NA	9	NA	NA	NA
KT899744.1	139643	140152	KT899744.1:139643-140152	N	GC-GT	GTACTCTGGCGTACAACGGCTCGGCCCATG-GCTCGTGGGCCTCTGGGTCTGTGCCACCAG	9	1	NA	NA	NA	NA	9	NA	NA	NA
KT899744.1	139701	142160	KT899744.1:139701-142160	N	CT-GT	TGTGGTGTACGTCAACGACCATATTCACGC-CTGGTATCAAACTCATTTGTGGACGCCGGG	9	1	NA	NA	NA	NA	9	NA	NA	NA
KT899744.1	139764	140169	KT899744.1:139764-140169	Y	CT-AC	GGCTCGGCCCATGGCTCCTGCGACCCGAAA-CTGCTTATTCTCGGGGAGCTTCGCTTTGTG	9	1	NA	NA	NA	NA	9	NA	NA	NA
KT899744.1	81992	82441	KT899744.1:81992-82441	N	GC-GG	ACAGGCCGACCGCCTCACAGAGCCGCCCGT-GCGGGGAAGGTAGGCCGCGCTACACGTGGC	8	2	NA	NA	NA	3	5	NA	NA	NA
KT899744.1	82970	83164	KT899744.1:82970-83164	N	GC-CG	TGAGGGGAGTGAGGGTCGCGTCGTCTATGC-GCTGCGAACCATCTTGTTGGCCTCCAGTGG	8	2	NA	NA	3	NA	NA	5	NA	NA
KT899744.1	110298	110864	KT899744.1:110298-110864	N	CC-CC	GGGGCTCTGGCGGCGGTTCAGCTCCTGTTT-CCCGCGGGTGGCCCGCGTTTGCGCCCGCCA	8	2	NA	NA	3	NA	NA	5	NA	NA
KT899744.1	33066	33988	KT899744.1:33066-33988	N	AC-CG	GATTTGTACGTGTACGTGGATCCCGCGTTC-ACGGGGGCCAGAAGCTCCCCCACCGCATCC	8	2	NA	NA	NA	NA	3	5	NA	NA
KT899744.1	33142	35952	KT899744.1:33142-35952	N	CG-GC	GCAGTGGTGGTTCGGGTGGCGGGAGGAGCG-CGGTGGCATGAGCCCGAGTCTGGATTTCGA	8	2	NA	NA	NA	NA	4	4	NA	NA
KT899744.1	35858	36433	KT899744.1:35858-36433	N	GG-GA	CGGGTCCTCCACGAGTTCGCGGCACCCCGG-GGGTATCGCGATGTCAGTTTCAAAGCCGTC	8	2	NA	NA	NA	NA	4	4	NA	NA
KT899744.1	36758	37824	KT899744.1:36758-37824	N	CG-CC	GGTCCGTCACGGGGTCGCTGGGGCAATCCT-CGGGGGTTGCAGGGCCGGCGGAAGTAGTTG	8	2	NA	NA	NA	NA	3	5	NA	NA
KT899744.1	38917	39526	KT899744.1:38917-39526	N	CG-TA	CAGGAAGGACTGCAGGAGGCGCTGTTTGAT-CGGATTGGCGGCTTCGACGGGGTCGCGGTT	8	2	NA	NA	NA	NA	3	5	NA	NA
KT899744.1	46772	47021	KT899744.1:46772-47021	N	AG-AC	GCCAGGCGGTCGATGTGTCTGTCCTCCGGA-AGGGTAAATAACGTGTCCCCGATATGGGGT	8	2	NA	NA	NA	NA	3	5	NA	NA
KT899744.1	63671	66828	KT899744.1:63671-66828	N	TC-CT	ATCTGCTGCACGAAGGCCAGGATTAGGGCC-TCGGGACATCCAGCGACGTCGAGTTTAACT	8	2	NA	NA	NA	NA	5	3	NA	NA
KT899744.1	73070	73310	KT899744.1:73070-73310	N	GG-AT	CGTGAGACACAGCTCCAGCTCCGACTCGCG-GGAGATGTCCACGAGCACCAGACACGGCGG	8	2	NA	NA	NA	NA	5	3	NA	NA
KT899744.1	73953	74292	KT899744.1:73953-74292	N	TA-GA	AGCTGAAGCCGGTTGATGACGGTGATGACG-TCCAGGCGCCAAAAGGTGTAAATGTGTTCC	8	2	NA	NA	NA	NA	5	NA	3	NA
KT899744.1	74047	74620	KT899744.1:74047-74620	N	CC-GG	CCCGGGCGCGGGCGTCTAGGGCGCGAAGAT-AGCTGTGGGGCCCGAGCGGCGGTCCCGGGG	8	2	NA	NA	NA	NA	5	3	NA	NA
KT899744.1	78239	79041	KT899744.1:78239-79041	N	GG-GC	TTGGGGGTGGATTTCTTCTTGGTTTTGGCA-GGGGGCAAAAAGGGTGTCCGGGTGGGCCTG	8	2	NA	NA	NA	NA	3	5	NA	NA
KT899744.1	85606	86547	KT899744.1:85606-86547	N	CC-CA	GATCATAGACGGAGACGTGGTGCGCGGGCG-CCTGTACGTACGCCGCCTTTGCAGAGCTCG	8	2	NA	NA	NA	NA	5	3	NA	NA
KT899744.1	87335	87746	KT899744.1:87335-87746	N	AG-CA	TGATCCACAGCACACCGCACACGCTGGTCG-AGCGTGTCCCCCCCAGGACATTCTGCAGCC	8	2	NA	NA	NA	NA	5	3	NA	NA
KT899744.1	88926	90964	KT899744.1:88926-90964	N	TG-TC	AGGATACCATAATTTTATTGGTGGGTCGTT-TGTCGAATTTCAGGACCTGAACAAACACAT	8	2	NA	NA	NA	NA	5	3	NA	NA
KT899744.1	98144	100162	KT899744.1:98144-100162	N	CC-CC	CGGTGTCGGTGCTGGGGCGGCTTGGGTCCG-CCGCGCGGCTGCCAAACAGCTGGCCGCCGT	8	2	NA	NA	NA	NA	5	3	NA	NA
KT899744.1	100285	101829	KT899744.1:100285-101829	N	GC-TG	GGCCACGCGACAGTCGCGGTCCAGCAGCGC-GCGCCAGGGTGGGCCGCAGCAGCACGTGAA	8	2	NA	NA	NA	NA	4	4	NA	NA
KT899744.1	100354	101858	KT899744.1:100354-101858	N	CC-GT	CGCGCACCCCGGGCCAGTACAGCAGGGACC-CCAGGCCGCTGGGCACCACCGTCTGCAGGT	8	2	NA	NA	NA	NA	4	4	NA	NA
KT899744.1	100476	102516	KT899744.1:100476-102516	N	CG-GC	GTACTGCAGTTCCTCTAGGAACAGCGGCGA-CGGATGTACTCGTAGTGCGGGTCGCTGGCG	8	2	NA	NA	NA	NA	4	4	NA	NA
KT899744.1	106731	107765	KT899744.1:106731-107765	N	GG-CC	GCGCCAAGGTCGCCCAGCTCCTGGTTGCGG-GGGCGGCTCCCCGTGCGGGCCCGCGTCTCC	8	2	NA	NA	NA	NA	3	5	NA	NA
KT899744.1	106750	107570	KT899744.1:106750-107570	N	TC-GG	CAAACGGCACCACGGTCGTGCAGCCATCCC-CCCGCGTCTCCCGCCGCTAAGGCGACGAGC	8	2	NA	NA	NA	NA	4	4	NA	NA
KT899744.1	109035	110923	KT899744.1:109035-110923	N	GC-CA	TCCCTGTTATTTTTTCAAAAGCGCATGTCG-GCTACGACGCATACACGCACGATGGCCGTG	8	2	NA	NA	NA	NA	5	3	NA	NA
KT899744.1	109297	111025	KT899744.1:109297-111025	N	GG-CC	CGACGACGCCGGTGATGAGGAGTGGGCGGA-GGACCACATCGCCGCCACCCTGGACGCGGA	8	2	NA	NA	NA	NA	3	5	NA	NA
KT899744.1	6142	6815	KT899744.1:6142-6815	N	GT-GG	TGCTGTAACACGAGCCCACCCGCGAGTGGC-GTGTTGGGGGGTGGGGCGGAGGGGTGGGGG	8	1	NA	NA	NA	NA	8	NA	NA	NA
KT899744.1	11869	13048	KT899744.1:11869-13048	N	CG-TG	CCCCGGGGGTGTAGTGGCAGTAAAACACGT-CAGTGATGTAAATGGTGTCCGCGGTCCAGA	8	1	NA	NA	NA	NA	8	NA	NA	NA
KT899744.1	19140	19944	KT899744.1:19140-19944	N	GG-GC	CTCTCAACTTTCACCACCAGTCCCGTGCGT-GGGTCTAACAGTTGGATGATTTTAGTGGCG	8	1	NA	NA	NA	NA	8	NA	NA	NA
KT899744.1	22696	23149	KT899744.1:22696-23149	N	GG-TT	GCGGACGGCGTGGTGGGTCTGGTGTGTGCA-GGTGGATGAGAAGTAGGTGACAAAGTCGAC	8	1	NA	NA	NA	NA	8	NA	NA	NA
KT899744.1	24643	24985	KT899744.1:24643-24985	N	TT-TT	AACGCCAGGCGGCTGCTTCGCTGTATGGCC-TTATTCGCTATCGGACATGGGGGGTGGAAA	8	1	NA	NA	NA	NA	8	NA	NA	NA
KT899744.1	26416	27674	KT899744.1:26416-27674	N	AC-AT	TTACCGAGGTCCATGTCGTACGCGGGGAAC-AGCGGAATGTCTGGGGTCGGAGGCCCTGAG	8	1	NA	NA	NA	NA	8	NA	NA	NA
KT899744.1	31889	32332	KT899744.1:31889-32332	N	CG-CA	TCAGGGTTAGAACGTCGTTCAGGATGTCCT-CGCCAGATGTATGCGCGCAGTAAAGGCGAC	8	1	NA	NA	NA	NA	8	NA	NA	NA
KT899744.1	35966	36501	KT899744.1:35966-36501	N	GG-GC	TGGACACCGCCGAACCCGTCTCCACGATCA-GGCGTAGCAGAGACGGGCGACCAACCTCGC	8	1	NA	NA	NA	NA	8	NA	NA	NA
KT899744.1	36042	36918	KT899744.1:36042-36918	N	CC-CC	CGGGCTGGGCCGGCCCCAGGCGGTTTCCCG-CCAGAGCATGCGCGGGGAGGTCTGTCGGGC	8	1	NA	NA	NA	NA	8	NA	NA	NA
KT899744.1	36334	36659	KT899744.1:36334-36659	N	GC-TT	CGCTGCGACGCCCACGGGTTGGCCGTGGCC-GCGGGCGCTGCGGAGGAGGGCGGGGTCGCT	8	1	NA	NA	NA	NA	8	NA	NA	NA
KT899744.1	36374	37902	KT899744.1:36374-37902	N	AG-TG	CGCGGTCGAAGCGAACCCCCGCGGTGCAGC-AGCGGGTAGGCCTCCTGAAACAGGCCACAC	8	1	NA	NA	NA	NA	8	NA	NA	NA
KT899744.1	36453	36937	KT899744.1:36453-36937	N	GT-GT	GCGGTTTCCCGCCACGACCGCGTTCCGCAG-CGCTGGCGGCGGTGGCCGTGGACACCGCCG	8	1	NA	NA	NA	NA	8	NA	NA	NA
KT899744.1	36687	40620	KT899744.1:36687-40620	N	CG-GC	AGAACCCAGTGTCCCCAACAGACCCGGGGA-CGTGGTCGTACATGAGGGCGGTGACATCCC	8	1	NA	NA	NA	NA	8	NA	NA	NA
KT899744.1	37749	39537	KT899744.1:37749-39537	N	TG-GT	GCAGGAGGCGCTGTTTGATCGGGGCGGTGG-TGACCGTGTTGGCCACCAGATTGGCCGGGT	8	1	NA	NA	NA	NA	8	NA	NA	NA
KT899744.1	37923	38317	KT899744.1:37923-38317	N	GC-GG	GTGCGCCACCAGGTCCCGGTACACGGCCAT-GCACCATCACGTAGTAGTAAATCTTGTGGT	8	1	NA	NA	NA	NA	8	NA	NA	NA
KT899744.1	38197	39047	KT899744.1:38197-39047	N	CA-CG	GACAGGCGCAGCACCTGGCGGTCCTTCCCC-CATTAGGTGATTCAGTTCGGCTTGCGCCTG	8	1	NA	NA	NA	NA	8	NA	NA	NA
KT899744.1	38202	39827	KT899744.1:38202-39827	N	TG-TA	GGCGCCTTTTCCAGCAGCACGTGCAGCATC-GGTGATTCAGTTCGGCTTGCGCCTGCCCGC	8	1	NA	NA	NA	NA	8	NA	NA	NA
KT899744.1	38923	39529	KT899744.1:38923-39529	N	GG-TT	GAAGGACTGCAGGAGGCGCTGTTTGATCGG-GGCGGCTTCGACGGGGTCGCGGTTAAGGCC	8	1	NA	NA	NA	NA	8	NA	NA	NA
KT899744.1	38998	40413	KT899744.1:38998-40413	N	CC-GT	GTGGAGATCGGCTGTCTCTAGCGATATTGG-CCCGATCGCGTGTTCCAGAGACAGGCGCAG	8	1	NA	NA	NA	NA	8	NA	NA	NA
KT899744.1	39199	39461	KT899744.1:39199-39461	N	GT-GG	TTGGCCCCGTTCAGGACCATCTCGCCGTAC-GTAGGGAACGTTGGTGGCGGCGTAGATGCG	8	1	NA	NA	NA	NA	8	NA	NA	NA
KT899744.1	40250	42139	KT899744.1:40250-42139	N	AC-GC	CGCCAACTATGTACGAAGCGAGCTCCGACA-ACGCGGGAAAAAAAATCGAACAGGCGTCGA	8	1	NA	NA	NA	NA	8	NA	NA	NA
KT899744.1	42449	44276	KT899744.1:42449-44276	N	GT-TC	CGACGTTGGCAGACTGCCCCCCGCACCGAT-CCCCGGCTCCCGAGCTCGCTGGAGGCCCTG	8	1	NA	NA	NA	NA	8	NA	NA	NA
KT899744.1	43959	44231	KT899744.1:43959-44231	N	CC-TG	CGACGTAGCTGGCGTTGTGGGTGATGGGTA-CTGTGTGTTGTCCGTATCCACCAGCAACAC	8	1	NA	NA	NA	NA	8	NA	NA	NA
KT899744.1	52905	54344	KT899744.1:52905-54344	N	CC-AA	CCCCATTGGCCAGGTAGTACTGCGGCTGGC-CACCCGTGGTTTTTATTTACAACAAACCCC	8	1	NA	NA	NA	NA	8	NA	NA	NA
KT899744.1	52977	55107	KT899744.1:52977-55107	N	AA-GG	GACGGGGGCGCGGTCCTCAAAGATCCCCAT-AACTTGGGTGTAGTTGGTGTTGCGGCGCTT	8	1	NA	NA	NA	NA	8	NA	NA	NA
KT899744.1	54227	54618	KT899744.1:54227-54618	N	GA-GG	GTCCCAGGCCACGGTGAACTTGGGGGTCGT-GCTTGCGGCTCTGCTCTCGGAGGTGTTCCC	8	1	NA	NA	NA	NA	8	NA	NA	NA
KT899744.1	55845	56978	KT899744.1:55845-56978	N	GC-GG	CGCCCGAACAGCGCCAGTTCCACGGCCACC-GCGGGTAACGGTAACGACCTTCGGAGGTCG	8	1	NA	NA	NA	NA	8	NA	NA	NA
KT899744.1	59308	59990	KT899744.1:59308-59990	N	AA-TT	TTGGCCTCGCCCAGACCGTCGCGAAACTTG-AATGAACGCGATGGTCTCGATGTCCTCGCG	8	1	NA	NA	NA	NA	8	NA	NA	NA
KT899744.1	59786	61260	KT899744.1:59786-61260	N	GG-CC	GGTAGGTAAAATTCTCCCCGATCGATCGGT-GGTTGGAATTGATTGCGAAAGTTGCGCCCC	8	1	NA	NA	NA	NA	8	NA	NA	NA
KT899744.1	60414	61337	KT899744.1:60414-61337	N	TG-GT	AACAGCTGCAACGGATACACGGGTATGCGG-TGCAGGGCACGTCGGTCTGGTTGGAGTCCG	8	1	NA	NA	NA	NA	8	NA	NA	NA
KT899744.1	63607	65660	KT899744.1:63607-65660	N	GG-TC	CCGCGTTAGCCGAGCGCCCCGCAGAGGAGT-GGCTGGTACCGTCTCAAACCGGGCCGGAAC	8	1	NA	NA	NA	NA	8	NA	NA	NA
KT899744.1	64800	66606	KT899744.1:64800-66606	N	CC-AA	GTGCCGGGAAAGATGACGTACAGCATGTGG-CCCCGTGGTGGTGTTCGACTTTGCCAGCCT	8	1	NA	NA	NA	NA	8	NA	NA	NA
KT899744.1	66528	67664	KT899744.1:66528-67664	N	TC-GG	CGACGACGGGTACGATACAGTCGAAGAGGC-CACGCGGTGAGCATCCGGTCTATGAGCCGG	8	1	NA	NA	NA	NA	8	NA	NA	NA
KT899744.1	70665	71092	KT899744.1:70665-71092	N	CG-CG	AGCGTCGCGACAGAACTGCGTTTGCCGATA-CGGGCGACGCCCCGGCCGCCTGGTTGCGGC	8	1	NA	NA	NA	NA	8	NA	NA	NA
KT899744.1	70966	71350	KT899744.1:70966-71350	N	AC-AT	CGAGGGAGGATGCCCACGAAGACACCCCAG-GAAGCAGCGCCCGGCGGGTCCGCTGTAACT	8	1	NA	NA	NA	NA	8	NA	NA	NA
KT899744.1	72442	74180	KT899744.1:72442-74180	N	CG-GG	GGCGACGTAGAGCTCGGCCGCCGCATCCAT-AACTTTGGGGGGACGGCAAGCGCCGGAAGT	8	1	NA	NA	NA	NA	8	NA	NA	NA
KT899744.1	73043	74984	KT899744.1:73043-74984	N	CA-TT	GGGAAGGCGCTCGTAGTCCCGCTGGGCTCG-TTCCCACAACACCGCGACCGGGGTCATGGA	8	1	NA	NA	NA	NA	8	NA	NA	NA
KT899744.1	73100	75487	KT899744.1:73100-75487	N	GC-GG	GGCGCTCGCGCGCGGCCAGCACCTCCCGCA-GCCCCGGGCGAGGGGCCGCTCGGCGATGAG	8	1	NA	NA	NA	NA	8	NA	NA	NA
KT899744.1	73229	74082	KT899744.1:73229-74082	N	GC-GA	TGGGGCCCGAGCGGCGGTCCCGGGGCCGCC-CACGGCATCGCGCAAGGCGGCGTCCGGCCC	8	1	NA	NA	NA	NA	8	NA	NA	NA
KT899744.1	73873	74166	KT899744.1:73873-74166	N	GC-CT	GTGGTCGCGACGAGGGCGACGTAGAGCTCG-GCACGAATAGCATGGAATCTGCTGCGTTCT	8	1	NA	NA	NA	NA	8	NA	NA	NA
KT899744.1	73943	74624	KT899744.1:73943-74624	N	GA-TG	GGCGCGGGCGTCTAGGGCGCGAAGATCCAC-GCGGACCAGATCCAGGCGCCAAAAGGTGTA	8	1	NA	NA	NA	NA	8	NA	NA	NA
KT899744.1	73972	74299	KT899744.1:73972-74299	N	CC-GT	GCCGGTTGATGACGGTGATGACGTACATGG-AAATGTGTTCCGGGGAGCTGGCCACCAGCG	8	1	NA	NA	NA	NA	8	NA	NA	NA
KT899744.1	73972	74618	KT899744.1:73972-74618	N	AT-GT	CGCCCGGGCGCGGGCGTCTAGGGCGCGAAG-AAATGTGTTCCGGGGAGCTGGCCACCAGCG	8	1	NA	NA	NA	NA	8	NA	NA	NA
KT899744.1	73977	74619	KT899744.1:73977-74619	N	TC-TG	GCCCGGGCGCGGGCGTCTAGGGCGCGAAGA-TGTTCCGGGGAGCTGGCCACCAGCGCCACC	8	1	NA	NA	NA	NA	8	NA	NA	NA
KT899744.1	74047	74616	KT899744.1:74047-74616	N	AG-GG	GACGCCCGGGCGCGGGCGTCTAGGGCGCGA-AGCTGTGGGGCCCGAGCGGCGGTCCCGGGG	8	1	NA	NA	NA	NA	8	NA	NA	NA
KT899744.1	74769	78984	KT899744.1:74769-78984	N	AC-CC	GCGAGGACAGGCTCCGGAACGGAGGCGGGG-ACCGCGTCGAATTCCGCCAACAGGCCCCCC	8	1	NA	NA	NA	NA	NA	8	NA	NA
KT899744.1	74941	75308	KT899744.1:74941-75308	N	CT-GC	GACCGCCTGCACGTCGAGCTCGCGCGCCTT-CCTGGTACTTGGCGGGAAGGCGCTCGTAGT	8	1	NA	NA	NA	NA	8	NA	NA	NA
KT899744.1	75218	75664	KT899744.1:75218-75664	N	CC-TC	CCAGCGCCGCCACGCACGCCACCAGCGCGT-GCCGCTGGCCGCGTTTAGCGGGTGCGTCTC	8	1	NA	NA	NA	NA	8	NA	NA	NA
KT899744.1	82792	83662	KT899744.1:82792-83662	N	GC-CT	GGGCCCGGTGGAGCGCGCACAGGTGTTCCA-GCAGCAGGCTGGAGACGGCAGGCTGGAAGA	8	1	NA	NA	NA	NA	NA	8	NA	NA
KT899744.1	85495	85994	KT899744.1:85495-85994	N	CC-GG	CGTGTCCTTTTGGGTTTCACTGAAACTGGC-CCGCCAATCCCCAAACCCCGCGTTGCTCTG	8	1	NA	NA	NA	NA	8	NA	NA	NA
KT899744.1	87609	88341	KT899744.1:87609-88341	N	CC-TG	GGCCCAGCGCTGCGACAATATCTTCAGCGC-GCTGCGATCCAAGGAAGTGGCCCTGGACTT	8	1	NA	NA	NA	NA	8	NA	NA	NA
KT899744.1	88185	88616	KT899744.1:88185-88616	N	AC-CT	AAGACGCGGTGAACCGCCACTACATCTACG-CGACTCGCTGGTGGCGGCGCACAACAAAGA	8	1	NA	NA	NA	NA	8	NA	NA	NA
KT899744.1	90019	90798	KT899744.1:90019-90798	N	AC-CG	AACGATCTGTGAGGGTCGCGGCGCGCTTCT-CTTTCCTGTCGGCCGCCGACGACCTGGTTA	8	1	NA	NA	NA	NA	8	NA	NA	NA
KT899744.1	92921	94316	KT899744.1:92921-94316	N	AC-TG	ACGCCCGGAGCGGAAGCCGTTACGCGTGTT-GGGTGTTCCCAGCCCGCATTGGGATGACGG	8	1	NA	NA	NA	NA	8	NA	NA	NA
KT899744.1	94138	94976	KT899744.1:94138-94976	N	GG-CG	GTGGAGTCTCGGGGAGCCCGGAACGCAGCC-GGGGGCGAGGATGCGCGCGCGGACACGGCC	8	1	NA	NA	NA	NA	8	NA	NA	NA
KT899744.1	97743	98735	KT899744.1:97743-98735	N	GG-CT	CAGGGCGTTGGCTCGATGGCGGGCGAGGAC-GGGCGCTATAAAGCCGCCACCCTCTCTTCC	8	1	NA	NA	NA	NA	8	NA	NA	NA
KT899744.1	98698	99905	KT899744.1:98698-99905	N	CG-GT	CGTCAGGTGGCCCAGGACGTCGCTGACCGC-CGTTGGTCAGGGCGTTGGCTCGATGGCGGG	8	1	NA	NA	NA	NA	8	NA	NA	NA
KT899744.1	99059	99769	KT899744.1:99059-99769	N	CG-AT	CGGTGAGGGTCGCGTTGATGATATACTGGG-CTGGTCGGGTTCTCCCTCCGGGGCGGGTCC	8	1	NA	NA	NA	NA	8	NA	NA	NA
KT899744.1	99964	101618	KT899744.1:99964-101618	N	GG-AT	CAAAGGCGGGGTGGTGCACGTGCGGGTGCA-GGCGCGCGAACGTTTCCGCGGGCGCCTCCG	8	1	NA	NA	NA	NA	8	NA	NA	NA
KT899744.1	99979	102016	KT899744.1:99979-102016	N	CC-TT	AGCTCGGCAGCCCTGTCGTCCAGGTCCGAC-CCGCGGGCGCCTCCGGGCTGCCGCCGAGCG	8	1	NA	NA	NA	NA	8	NA	NA	NA
KT899744.1	100016	102452	KT899744.1:100016-102452	N	CC-AA	TGGGCGGGGAACGGGCCCCGCCGCCGTCCT-CCGGCGATTGGAGGGACTCAGCCGGTGACA	8	1	NA	NA	NA	NA	8	NA	NA	NA
KT899744.1	100048	102400	KT899744.1:100048-102400	N	CG-TA	AATGCCGCCCGGAGCTCCGGGCCCGGCACG-CGTGCTTGTCCGTCGTCCACAGCATCCAGG	8	1	NA	NA	NA	NA	8	NA	NA	NA
KT899744.1	100179	100523	KT899744.1:100179-100523	N	AC-AC	CGGGTCGCTGGCGAGCCCGTCCACGATCAA-ATGTACTGCTGAATCCGATGGAGGGCGTCG	8	1	NA	NA	NA	NA	8	NA	NA	NA
KT899744.1	100816	101550	KT899744.1:100816-101550	N	GG-TC	CTCGGCCCCCACGACCGCGGGGCTTCCCAG-GGAGTTATGCCGCGTCCAGGGCCATCGGGG	8	1	NA	NA	NA	NA	8	NA	NA	NA
KT899744.1	100845	101621	KT899744.1:100845-101621	N	GC-GG	AGGCGGGGTGGTGCACGTGCGGGTGCAGGC-GCGCTTTTTATCGGGAGGAGCTTATGGGCG	8	1	NA	NA	NA	NA	8	NA	NA	NA
KT899744.1	101145	101519	KT899744.1:101145-101519	N	GC-AC	GGCGCGCTGCGGTGTCGCCCAGCGCCTCGT-GTCCGCCCAGAACTTGGCGGGGGTGGTGCG	8	1	NA	NA	NA	NA	8	NA	NA	NA
KT899744.1	101412	102046	KT899744.1:101412-102046	N	CA-GT	CCGCGCGCCTCTGCGTGAAGGCGCGTCCCG-CACTGTCGCCAGGGCCGTGTGCAGCGCGTA	8	1	NA	NA	NA	NA	8	NA	NA	NA
KT899744.1	101532	102602	KT899744.1:101532-102602	N	GA-AC	CCAGGTATCCCCCCTGCCGGGCCTGCGGAG-GACCGCGGGGCTTCCCAGGGGCAGGGCGCG	8	1	NA	NA	NA	NA	8	NA	NA	NA
KT899744.1	102035	104356	KT899744.1:102035-104356	N	GG-AA	GTGCGCCTGGCGGTGCAGCTGCCGGACGCT-GGCGCGTCCCGCACACCCACCCGTTGATGG	8	1	NA	NA	NA	NA	8	NA	NA	NA
KT899744.1	102086	102620	KT899744.1:102086-102620	N	CA-CG	GGGCCTGCGGAGGACCGCGGGGAACCTCAT-CCAAAAAGCTCATCGCCTGGGCGGGGCTGG	8	1	NA	NA	NA	NA	8	NA	NA	NA
KT899744.1	102210	103917	KT899744.1:102210-103917	N	CG-AC	CCCGAATCAACACCATAAAGTACCCAGAGG-CGCGGGGTTGTCGGGGGAGGCGAAGTGCAT	8	1	NA	NA	NA	NA	8	NA	NA	NA
KT899744.1	102497	102797	KT899744.1:102497-102797	N	CC-TT	GCGGCTCGTCGCCCGCCATCTCCTCCAGAG-CCTCTAGGAACAGCGGCGACGGCGCCACCC	8	1	NA	NA	NA	NA	8	NA	NA	NA
KT899744.1	102606	104735	KT899744.1:102606-104735	N	GC-CC	AAGTCGTCGAGGAGACGGTTAAAGAGGGCG-GCGGGGAACCTCATCATCATCGTCCAGGCG	8	1	NA	NA	NA	NA	8	NA	NA	NA
KT899744.1	102781	103731	KT899744.1:102781-103731	N	GC-CC	CGGGGAGAAAGGACAGGCGCGGAGCCGCCA-GCCATCTCCTCCAGAGCCTCTAGCTCGCTG	8	1	NA	NA	NA	NA	8	NA	NA	NA
KT899744.1	103379	104652	KT899744.1:103379-104652	N	CC-GA	CGGCGTTGGTCGGTAACGCCGAAAACAAAT-TACGAACCGGGGACGGGAGGGGAAAACCCA	8	1	NA	NA	NA	NA	8	NA	NA	NA
KT899744.1	103512	103978	KT899744.1:103512-103978	N	AG-AG	GGTCGTCAACGGCGCCCCTGGCTCCTCCGT-CGCCGTAGGGGGCGGAGTCGTGGGGGGTAA	8	1	NA	NA	NA	NA	8	NA	NA	NA
KT899744.1	104246	104646	KT899744.1:104246-104646	N	AC-CC	ACAGGTCGGCGTTGGTCGGTAACGCCGAAA-AGACGAGCGGTCTCTCGGTAGTACCTGTCC	8	1	NA	NA	NA	NA	8	NA	NA	NA
KT899744.1	104391	105594	KT899744.1:104391-105594	N	TG-GT	AGAGCTGGACCGCCGCCATCCGGGCATGCA-TGGCCAACACGGTTCGATAGCTCTCCTCCC	8	1	NA	NA	NA	NA	NA	8	NA	NA
KT899744.1	105505	106286	KT899744.1:105505-106286	N	GG-AT	GGACAATTAGGCCTGGGTTCGGACGGCGGG-GGTGGTGATGCCAAGGAGTTCGTTGAGGTC	8	1	NA	NA	NA	NA	8	NA	NA	NA
KT899744.1	105508	106244	KT899744.1:105508-106244	N	GG-GT	CGAGAGGTCATGGTTCCACGAACACGCTAG-GGTGATGCCAAGGAGTTCGTTGAGGTCTTC	8	1	NA	NA	NA	NA	8	NA	NA	NA
KT899744.1	106830	107909	KT899744.1:106830-107909	N	CC-GT	TGGTGTTTACGAACGAGTTTGACGCGGAGG-CCCTAACAGGAAGATGAGTCAGTGGGGATC	8	1	NA	NA	NA	NA	8	NA	NA	NA
KT899744.1	108229	109249	KT899744.1:108229-109249	N	CG-GG	GTTCGTCTGTCGCTTCGAGCGAGCGGACGA-CGTCGCCGTTTCGGGCGGCAGGCGCCAGCG	8	1	NA	NA	NA	NA	8	NA	NA	NA
KT899744.1	108685	110770	KT899744.1:108685-110770	N	CA-GT	GGCAATCACAAACATCATCCTGGATCTCGA-CATCGAGCGTGATGGGGGCGGGAAGTAGCG	8	1	NA	NA	NA	NA	8	NA	NA	NA
KT899744.1	108876	110196	KT899744.1:108876-110196	N	AC-GG	CGGCCAAGGCCTACCTGCGCGCTCGCACGT-ACGCAATGGGGCAGGAAGACGGGAACCGCG	8	1	NA	NA	NA	NA	8	NA	NA	NA
KT899744.1	109022	109965	KT899744.1:109022-109965	N	GT-CG	TTACGTACATTTACCTGGCCCATTTTGAGT-GTTTATATATTCAGCTACGACGCATACACG	8	1	NA	NA	NA	NA	8	NA	NA	NA
KT899744.1	109038	109374	KT899744.1:109038-109374	N	CC-CT	ATGCGAACATGATCCTGGCTCTCACCGTGG-ACGACGCATACACGCACGATGGCCGTGCCG	8	1	NA	NA	NA	NA	8	NA	NA	NA
KT899744.1	109390	109973	KT899744.1:109390-109973	N	CC-AG	ATTTACCTGGCCCATTTTGAGTGTTTCAGC-CCCCCGCACCGGACGCGACGCCGCCGCGGC	8	1	NA	NA	NA	NA	8	NA	NA	NA
KT899744.1	111261	111972	KT899744.1:111261-111972	N	AC-GG	AGCAGTGCTTTGCCGCCAAATGCGACAGCA-ACCGAGATTTTGTGGAGGCCATCGGGAGCT	8	1	NA	NA	NA	NA	8	NA	NA	NA
KT899744.1	113560	114098	KT899744.1:113560-114098	N	CC-AG	AGAACCAATCGCAACCCGGGGGGACCCCGC-CCCGGTCATGGCGACTGACATTGATATGCT	8	1	NA	NA	NA	NA	8	NA	NA	NA
KT899744.1	130652	132957	KT899744.1:130652-132957	N	CG-GG	CCCGGGAAACGCAGCCCCGGGCCCCCACCC-CGTCGGGATCGTCCGGACGGCCTCCTCTAC	8	1	NA	NA	NA	NA	8	NA	NA	NA
KT899744.1	136551	137385	KT899744.1:136551-137385	N	TG-TC	GTTGATATGCGTCTCTGGGTGTTTTTGGGG-TGTGGTGTTTTTGGCATCATGTCGCCGGGC	8	1	NA	NA	NA	NA	8	NA	NA	NA
KT899744.1	143648	143978	KT899744.1:143648-143978	N	GG-GT	TTATTAAGGGTACAAATTGCCCTAGCACAG-GGGTGGGGAGTGGGTGGGTGGGGAGTGGCA	8	1	NA	NA	NA	NA	8	NA	NA	NA
KT899744.1	143960	144794	KT899744.1:143960-144794	N	CA-TA	TCCTGGGGATTGTTGGCGGTCGGACGGCTT-CAAATTGCCCTAGCACAGGGGTGGGGTTAG	8	1	NA	NA	NA	NA	8	NA	NA	NA
KT899744.1	143988	144984	KT899744.1:143988-144984	N	GC-TT	CGGCACGCCTTTTAAGTAAACATCTGGGTC-AGGGCCGGGTCCCCACACCCAAACGCACCA	8	1	NA	NA	NA	NA	8	NA	NA	NA
KT899744.1	26371	26540	KT899744.1:26371-26540	N	TC-AG	CACGTGGGGGGTTAACGGGCGAATGGGAGC-TCGGGATCGGCGTCCGGGTCGCGGGCGTGG	7	2	NA	NA	4	NA	NA	NA	NA	3
KT899744.1	39062	39526	KT899744.1:39062-39526	N	CG-GG	CAGGAAGGACTGCAGGAGGCGCTGTTTGAT-CGGGGCGGGAAGGCGCGGGGATCCGGGTGG	7	2	NA	NA	NA	4	3	NA	NA	NA
KT899744.1	44059	44225	KT899744.1:44059-44225	N	TG-TT	GGGTGACGACGTAGCTGGCGTTGTGGGTGA-TGGGTGCGCACCAGCCGCTTGGACTCGATA	7	2	NA	NA	3	NA	NA	NA	4	NA
KT899744.1	54020	54227	KT899744.1:54020-54227	N	GC-CA	CCCCGGGCGGCGGGGGCGTGGGGTTTGGGG-GCTTGCGGGCCTCGTTCCACAGGGTCAGCT	7	2	NA	NA	4	NA	NA	3	NA	NA
KT899744.1	74342	74629	KT899744.1:74342-74629	N	GG-GG	GGGCGTCTAGGGCGCGAAGATCCACGAGCA-GGGGCGAATGCATGCCGCCTCGGGACACAT	7	2	NA	NA	NA	3	NA	NA	4	NA
KT899744.1	75863	76282	KT899744.1:75863-76282	N	CG-AA	GCAGGCGACGGAGCTCGACCACGTCAAACT-CGGCACGTACTGGCGCAGGGCCGGCACGCC	7	2	NA	NA	3	NA	4	NA	NA	NA
KT899744.1	104439	104758	KT899744.1:104439-104758	N	GG-GT	GAGGGCGGCGGGGGGGACGGGCATGGGCGG-GGAAGAAACGAGAGAGCGCTTCGTAGTAGA	7	2	NA	NA	NA	3	4	NA	NA	NA
KT899744.1	123368	123832	KT899744.1:123368-123832	N	GT-GA	CCCAACATGGCGGCCGGTTCCAGTGTAAGG-GTCGGGGGTCCCACGGCGTCCCCCAAATAT	7	2	NA	4	NA	NA	3	NA	NA	NA
KT899744.1	17745	20253	KT899744.1:17745-20253	N	GG-GT	ACCAGGGCGTGGAAGTACTCGCGAGCGCGG-GGCCTATAACCCCGCCGGGATCATGGGGAG	7	2	NA	NA	NA	NA	4	3	NA	NA
KT899744.1	22641	23903	KT899744.1:22641-23903	N	GG-AA	GTGTTGTGTCACTACGTGCGCGTGTTGGTG-GGCTTTCCACCTGGACGATAAGTCGGTGGA	7	2	NA	NA	NA	NA	3	4	NA	NA
KT899744.1	23470	24061	KT899744.1:23470-24061	N	GG-AC	CGCCCTGGTCGCCGCCTTTGCCCTCGGCAT-GCTGATCGCCGGAAACGTCTGCTCTTGGTT	7	2	NA	NA	NA	NA	3	4	NA	NA
KT899744.1	33491	34205	KT899744.1:33491-34205	N	GC-AG	GCGTCCGGGTGGCGGTCGAGGGAAATAGCA-GCCAGGACTTTAACCTGCTCTTTGTCGACG	7	2	NA	NA	NA	NA	3	4	NA	NA
KT899744.1	38773	40421	KT899744.1:38773-40421	N	GG-TC	CGGCTGTCTCTAGCGATATTGGCCCGGGGA-GGGCTGCATAAACTGCTCCGGGGTCATCTG	7	2	NA	NA	NA	NA	4	3	NA	NA
KT899744.1	59490	60732	KT899744.1:59490-60732	N	CC-CA	AGGAGGGTTTGCTGTGGTCCTTTGGGTCCG-CGCGCTTGTCGGGCTTCTGGTAGGCGCTCT	7	2	NA	NA	NA	NA	4	3	NA	NA
KT899744.1	61571	61837	KT899744.1:61571-61837	N	CG-GT	CGCCAGAAGCTCGATGCCTTCGGACGGACA-CGCGTCAGGTTTGGGGCCTGGGTGCTGGGG	7	2	NA	NA	NA	NA	3	4	NA	NA
KT899744.1	73593	74291	KT899744.1:73593-74291	Y	GT-AG	CAGCTGAAGCCGGTTGATGACGGTGATGAC-GTCCAAAGAGCGGCCAGAGCGGTGCTTGGG	7	2	NA	NA	NA	NA	3	4	NA	NA
KT899744.1	73933	74280	KT899744.1:73933-74280	N	AC-GT	TCGCTGAGGGCCAGCTGAAGCCGGTTGATG-ACTCGTGTTGGCGGACCAGATCCAGGCGCC	7	2	NA	NA	NA	NA	3	4	NA	NA
KT899744.1	73933	74299	KT899744.1:73933-74299	N	CC-GT	GCCGGTTGATGACGGTGATGACGTACATGG-ACTCGTGTTGGCGGACCAGATCCAGGCGCC	7	2	NA	NA	NA	NA	3	4	NA	NA
KT899744.1	86590	90865	KT899744.1:86590-90865	N	GC-TT	TTGGGTCTCATTGTGATTCTTGTCAGGGAC-GCGGTGACAAACATCGGAGCCGGCAGCGAC	7	2	NA	NA	NA	NA	4	3	NA	NA
KT899744.1	92885	94045	KT899744.1:92885-94045	N	GC-CG	AGCCACGGCGATCCGGAAGACCTCGATGGC-GCTGCCCTCACCACCGAAGCCCACCTCGTC	7	2	NA	NA	NA	NA	3	4	NA	NA
KT899744.1	96849	97348	KT899744.1:96849-97348	N	CG-CG	GGGCGTGACGTTTGCCTGGTTCCTGGGGGA-CGACCCAGGGAATGTATTACTTGGCCTGGG	7	2	NA	NA	NA	NA	4	3	NA	NA
KT899744.1	99142	102394	KT899744.1:99142-102394	N	GG-GG	AACGGGAATGCCGCCCGGAGCTCCGGGCCC-GGCACGTCGCCGCCGGCGGTCGCCTGTCGG	7	2	NA	NA	NA	NA	4	3	NA	NA
KT899744.1	99624	100145	KT899744.1:99624-100145	N	GG-TG	CTCGTTGAGCCGCAGTGCGGTGTCGGTGCT-GGGGCGGTCATCGTGGGGAACAGGGGGGCG	7	2	NA	NA	NA	NA	4	3	NA	NA
KT899744.1	100005	102508	KT899744.1:100005-102508	N	AG-CG	TCCTCCTCGTACTGCAGTTCCTCTAGGAAC-AGCGGGAGGAACCGGCGATTGGAGGGACTC	7	2	NA	NA	NA	NA	3	4	NA	NA
KT899744.1	101198	102568	KT899744.1:101198-102568	N	GG-TC	ACCCGCCCCAAAATAGCCCGCGCGTCGACG-GGAGGACACACGCGTAGCGCAGGGGGGTGT	7	2	NA	NA	NA	NA	3	4	NA	NA
KT899744.1	102614	102818	KT899744.1:102614-102818	N	CC-AA	CCTCCAGAGCCTCTAGCTCGCTGTCGTCAT-CCTCATCATCATCGTCCAGGCGACCGCGCA	7	2	NA	NA	NA	NA	4	3	NA	NA
KT899744.1	104491	105037	KT899744.1:104491-105037	N	CG-GC	AAAAACCCCCAAACGCGTTAGAGGACCGGA-CGGAAGCGTCGGGAAGGCCACGTCGCCGTG	7	2	NA	NA	NA	NA	3	4	NA	NA
KT899744.1	111923	112214	KT899744.1:111923-112214	N	CG-GC	ACCAGACCCTATTGTTTCTGGGGGCCCCGA-CTGTGCGTGTCCTTGTGTCAGCAGTGCTTT	7	2	NA	NA	NA	NA	4	3	NA	NA
KT899744.1	142490	142719	KT899744.1:142490-142719	N	CG-AG	TCGTCCGTCTTCTGGTAAGGCGCCCCATCC-CGAGGGAGAACGCGACCAGGTCCCGTGGCT	7	2	NA	NA	NA	NA	3	NA	NA	4
KT899744.1	144768	145036	KT899744.1:144768-145036	N	GG-CT	GGTTGGGTCTGGCTCATCTCGAGAGACACG-GGGGATTGTTGGCGGTCGGACGGCTTCAGA	7	2	NA	NA	NA	NA	4	3	NA	NA
KT899744.1	33878	34179	KT899744.1:33878-34179	N	CC-GC	GGCCCTGCATCCCGGGGCGTTTCGCGGCGT-CCGTTCTGACCAAGTCTGCGGGGGAGCGGT	7	2	NA	NA	NA	NA	NA	NA	3	4
KT899744.1	75101	76931	KT899744.1:75101-76931	Y	CT-AC	GGCTATGATCGGGGCGTGATCGGCGAAGAA-CTCGTCCCACTCCGCCTCGGCCTCCTCGAG	7	2	NA	NA	NA	NA	NA	NA	4	3
KT899744.1	134933	135100	KT899744.1:134933-135100	N	GG-GG	CGTTTACGGGGGACAGGGCAGGAGGAAGGA-GGAGGGTTATTTACGGGGGGGTAGGTCAGG	7	2	NA	NA	NA	NA	NA	NA	4	3
KT899744.1	11305	11591	KT899744.1:11305-11591	N	TG-GA	GTTAATAAATAACACATAAATTTGGCTGGT-TGTTTGTGTTGTGCAAACGCGCCCACGCCG	7	1	NA	NA	NA	NA	7	NA	NA	NA
KT899744.1	13050	13312	KT899744.1:13050-13312	N	AA-CG	CATCCAGGCCCGGGCGCTGCAGAAAGTTGT-AGCTGTTGTTCGTCCAGCCCCGCGAAAATA	7	1	NA	NA	NA	NA	7	NA	NA	NA
KT899744.1	13513	14543	KT899744.1:13513-14543	N	AA-GT	GACGTGATTCCCGCGAAACCCAAATTCATG-TGCGGGCCACGACCAGCTGCTGTTTGCTGT	7	1	NA	NA	NA	NA	7	NA	NA	NA
KT899744.1	13840	14918	KT899744.1:13840-14918	N	CT-GT	CCCTGGAACGGCTGGTCGGTCCCCGGGTTG-AGTTTTCCGGGACGACGAAGCGATCCACGA	7	1	NA	NA	NA	NA	7	NA	NA	NA
KT899744.1	14395	16564	KT899744.1:14395-16564	N	CG-GG	CTTCGTACGCCCAGGACCTGGAGCGCCTGT-CGCGCTTCGTGAGGTCCAAAATCACCTCCC	7	1	NA	NA	NA	NA	NA	7	NA	NA
KT899744.1	14431	16066	KT899744.1:14431-16066	N	CC-GT	ACGTAGGCGACATTAACGACACCGTGCGTG-ACGTCAGATCTCGTCGCTGCAGGTCCTCCA	7	1	NA	NA	NA	NA	7	NA	NA	NA
KT899744.1	15577	16154	KT899744.1:15577-16154	N	CG-CA	CCCTGGATTCGGCAAGGGCGGAAACAGCCG-CGGTCGCGGAGGCCGCGGAGCGCGCCGGCC	7	1	NA	NA	NA	NA	7	NA	NA	NA
KT899744.1	16278	18199	KT899744.1:16278-18199	N	GA-TC	CAATCTCGCGCAGGATTTCGCGCAGGTGAT-GAGCGCCTGCGCGAGACCAACGCGGGCCTG	7	1	NA	NA	NA	NA	7	NA	NA	NA
KT899744.1	17774	18217	KT899744.1:17774-18217	N	GG-GA	CGCGCAGGTGATGAGCGCAGTCCACGGGGG-GCTGCTGGGCGTCGGAGGAGGTGCGCGCGC	7	1	NA	NA	NA	NA	7	NA	NA	NA
KT899744.1	18579	19510	KT899744.1:18579-19510	N	CG-AT	GGACCGTGGTATGCCACTGCCGGAAAAGGG-CCCCCAAGATGGTCAGTGTTGTCGCGGGAG	7	1	NA	NA	NA	NA	7	NA	NA	NA
KT899744.1	19832	21769	KT899744.1:19832-21769	N	CG-GC	CCCCCGCCCCAGCGACGTGTCGCATGCCGA-CAGGGCCATAGGGTCGATGTCAATGTTGGC	7	1	NA	NA	NA	NA	7	NA	NA	NA
KT899744.1	20905	21272	KT899744.1:20905-21272	N	GC-CA	GTGACGTTGATCGTGGGGATGACGCCCGTG-GATTATCTTGAACAGCGCCACCGCGTGGTC	7	1	NA	NA	NA	NA	7	NA	NA	NA
KT899744.1	23363	24041	KT899744.1:23363-24041	N	GC-TG	ACGGGAGTCCGCGTCGCCCTCGCCCTGGTC-GCCGCGGCCGTGTATGCCGTGGTCGGCGCC	7	1	NA	NA	NA	NA	7	NA	NA	NA
KT899744.1	23773	24391	KT899744.1:23773-24391	N	CG-AT	CAAGATACAACACCCGCGGCACCTGCCCGA-CGCCGCGTTCAACTTTAATTTTTCGGCCCC	7	1	NA	NA	NA	NA	7	NA	NA	NA
KT899744.1	24882	25441	KT899744.1:24882-25441	N	TG-GA	TCGCCCGAGGCGTGGGCCTCTGACCAGGCC-GGACGTTGTTTCGGCAGCAGCAGGGCCGGG	7	1	NA	NA	NA	NA	7	NA	NA	NA
KT899744.1	24968	25338	KT899744.1:24968-25338	N	CA-GC	GGTGTGGCGTCCGAGGTCGGGGGCGCCAAA-TGCTTCGCTGTATGGCCTTATAGATCTCCG	7	1	NA	NA	NA	NA	7	NA	NA	NA
KT899744.1	28794	29453	KT899744.1:28794-29453	N	TA-GA	AAGGTGGACGTGGCCACCCACGGCCGGACG-TAGTCTCGCGTGCCCAAGGCCCGTGATCGG	7	1	NA	NA	NA	NA	7	NA	NA	NA
KT899744.1	31258	33611	KT899744.1:31258-33611	N	AC-CG	ACTGCAAGATTATCTTCGTGTCGTCCACCA-ACACCTTGCGACAAAACCTAAGGACAGCGG	7	1	NA	NA	NA	NA	7	NA	NA	NA
KT899744.1	31885	32349	KT899744.1:31885-32349	N	GG-GA	TTCAGGATGTCCTCGCCCCCGGGCCCGTGG-GGCACGCCAGATGTATGCGCGCAGTAAAGG	7	1	NA	NA	NA	NA	7	NA	NA	NA
KT899744.1	33896	34957	KT899744.1:33896-34957	N	CG-TG	GTCTAGCCGGGCCTTAGGGATAGCGTATAA-CGGGGGAGCGGTTTCTGTTGTACCGCCCCT	7	1	NA	NA	NA	NA	7	NA	NA	NA
KT899744.1	33965	34247	KT899744.1:33965-34247	N	AG-GT	CCGTCGCCATCGCCACGCACGTGCACACAG-ACGTGTACGTGGATCCCGCGTTCACGGCCA	7	1	NA	NA	NA	NA	7	NA	NA	NA
KT899744.1	34175	36751	KT899744.1:34175-36751	N	GC-CG	CTTGTCCCCCGCGTAAACGCCCCCGGCGGC-GCGTCCGGGTGGCGGTCGAGGGAAATAGCA	7	1	NA	NA	NA	NA	7	NA	NA	NA
KT899744.1	35129	35403	KT899744.1:35129-35403	N	GG-TC	TCTGGCAGCCCTCCGGGGTTTCTGGGGCTG-GGGGTGAATGAGCTGGGCGGCCTCCCGCGT	7	1	NA	NA	NA	NA	7	NA	NA	NA
KT899744.1	35130	36404	KT899744.1:35130-36404	N	GG-CG	AGCGGGTAGGCCTCCTGAAACAGGCCACAC-GGGTGAATGAGCTGGGCGGCCTCCCGCGTG	7	1	NA	NA	NA	NA	7	NA	NA	NA
KT899744.1	36589	37449	KT899744.1:36589-37449	N	AA-AG	GCCGCGACAGGTCGCGCAGGGCCGGGGGGA-GTGGTAGGCCCCGTTATAGAGCAGGTCCCC	7	1	NA	NA	NA	NA	7	NA	NA	NA
KT899744.1	36613	40108	KT899744.1:36613-40108	Y	GT-AG	GACCTCGAACTGTACGCGCCCCTCGTTCAT-GTCCCCGTACGAAAATCGCTGCGACGCCCA	7	1	NA	NA	NA	NA	7	NA	NA	NA
KT899744.1	36646	37384	KT899744.1:36646-37384	N	GT-GG	CACGACGGGCTGTCGGATCGACGAAAAGTA-GTTGGCCGTGGCCGCGAAGGCCCGGGACGG	7	1	NA	NA	NA	NA	NA	7	NA	NA
KT899744.1	36676	37196	KT899744.1:36676-37196	N	GT-GG	GACGCGCGCTCCGAGAACAGCACGTTCTCA-GTCGCTCTGGCCGTGGTCGTACATGAGGGC	7	1	NA	NA	NA	NA	7	NA	NA	NA
KT899744.1	36899	37245	KT899744.1:36899-37245	N	GG-CC	GGACGACGGTGAACCCAAACCCGGGATGGA-GGCCCCAGGCGGTTTCCCGCCACGACCGCG	7	1	NA	NA	NA	NA	7	NA	NA	NA
KT899744.1	37497	38274	KT899744.1:37497-38274	N	CC-GA	CGGTCAGGGTAAAGTCATCAACCAGCTGGG-CGGGGAGGGGGTAAAAATAGTCGCCATTTT	7	1	NA	NA	NA	NA	7	NA	NA	NA
KT899744.1	37962	39222	KT899744.1:37962-39222	N	AG-CC	CCAGGGGGTAGGGAACGTTGGTGGCGGCGT-AGTCCGCCCCCCGGTGCGGCCGGTCGTCCG	7	1	NA	NA	NA	NA	7	NA	NA	NA
KT899744.1	38248	39151	KT899744.1:38248-39151	N	CA-GT	CGCGGCAAACCGTTCCATGACCGGATTGAA-CAGGGTAAAGTCATCAACCAGCTGGGCCAG	7	1	NA	NA	NA	NA	7	NA	NA	NA
KT899744.1	38511	38878	KT899744.1:38511-38878	N	TG-GT	CCAGGCGTTCAAAAACAGCTGCTGCATGTC-TGCGGTCTTCGAACGCCCCGCGAACGGCGG	7	1	NA	NA	NA	NA	7	NA	NA	NA
KT899744.1	38599	39141	KT899744.1:38599-39141	N	CC-TC	CCCCGGCGTGCGCGGCAAACCGTTCCATGA-CCGGAACGCCGCCGGACATAGCGCCAGGGG	7	1	NA	NA	NA	NA	7	NA	NA	NA
KT899744.1	38651	39151	KT899744.1:38651-39151	N	CA-GC	CGCGGCAAACCGTTCCATGACCGGATTGAA-CAGGTGGCCTGGATCTCCCCCGGGCCGGCC	7	1	NA	NA	NA	NA	7	NA	NA	NA
KT899744.1	38770	39037	KT899744.1:38770-39037	N	GT-TT	GTGTTCCAGAGACAGGCGCAGCACCTGGCG-GTCGGGCTGCATAAACTGCTCCGGGGTCAT	7	1	NA	NA	NA	NA	7	NA	NA	NA
KT899744.1	38793	40352	KT899744.1:38793-40352	N	GG-CG	ACCATGGCCGCGGCATACCGGTATCCCGGA-GGGTCATCTGGCCTTCCGCGACCCATCGGA	7	1	NA	NA	NA	NA	7	NA	NA	NA
KT899744.1	38847	39155	KT899744.1:38847-39155	N	CC-CC	GCAAACCGTTCCATGACCGGATTGAACAGG-CCCAGGCGTTCAAAAACAGCTGCTGCATGT	7	1	NA	NA	NA	NA	NA	7	NA	NA
KT899744.1	38864	39222	KT899744.1:38864-39222	N	AG-AC	CCAGGGGGTAGGGAACGTTGGTGGCGGCGT-AGCTGCTGCATGTCTGCGGCGGGGCCGGCC	7	1	NA	NA	NA	NA	7	NA	NA	NA
KT899744.1	39071	40555	KT899744.1:39071-40555	N	AA-GG	TGTGAGAGGCCGGGTGTCGGTCGGGGGGGA-AAGGCGCGGGGATCCGGGTGGCCGGGGGCG	7	1	NA	NA	NA	NA	7	NA	NA	NA
KT899744.1	39250	40003	KT899744.1:39250-40003	N	GA-AA	GCTGAAGGCGGCGTTCAGGGCCCGGCGGTC-GATCAGCTTCTCGCCGATGGACACCAGATC	7	1	NA	NA	NA	NA	7	NA	NA	NA
KT899744.1	40903	42030	KT899744.1:40903-42030	N	GG-AG	TGTGCGGGGGGTGTGTTTATTCCGTGGGGC-GGCCGTGCCTCCCAAAAACACGGACATCCC	7	1	NA	NA	NA	NA	7	NA	NA	NA
KT899744.1	43738	43993	KT899744.1:43738-43993	N	AT-TT	GTGTTGTCCGTATCCACCAGCAACACAGAC-GTCCGGAGAACCTTTAGGATGCCAGCCAGG	7	1	NA	NA	NA	NA	7	NA	NA	NA
KT899744.1	45332	45920	KT899744.1:45332-45920	N	CC-GA	TCTTCGAGATGTAAAGCAGCTGGCCGGGGT-CCCGATCTAGCGTCTGGCCCGCGGGGACCA	7	1	NA	NA	NA	NA	NA	7	NA	NA
KT899744.1	45749	46533	KT899744.1:45749-46533	N	CC-GG	CTTCCGTGTTTCAGTTAGCCTCCCCCATCT-CCCGGGAACGCAGCAACACGGAGGCGGTTG	7	1	NA	NA	NA	NA	7	NA	NA	NA
KT899744.1	49111	50913	KT899744.1:49111-50913	N	AC-CT	CGACGACCCCCGCGGGCCGTTTTTTGTGGG-CCCCGTGGATCTGCTACATATGGTGTACGC	7	1	NA	NA	NA	NA	7	NA	NA	NA
KT899744.1	51082	51539	KT899744.1:51082-51539	N	TC-AC	CCGCGCCGCAGGGTGACCGGTGCCCAATCG-CCCGATCGCACGCTGTTCGCGCACGTAGCG	7	1	NA	NA	NA	NA	7	NA	NA	NA
KT899744.1	53842	54245	KT899744.1:53842-54245	N	GG-GA	TGGGGTTTGGGGGCTTGCGGCTCTGCTCTC-AAGCTGACCAGGGGGCGGCTGTAGCAGGCC	7	1	NA	NA	NA	NA	7	NA	NA	NA
KT899744.1	54006	54936	KT899744.1:54006-54936	N	GG-AT	GGTGTGCCAGCCCCGGCTCGTGCGGGTCGC-GGCGTTGGGGTTCAGCTTGCGGGCCTCGTT	7	1	NA	NA	NA	NA	7	NA	NA	NA
KT899744.1	54096	55066	KT899744.1:54096-55066	N	TC-AT	ACCCCCTTGGCGTTGATCTTGTCGATCACC-ATCGTTGACATGGCGCTGTATGTGGTTGTA	7	1	NA	NA	NA	NA	7	NA	NA	NA
KT899744.1	54183	54819	KT899744.1:54183-54819	N	CG-GA	CACAAACTCGTCGTACGGGTACACCGAGCG-CGCGTTGGCGCTGGCCCCGGGCGGCGGGGG	7	1	NA	NA	NA	NA	7	NA	NA	NA
KT899744.1	58354	59562	KT899744.1:58354-59562	N	CG-TT	CCCGCGCCTTGGCGGCCTCGGACGCGTTGG-GTCGGGGGGCCCCTCCCCAAACGGGTCATC	7	1	NA	NA	NA	NA	7	NA	NA	NA
KT899744.1	58942	61612	KT899744.1:58942-61612	N	GC-AT	TGGGGCCTGGGTGCTGGGGTCCAGGTGCCG-GCCGTAGTATTTGCTGATGCTCAACCCCAA	7	1	NA	NA	NA	NA	7	NA	NA	NA
KT899744.1	59077	59437	KT899744.1:59077-59437	N	GG-CG	GGACCCCGGGGGCTTGCCGTTGGGGAAGAT-GGCCCCGGCCTCCAGGCCCGCCCCGCCCTG	7	1	NA	NA	NA	NA	7	NA	NA	NA
KT899744.1	59213	59939	KT899744.1:59213-59939	N	AG-GA	AGGGGGCATGGCCCGCACGCGTACGGGTCC-ATCTGGTTTGCCATGTAGTACATCGCCAGC	7	1	NA	NA	NA	NA	7	NA	NA	NA
KT899744.1	59232	60346	KT899744.1:59232-60346	N	AT-GT	GGCTCCGCGGGCGGCGCTGGCGAACTTGGG-ACATCGCCAGCTCGCTCACGTTGTTGGGGG	7	1	NA	NA	NA	NA	7	NA	NA	NA
KT899744.1	59635	61569	KT899744.1:59635-61569	N	GT-AC	AGCCAAAATGGCGGCGTGCCCGCTCGCAGA-GTCGCCCTCGAAGCTGCTCTCGGCGGGGGC	7	1	NA	NA	NA	NA	7	NA	NA	NA
KT899744.1	59758	61909	KT899744.1:59758-61909	N	CA-AA	GATGGTGGTTGCCGTCTTGGGCTTTGTCTC-CATGTCCATCACGCGCCGCCGCAGCACCGG	7	1	NA	NA	NA	NA	7	NA	NA	NA
KT899744.1	60013	61448	KT899744.1:60013-61448	N	GC-TT	AAGCCCTCGGTAACGACCAGATACAGGAGG-GCGCATCAGCTGCTCCACCTCGCGGTCCAC	7	1	NA	NA	NA	NA	7	NA	NA	NA
KT899744.1	60326	61126	KT899744.1:60326-61126	N	GC-GG	GTTTTCGTCAAACGCCAGGTGGGCGGCCGC-GCGGCGCTGGCGAACTTGGGATGGCGCGCC	7	1	NA	NA	NA	NA	7	NA	NA	NA
KT899744.1	61498	61813	KT899744.1:61498-61813	N	AA-GT	ATCGCCGCTGCGCGCCGACAGTAACGCCAG-CTCGTGTTTGAGGTCGCCGGGCCGGGGGGT	7	1	NA	NA	NA	NA	7	NA	NA	NA
KT899744.1	61533	61948	KT899744.1:61533-61948	N	CC-GT	CTGGCAATCGGTCCGCAAACGGAGGTAATC-CCGAAAAGCCAAAATGGCGGCGTGCCCGCT	7	1	NA	NA	NA	NA	7	NA	NA	NA
KT899744.1	61571	63013	KT899744.1:61571-63013	N	CG-GT	TACTGCGGGGGGGACGAGCGCGACGTCCTC-CGCGTCAGGTTTGGGGCCTGGGTGCTGGGG	7	1	NA	NA	NA	NA	7	NA	NA	NA
KT899744.1	61639	62691	KT899744.1:61639-62691	N	GC-GA	AACCGCGATGTTTTCCGGTGGCGGCGGCCC-GCTGTAGTGCGATGGCGTCAGTTTCAGGGA	7	1	NA	NA	NA	NA	NA	7	NA	NA
KT899744.1	62057	62630	KT899744.1:62057-62630	N	AT-GA	TTGGGGTTTTTCCTCTTCCCCCCTCCCCAC-ATCCCTACCCTTCACAGACAACCCCCGGGT	7	1	NA	NA	NA	NA	7	NA	NA	NA
KT899744.1	62759	64881	KT899744.1:62759-64881	N	GA-CG	CCACAACCTGTGCTTCAGCACGCTCTCCCT-GAGCCGGCCGGGGACCCCCGCCTTGTTTGA	7	1	NA	NA	NA	NA	7	NA	NA	NA
KT899744.1	63234	66769	KT899744.1:63234-66769	N	GG-CC	GGCGGTCGGCCAACACGACCAAGGAGGCCA-GGAAGGCCACCGGGTGGCCGTTCACGTTTA	7	1	NA	NA	NA	NA	7	NA	NA	NA
KT899744.1	63731	66370	KT899744.1:63731-66370	N	GC-GG	CGAATGTTGCATAGAGCCTTTGATACTCTA-GCATGAGCGACCTACCGGCATACAAGCTCA	7	1	NA	NA	NA	NA	7	NA	NA	NA
KT899744.1	64404	65784	KT899744.1:64404-65784	N	AC-AT	GGACTTTGTCCTCACCGCCGAACTGAGCAG-ACAGGATTCCCTGCTGGTGGGCCAGCTGTT	7	1	NA	NA	NA	NA	7	NA	NA	NA
KT899744.1	64836	66596	KT899744.1:64836-66596	N	CA-CC	GTGGGCGGACGTGCCGGGAAAGATGACGTA-CAGCATCATCCAGGCCCACAACCTGTGCTT	7	1	NA	NA	NA	NA	7	NA	NA	NA
KT899744.1	67215	67556	KT899744.1:67215-67556	N	CG-CG	GGTCACAGAACATGTGCTTAAAGATGGCCT-CGGCGATGGGGGTCGGTATCATACATAGGT	7	1	NA	NA	NA	NA	NA	7	NA	NA
KT899744.1	69055	69414	KT899744.1:69055-69414	N	AC-GA	CCTGGACCTGCACCAGATTCTGCGGGGCTG-ACTTTACGGGACACAATCCCCGACTGCGCG	7	1	NA	NA	NA	NA	7	NA	NA	NA
KT899744.1	69838	70406	KT899744.1:69838-70406	N	GC-CG	CACAGCCCTCCCGTCCGACACCCCCATATC-GACCAATGTGATCCTGGGCTCCACCGAGAC	7	1	NA	NA	NA	NA	7	NA	NA	NA
KT899744.1	70883	71858	KT899744.1:70883-71858	N	AG-AA	CGGGGGCGGGGTGACGGGTTGGACCGCGGG-CTTAACACACAAAATAATCGAGCGCGTCTA	7	1	NA	NA	NA	NA	7	NA	NA	NA
KT899744.1	72595	73549	KT899744.1:72595-73549	N	CG-AT	GCCCAGATTCCAGACGCGCGGTCAGAAGGG-CGGCGGTGGGCGAAAGGGGGTCCGGGGCAA	7	1	NA	NA	NA	NA	7	NA	NA	NA
KT899744.1	72645	74159	KT899744.1:72645-74159	N	GA-CG	CGTGAGAGTGGTCGCGACGAGGGCGACGTA-GAGTCGTCAGACGCGAGCTCCTCCAGGCCG	7	1	NA	NA	NA	NA	7	NA	NA	NA
KT899744.1	72726	73524	KT899744.1:72726-73524	N	GA-CG	CGCCCCCCCGAGGGGCTCAGCGTCTGCCCA-GTGAATAGCGTGGGGGCCAGGCTTCCGGGC	7	1	NA	NA	NA	NA	7	NA	NA	NA
KT899744.1	72729	73211	KT899744.1:72729-73211	N	CG-TG	CAGGTCGGCGTGCAGGAGGCGGACGGCCCA-AATAGCGTGGGGGCCAGGCTTCCGGGCCCC	7	1	NA	NA	NA	NA	7	NA	NA	NA
KT899744.1	73561	73888	KT899744.1:73561-73888	N	AA-GT	GCGGGGTCAGGCGCTGCACGAATAGCATGG-CATACTCTGTGTAGTCGTCCGGAAACATGC	7	1	NA	NA	NA	NA	7	NA	NA	NA
KT899744.1	73564	73888	KT899744.1:73564-73888	N	AA-AT	GCGGGGTCAGGCGCTGCACGAATAGCATGG-ACTCTGTGTAGTCGTCCGGAAACATGCAGG	7	1	NA	NA	NA	NA	NA	7	NA	NA
KT899744.1	73636	74346	KT899744.1:73636-74346	N	CG-CC	GACTCCAGGGTGTCCGTCGGAAGCGGGGGG-CGAGGACGCTCACCGCCGCCAGCGCCTGGG	7	1	NA	NA	NA	NA	7	NA	NA	NA
KT899744.1	73673	74109	KT899744.1:73673-74109	N	CA-CT	GCCGCGTCACCCCCCCATTCCAGCTGGGCC-CAGCTTTCCCAGCGCGGCGCCGCGCTCGGT	7	1	NA	NA	NA	NA	7	NA	NA	NA
KT899744.1	73944	74293	KT899744.1:73944-74293	N	AC-GG	GCTGAAGCCGGTTGATGACGGTGATGACGT-CGGACCAGATCCAGGCGCCAAAAGGTGTAA	7	1	NA	NA	NA	NA	7	NA	NA	NA
KT899744.1	73946	74288	KT899744.1:73946-74288	N	GA-CG	GGCCAGCTGAAGCCGGTTGATGACGGTGAT-GACCAGATCCAGGCGCCAAAAGGTGTAAAT	7	1	NA	NA	NA	NA	7	NA	NA	NA
KT899744.1	73986	74612	KT899744.1:73986-74612	N	GC-GG	GGCGGACGCCCGGGCGCGGGCGTCTAGGGC-GAGCTGGCCACCAGCGCCACCAGCACGTCG	7	1	NA	NA	NA	NA	NA	7	NA	NA
KT899744.1	74807	75554	KT899744.1:74807-75554	N	AT-TC	CTGTTTGGCGCGCACCACGGCGTCCTTGGT-AAAGTTCATCTCCCAGGCCACCCTTGGCAC	7	1	NA	NA	NA	NA	7	NA	NA	NA
KT899744.1	75060	75266	KT899744.1:75060-75266	N	TT-AT	CGGGTGCGTCTCAAAGGTACGCTGGGCATG-TTCCAGGCCCCCCCGCGAACGCGGCCGAAG	7	1	NA	NA	NA	NA	7	NA	NA	NA
KT899744.1	75190	76444	KT899744.1:75190-76444	N	CC-GC	GTCGCGTGGCGCCGATGACCTTTCCCAGCT-CCTGTCGCGTCAGGAGGCCCGGGCCGTCGC	7	1	NA	NA	NA	NA	7	NA	NA	NA
KT899744.1	75265	76182	KT899744.1:75265-76182	N	GT-AT	TCCAGGGCAAGGGTCACCGCCTTGGCGTTG-GTTCCAACCAGGCGACCGCCTGCACGTCGA	7	1	NA	NA	NA	NA	7	NA	NA	NA
KT899744.1	75848	76242	KT899744.1:75848-76242	N	GC-TA	AAGTCCCGGGGGTTGTAGCCGTGCGTGCCC-GCCCTTTTGAAAAAACGGCACGTACTGGCG	7	1	NA	NA	NA	NA	7	NA	NA	NA
KT899744.1	75895	76243	KT899744.1:75895-76243	N	CC-CC	AGTCCCGGGGGTTGTAGCCGTGCGTGCCCG-CCAAGTCTTCCGACAGGTGTAGGACGGCCT	7	1	NA	NA	NA	NA	7	NA	NA	NA
KT899744.1	75905	79871	KT899744.1:75905-79871	N	CG-TC	CCCTAGGGGGCCAATGGTTAGGAGCGTGTA-CGACAGGTGTAGGACGGCCTCGTGGTAGTC	7	1	NA	NA	NA	NA	7	NA	NA	NA
KT899744.1	76527	78114	KT899744.1:76527-78114	N	GC-CC	GCGTGCTGTGAGACCGCGTCGACCCCGCGA-GCGAGGCTTTCCCGCGCGCCGGTGGTCGCG	7	1	NA	NA	NA	NA	7	NA	NA	NA
KT899744.1	77746	78171	KT899744.1:77746-78171	N	TC-GG	TGGCGATCCTCCGCCTCCACCCTAATCTCT-TCGCGATCGGGGGCGGGGCGGGAATGGCGG	7	1	NA	NA	NA	NA	7	NA	NA	NA
KT899744.1	77746	78403	KT899744.1:77746-78403	N	TC-GG	TCTCCCGAATGACATCCCTAGCCACAAGGA-TCGCGATCGGGGGCGGGGCGGGAATGGCGG	7	1	NA	NA	NA	NA	7	NA	NA	NA
KT899744.1	78551	79078	KT899744.1:78551-79078	N	GG-AG	CCGAGCGTTTCGTTTTCTCCCCCGAAGTCA-GGTAAACTCCAGCAGGGCGGCGGCCGGGCC	7	1	NA	NA	NA	NA	7	NA	NA	NA
KT899744.1	79764	80433	KT899744.1:79764-80433	N	CG-CG	GGCCCCGGTTCCCCTGATTAGGCTACGAGT-ATGAACGCGGGGGTGCCCTCCGGAAGGCCA	7	1	NA	NA	NA	NA	7	NA	NA	NA
KT899744.1	80537	83038	KT899744.1:80537-83038	N	GC-CG	TTATGGCCGGGTCGATCTCCCGCACGGTGT-GAACATAATAAAGCTTTATTGGTAACTAGT	7	1	NA	NA	NA	NA	7	NA	NA	NA
KT899744.1	80568	80828	KT899744.1:80568-80828	N	CT-TT	GCGAAACACGCCGTCGGTGACCCGCAGGAG-AACGGCAAGTCCGTGGGTGGCGCGACGGTG	7	1	NA	NA	NA	NA	7	NA	NA	NA
KT899744.1	81175	83636	KT899744.1:81175-83636	N	CC-CG	CAAGAGCGCCGTCTCCGGAAGCCCGTGGGC-CGGCTTGATAGCAGGCCGACAGACGCCGCC	7	1	NA	NA	NA	NA	7	NA	NA	NA
KT899744.1	82026	82486	KT899744.1:82026-82486	N	AG-TC	CGCCCTGGACCCGCCTGAAAGTTTTTACGT-AGCGCGTCCCCAACCACCAGGGCCAGAACG	7	1	NA	NA	NA	NA	7	NA	NA	NA
KT899744.1	82107	82536	KT899744.1:82107-82536	N	GC-GG	TCCCGCGCCAGACCAAACACGTTCGACCCC-GCGGGGAAGCGGATCTGGGTCGCCGCGGCC	7	1	NA	NA	NA	NA	NA	7	NA	NA
KT899744.1	82802	83671	KT899744.1:82802-83671	N	GC-CT	GGAGCGCGCACAGGTGTTCCAGCAGCGGCC-GGAGACGGCAGGCTGGAAGACTGCCAGTGC	7	1	NA	NA	NA	NA	7	NA	NA	NA
KT899744.1	83203	83467	KT899744.1:83203-83467	N	CC-CA	GGGCCGCCGCGGTGCGCAGGCCGGCGGACT-CCAGGGCCAAGAACCGGAGGCCCTCTTGCA	7	1	NA	NA	NA	NA	7	NA	NA	NA
KT899744.1	84161	85558	KT899744.1:84161-85558	N	GG-CG	GCCAGGTCACGAACCCCCAGTTCGCCGACA-GCGTGGGTTGCGGACTTTCGGCGGGGCGGC	7	1	NA	NA	NA	NA	7	NA	NA	NA
KT899744.1	84524	85079	KT899744.1:84524-85079	N	CC-GG	TCTGCGCGCCATGGTTCACACGCACGTCTT-ACCCCGGAGGGCGGCCAGCACGCTGTGGTT	7	1	NA	NA	NA	NA	7	NA	NA	NA
KT899744.1	85235	85547	KT899744.1:85235-85547	N	GT-GC	TTGCTCTGCTGGCCAGGTCACGAACCCCCA-GTTCGTGGACCTGGACGCCGAGCTGGGGCT	7	1	NA	NA	NA	NA	7	NA	NA	NA
KT899744.1	86989	87476	KT899744.1:86989-87476	N	AT-TA	CGGTCCTGCCGAACGCATACATGCCCTATT-GATGGCCCCGTGTGTCGCCCGTGGAGCAAT	7	1	NA	NA	NA	NA	7	NA	NA	NA
KT899744.1	87391	87749	KT899744.1:87391-87749	N	GG-TT	TCCACAGCACACCGCACACGCTGGTCGAGC-GGGCTTCTCAACTACGCGCTCGTGGAGATG	7	1	NA	NA	NA	NA	7	NA	NA	NA
KT899744.1	89228	90964	KT899744.1:89228-90964	N	TG-CC	AGGATACCATAATTTTATTGGTGGGTCGTT-TGTTCACCAACCTGTTCAGCAAGGTGACCC	7	1	NA	NA	NA	NA	7	NA	NA	NA
KT899744.1	89990	91370	KT899744.1:89990-91370	N	CG-GG	CTTCCAGCAGCTGCGCGTTCGGGACCTGGA-CGAGCTCAGCTTTTACCGCTTCCTCTTCGC	7	1	NA	NA	NA	NA	7	NA	NA	NA
KT899744.1	90118	90644	KT899744.1:90118-90644	N	CC-GG	ATTCAGCGCGGATCGCCTGTTGGGCCTTAT-AATGCATCGAAGTCGTACACTCGCGCGTGT	7	1	NA	NA	NA	NA	7	NA	NA	NA
KT899744.1	90277	92853	KT899744.1:90277-92853	N	CC-CG	AAAACCCCACCCTCGCAGCGGCATACGCCC-CCTCCGTTCCGGAAAAGTTCATCCTCATGA	7	1	NA	NA	NA	NA	7	NA	NA	NA
KT899744.1	91218	92747	KT899744.1:91218-92747	N	GC-AC	GCCTAACGAGCTGGGGGCGTATTTAATCAG-GTACTTAATGTAGCGGTGTTCCACCAGCTC	7	1	NA	NA	NA	NA	7	NA	NA	NA
KT899744.1	92870	93405	KT899744.1:92870-93405	N	CG-CC	GTCCGACGGCGAGGCCGTTGAGCTAGCCAG-CGAGACCCCGGCCCGGCTGCCCTCACCACC	7	1	NA	NA	NA	NA	NA	7	NA	NA
KT899744.1	94728	96120	KT899744.1:94728-96120	N	GC-TG	CGCTTTGCCGGGAACGCTAGCCGATCCCTC-GCGCGGGGGTTCATGCATATCTGGCTTCAG	7	1	NA	NA	NA	NA	7	NA	NA	NA
KT899744.1	96540	99174	KT899744.1:96540-99174	N	CC-GG	CACGTCGCCGCCGGCGGTCGCCTGTCGGGT-CCCGGTACGGCTCGCGGGTGCAGATCCGAT	7	1	NA	NA	NA	NA	7	NA	NA	NA
KT899744.1	96883	97749	KT899744.1:96883-97749	N	TA-CG	TCCCCCTCTATCCCGCCCACCGCTGGGCGC-GATGGACAGCCCGCACGAGTACGGGACGTG	7	1	NA	NA	NA	NA	7	NA	NA	NA
KT899744.1	97264	97508	KT899744.1:97264-97508	N	CA-AT	TATCCGGCCGGGATTCCCGTTCTAGAGCAC-CACCATGGAATTTGGGGTCCGGCATGTGGT	7	1	NA	NA	NA	NA	7	NA	NA	NA
KT899744.1	97932	98289	KT899744.1:97932-98289	N	CC-TC	GTCGGCGGTATTGACCAGTTTTGCGAGGAG-CCCGCCGCGGCCTGGGTTGGCGTCGGGACC	7	1	NA	NA	NA	NA	7	NA	NA	NA
KT899744.1	98245	100113	KT899744.1:98245-100113	N	AG-GC	CACCGGTACAGCACGGAGACGTAGGCCAGG-GGCTCGTCGACGGCGTCGGCGGTATTGACC	7	1	NA	NA	NA	NA	7	NA	NA	NA
KT899744.1	98456	98936	KT899744.1:98456-98936	N	GG-CA	CTCGTAGACACGCCCCCCGTCCTCGCTCAC-ACGAGGGTTGGGGGGGTCCGGCACGGACCC	7	1	NA	NA	NA	NA	7	NA	NA	NA
KT899744.1	98567	99224	KT899744.1:98567-99224	N	GT-TC	GAGGCGCGGGGGCACCTCCCCCATGTGCGT-GTCGACAAACAGGGGGAAAGGGGCGTGGTC	7	1	NA	NA	NA	NA	7	NA	NA	NA
KT899744.1	98836	100669	KT899744.1:98836-100669	N	AC-GT	TAAGGAGCCCCTCCGGGGTGGGGAGCAGAC-ACGGGGAGGCCGGCGCTGCATTCGCCGTGT	7	1	NA	NA	NA	NA	7	NA	NA	NA
KT899744.1	98998	100839	KT899744.1:98998-100839	N	AT-GT	GCCGGTCGGAGTTATGCCGCGTCCAGGGCC-GGGTGGCTTTGCGGCGGGCGTCGTCGTCGT	7	1	NA	NA	NA	NA	7	NA	NA	NA
KT899744.1	99039	100581	KT899744.1:99039-100581	N	GT-CC	GCGGCCAACCGGACGCTGCGATCGGTGCAG-GTCAGATACGTGGCTTCCATCTGGTCGGGT	7	1	NA	NA	NA	NA	7	NA	NA	NA
KT899744.1	99469	100818	KT899744.1:99469-100818	N	AG-GT	ACGCCCGTTCGGTCGGGACCCGCCGGTCGG-CCGGGGGAGGCCCCGCGGACCACGTCGTCC	7	1	NA	NA	NA	NA	7	NA	NA	NA
KT899744.1	99778	100076	KT899744.1:99778-100076	N	GG-AT	TACGTGCTTGTCCGTCGTCCACAGCATCCA-GGACGATCGACAGAACCTCCACCGTGGATA	7	1	NA	NA	NA	NA	7	NA	NA	NA
KT899744.1	99984	100284	KT899744.1:99984-100284	N	GG-CG	CTCTTGAACGGGGTGCGCGCCAGCAGCTTT-GGCGCCTCCGGGCTGCCGCCGAGCGGGAGG	7	1	NA	NA	NA	NA	7	NA	NA	NA
KT899744.1	100006	100623	KT899744.1:100006-100623	N	GC-GA	GGCTGCGCGTCGTCGGAGCGCTGCCGCAAG-GCGGGAGGAACCGGCGATTGGAGGGACTCA	7	1	NA	NA	NA	NA	7	NA	NA	NA
KT899744.1	100069	100224	KT899744.1:100069-100224	N	GT-CA	CGATGGAGGGCGTCGCGCAGGCCGGCCACG-GCATCCAGGACGCCCACCGGTACAGCACGG	7	1	NA	NA	NA	NA	7	NA	NA	NA
KT899744.1	100163	102566	KT899744.1:100163-102566	N	CG-GC	CGACCCGCCCCAAAATAGCCCGCGCGTCGA-CGGGCGCATAAAGAACATGTACTGCTGAAT	7	1	NA	NA	NA	NA	NA	7	NA	NA
KT899744.1	100183	100532	KT899744.1:100183-100532	N	AA-GT	GGCGAGCCCGTCCACGATCAAACTCTCGGG-ACTGCTGAATCCGATGGAGGGCGTCGCGCA	7	1	NA	NA	NA	NA	7	NA	NA	NA
KT899744.1	100190	100815	KT899744.1:100190-100815	N	CG-TG	GTGACGCCCGTTCGGTCGGGACCCGCCGGT-AATCCGATGGAGGGCGTCGCGCAGGCCGGC	7	1	NA	NA	NA	NA	7	NA	NA	NA
KT899744.1	100234	100756	KT899744.1:100234-100756	N	AG-GT	CAGGCGTCAGGCACCGCGCCAGCCGCAGGG-ACTTGGCCGCCGCGGCCCCGCTCTTGAACG	7	1	NA	NA	NA	NA	7	NA	NA	NA
KT899744.1	100295	101838	KT899744.1:100295-101838	N	GG-GT	ACAGTCGCGGTCCAGCAGCGCGCGCACCCC-GGGCCGCAGCAGCACGTGAAGGCTGGGGTC	7	1	NA	NA	NA	NA	7	NA	NA	NA
KT899744.1	100360	101193	KT899744.1:100360-101193	N	CG-GC	GGGGGTGGTGCGCGCGTACAGGGGCTGGGT-CGCTGGGCACCACCGTCTGCAGGTACTTCC	7	1	NA	NA	NA	NA	7	NA	NA	NA
KT899744.1	100462	102878	KT899744.1:100462-102878	N	CC-GG	TGAACCCCACCCCATCGCCCGCTGGCTCGT-CCGAAGCGTAGTGCCGGATGTACTCGTAGT	7	1	NA	NA	NA	NA	7	NA	NA	NA
KT899744.1	100475	101329	KT899744.1:100475-101329	N	CC-TG	GCAAAGCCCAGCAGCCGCTGCAGGACGAGC-CCGGATGTACTCGTAGTGCGGGTCGCTGGC	7	1	NA	NA	NA	NA	7	NA	NA	NA
KT899744.1	100477	101189	KT899744.1:100477-101189	N	GG-CC	TGGCGGGGGTGGTGCGCGCGTACAGGGGCT-GGATGTACTCGTAGTGCGGGTCGCTGGCGA	7	1	NA	NA	NA	NA	7	NA	NA	NA
KT899744.1	100830	101680	KT899744.1:100830-101680	N	TC-CG	ACCGTCTGCTCCGCCATCACCGCCAACACA-TCCAGGGCCATCGGGGCGCTTTTTATCGGG	7	1	NA	NA	NA	NA	7	NA	NA	NA
KT899744.1	101228	101795	KT899744.1:101228-101795	N	GG-GT	TGGCCAGGTACGTCATGCGGCCGGCATAGC-ACGTGCCCACCTCGGGGGCCGTGAATCCCC	7	1	NA	NA	NA	NA	7	NA	NA	NA
KT899744.1	101392	102668	KT899744.1:101392-102668	N	GC-AC	CGCGCACCGACTGGCTACGGGCCGCATCGG-GCCCGGGCGTACTTTAAGGTCACTGTCGCC	7	1	NA	NA	NA	NA	NA	7	NA	NA
KT899744.1	101400	101766	KT899744.1:101400-101766	N	GG-GC	GGGATTGAAGCGGGCGAGCAGGGCCCCGGT-GTACTTTAAGGTCACTGTCGCCAGGGCCGT	7	1	NA	NA	NA	NA	7	NA	NA	NA
KT899744.1	102011	104379	KT899744.1:102011-104379	N	CC-GT	GGACGCTGGCGCGCAGGTACCGGTACAGGG-CCGACCCGCGCGCCTCTGCGTGAAGGCGCG	7	1	NA	NA	NA	NA	7	NA	NA	NA
KT899744.1	102473	106502	KT899744.1:102473-106502	N	AG-GT	AAACGGTCTCGGTTTCCGCGAGGAAGGGGA-AGTCGTCCTCCTCGTACTGCAGTTCCTCTA	7	1	NA	NA	NA	NA	7	NA	NA	NA
KT899744.1	102579	102897	KT899744.1:102579-102897	N	GG-TA	CGCTGGCTCGTCCGCCACGGGCGAGGCGCG-TCCCCCCTGCCGGGCCTGCGGAGGACCGCG	7	1	NA	NA	NA	NA	7	NA	NA	NA
KT899744.1	103064	103666	KT899744.1:103064-103666	N	CG-GA	GTGGAGCTCGTCCCCCAGGCTGACATCGGT-CGGGAGCGACGGGGCCGGCGCAAAAAACGC	7	1	NA	NA	NA	NA	7	NA	NA	NA
KT899744.1	103332	104733	KT899744.1:103332-104733	N	CG-GA	CCAAGTCGTCGAGGAGACGGTTAAAGAGGG-CGACAACCGCAGGTTTTTGTAATGTATGTG	7	1	NA	NA	NA	NA	7	NA	NA	NA
KT899744.1	103483	104712	KT899744.1:103483-104712	N	CG-TG	GCGCGGGGCCCGCGCTAAAGCCCAAGTCGT-CTCAAACTCGAAGTCGGCCATATCCAGAGC	7	1	NA	NA	NA	NA	7	NA	NA	NA
KT899744.1	103527	104090	KT899744.1:103527-104090	N	AT-GG	CCCCGGACGGTGAGCGCTCCGTTGACGAAC-AGTCGTGGGGGGTAAATCCCGGACCCGGGG	7	1	NA	NA	NA	NA	7	NA	NA	NA
KT899744.1	103633	104724	KT899744.1:103633-104724	N	TA-TC	CGCTAAAGCCCAAGTCGTCGAGGAGACGGT-TAAGTGGAGCTCGTCCCCCAGGCTGACATC	7	1	NA	NA	NA	NA	7	NA	NA	NA
KT899744.1	104274	105573	KT899744.1:104274-105573	N	CC-GT	TGCGCGGACGCGACATGTCCCAGAGCTGGA-CCGCGATCGTGGCGCGCAGCATTTCTCCCA	7	1	NA	NA	NA	NA	7	NA	NA	NA
KT899744.1	104798	105117	KT899744.1:104798-105117	N	TA-CG	AATGACAGCCCGTGGTCGCCACCCCGCATT-TACAGCGGAGGGGCCGCCGGGGTGTTTTTG	7	1	NA	NA	NA	NA	7	NA	NA	NA
KT899744.1	104923	105589	KT899744.1:104923-105589	N	AT-TG	GTCCCAGAGCTGGACCGCCGCCATCCGGGC-ATACGGGAAAGACGATATCGGGCTTTTGAT	7	1	NA	NA	NA	NA	7	NA	NA	NA
KT899744.1	106677	107169	KT899744.1:106677-107169	N	AG-GC	GTACCGCGGAACCGTTATGGCCGTGGTCGT-GTTTTGGGTCTCGCACCGCGCGCCCCCGAT	7	1	NA	NA	NA	NA	7	NA	NA	NA
KT899744.1	106817	107763	KT899744.1:106817-107763	N	GG-GG	CGGCGCCAAGGTCGCCCAGCTCCTGGTTGC-GGGGGCCCATCGTCCCTAACAGGAAGATGA	7	1	NA	NA	NA	NA	7	NA	NA	NA
KT899744.1	106842	107012	KT899744.1:106842-107012	N	GA-AA	CTTTTATGCCGAAGGTCAGCGGGGACTCCG-GATGAGTCAGTGGGGATCCGGGGCGATCCT	7	1	NA	NA	NA	NA	7	NA	NA	NA
KT899744.1	107633	110354	KT899744.1:107633-110354	N	AC-CA	GCCAGTCCCGGGGAGGATACGGCGGGCGGC-ACGCCCGCGGCCTCCTGGTCGTTCCTACGC	7	1	NA	NA	NA	NA	7	NA	NA	NA
KT899744.1	108560	109805	KT899744.1:108560-109805	N	GG-GT	CGGTTCTGTTGCACGAGCCAGTACGCCCGC-GGGGGCCTCGAGCCCGGGGTGGTGGCGCGC	7	1	NA	NA	NA	NA	NA	7	NA	NA
KT899744.1	108570	109984	KT899744.1:108570-109984	N	AG-CG	CCATTTTGAGTGTTTCAGCCCCCCGCGCCT-AGCCCGGGGTGGTGGCGCGCCAGTCGTTCT	7	1	NA	NA	NA	NA	7	NA	NA	NA
KT899744.1	109038	110964	KT899744.1:109038-110964	N	AC-CT	CGTCCGTGGGTTCCGGCAGCGGACTCGGCA-ACGACGCATACACGCACGATGGCCGTGCCG	7	1	NA	NA	NA	NA	NA	7	NA	NA
KT899744.1	109918	110935	KT899744.1:109918-110935	N	GT-GT	TTTCAAAAGCGCATGTCGGCCCGGCCCGGC-GTCCGACCGTGAATTCATTACGTACATTTA	7	1	NA	NA	NA	NA	7	NA	NA	NA
KT899744.1	109937	111642	KT899744.1:109937-111642	N	AC-TT	AGACCCTGACGGAGGTCCTGGGTCGGTACA-ACGTACATTTACCTGGCCCATTTTGAGTGT	7	1	NA	NA	NA	NA	7	NA	NA	NA
KT899744.1	110216	111028	KT899744.1:110216-111028	N	CC-CG	CGACGCCGGTGATGAGGAGTGGGCGGAGGA-CCCGCCCCCGCGTATTGCGGGGCCGTGGAC	7	1	NA	NA	NA	NA	7	NA	NA	NA
KT899744.1	120532	122562	KT899744.1:120532-122562	N	AG-AT	GGCGACAGGGCCCTCACCGTGTGCCCCCCC-TTCCCAACAGACAGCAAAAATCCCCTGAGT	7	1	NA	NA	NA	NA	7	NA	NA	NA
KT899744.1	122186	122722	KT899744.1:122186-122722	N	AC-TG	ACCCGCTGGGCGTCACGCCCACTATCAGGT-CTGCCGTGTGGCCCGATGGGCGCCGAGGGG	7	1	NA	NA	NA	NA	7	NA	NA	NA
KT899744.1	127267	130723	KT899744.1:127267-130723	N	CC-GG	GCAGAGCCAGCTGTCGCGGCGAGACGGCGT-CCCCCGGGCCGTCGTCGTCGTCGCCGCGCA	7	1	NA	NA	NA	NA	7	NA	NA	NA
KT899744.1	130582	130978	KT899744.1:130582-130978	N	AT-GT	CCATCGCCGATGCGGGGCGATCCTCCGGGG-CGTACTCGTCCCCGTCATCGTCGTCGGCTA	7	1	NA	NA	NA	NA	7	NA	NA	NA
KT899744.1	130684	133401	KT899744.1:130684-133401	N	TG-CA	GCGATGATGAAATCTCCGATGCCACCGATC-TGGAGGCCAGCAGAGCCAGCTGTCGCGGCG	7	1	NA	NA	NA	NA	7	NA	NA	NA
KT899744.1	130939	131193	KT899744.1:130939-131193	N	TC-GT	CGGCGTCCCGGCGCGGCGAGCGTCTGACGG-TCTCCGACGCCATCGCCGATGCGGGGCGAT	7	1	NA	NA	NA	NA	7	NA	NA	NA
KT899744.1	130980	133445	KT899744.1:130980-133445	N	AC-AT	TCGGACCACACGCTCGCGTCCCAGTCCGAC-ACGGCTGCGACGGCGGACGTAGCACGGTAG	7	1	NA	NA	NA	NA	7	NA	NA	NA
KT899744.1	132349	133453	KT899744.1:132349-133453	N	TG-CG	CACGCTCGCGTCCCAGTCCGACACGGAGGA-TGCCTTCCCGCAGGAGGAACGCCCTCGTCG	7	1	NA	NA	NA	NA	7	NA	NA	NA
KT899744.1	132449	134047	KT899744.1:132449-134047	N	GT-TG	GCACAACACGGACGCCGCACCGAATGGGAC-GTCCTCCGGGACGTTTTCTGGATGGCCGAC	7	1	NA	NA	NA	NA	7	NA	NA	NA
KT899744.1	133624	134135	KT899744.1:133624-134135	N	TG-TC	GCCAGCGCATACAATCGCGCTCCCGTCCGT-TGGGGCGGGTCGCGCAGCAGAAGACCGCAA	7	1	NA	NA	NA	NA	7	NA	NA	NA
KT899744.1	133847	134192	KT899744.1:133847-134192	N	GG-TG	GGTATTCGTACCGGCTGAGCAGGGTCTCCA-GGGGGTGTTTGGGGGTTTATTGACATCGGG	7	1	NA	NA	NA	NA	7	NA	NA	NA
KT899744.1	134546	135048	KT899744.1:134546-135048	N	TG-GG	CTCGTTGGTTGGCACTCACGGTGCGGCGAA-TGGGTTTGGGTAAGTCCATCAGCGGCTCGG	7	1	NA	NA	NA	NA	7	NA	NA	NA
KT899744.1	134695	136636	KT899744.1:134695-136636	N	CG-TC	TCCCATTCCTTTTGGTTCTTGTCGGTGTAT-CGGGGCAGGGCGTTGTTCTGGTCAAGGAGG	7	1	NA	NA	NA	NA	7	NA	NA	NA
KT899744.1	135590	138246	KT899744.1:135590-138246	N	AT-CC	TAAGGTCTCTTTTGTGTGGTGCGTTCCGGT-ATGGCCAAGCTGGTGACTGGCATGGGCTTT	7	1	NA	NA	NA	NA	7	NA	NA	NA
KT899744.1	135606	138256	KT899744.1:135606-138256	N	CT-GA	TTTGTGTGGTGCGTTCCGGTATGGGGGGGG-CTGGCATGGGCTTTACGATCCACGGAGCGC	7	1	NA	NA	NA	NA	NA	7	NA	NA
KT899744.1	136865	139134	KT899744.1:136865-139134	N	GA-GG	AACGCCACGCAGCCAGAACTCGCCCCGGAA-GACCCGTGACACCCTACCCCAGTCCCCGGG	7	1	NA	NA	NA	NA	7	NA	NA	NA
KT899744.1	139136	141045	KT899744.1:139136-141045	N	CC-GA	CTCCCATTTTACCCGAAGATCGGCTGCTAT-CCCCGAGGATTCGGCCCTCTTGGAGGACCC	7	1	NA	NA	NA	NA	7	NA	NA	NA
KT899744.1	141321	143142	KT899744.1:141321-143142	N	GA-TG	CTTCCGGCCTCGATGACGTCCCGGCTCTCC-CGCGCTCCGGTCCCGCTGGCGATGGCGTAC	7	1	NA	NA	NA	NA	7	NA	NA	NA
KT899744.1	143734	144126	KT899744.1:143734-144126	N	TG-TC	CAGGCCATCAACAGGTCGTGCATGTGTCGG-TGGGGGCTGTTTGTGGGGTCGGAACCATAG	7	1	NA	NA	NA	NA	7	NA	NA	NA
KT899744.1	143985	144541	KT899744.1:143985-144541	N	CT-GG	CGTATGCTCCATCTTGTGGGGAGAAGGGGT-GTTAGGGCCGGGTCCCCACACCCAAACGCA	7	1	NA	NA	NA	NA	7	NA	NA	NA
KT899744.1	5279	5435	KT899744.1:5279-5435	N	GG-GC	CAGCCTGCGGTCTCGGCACCCGTGGTCCGG-GGGTAACCACGTGACGCCCCCCGAGTACCC	7	1	NA	NA	NA	NA	NA	NA	NA	7
KT899744.1	38397	39116	KT899744.1:38397-39116	N	GC-CC	GGGTGGCCGGGGGCGGGGACTAGGTCCCCG-GCGTGTTGTTCCAGTAGCTGGTGATGCACT	6	2	NA	NA	3	NA	NA	3	NA	NA
KT899744.1	62531	62712	KT899744.1:62531-62712	N	GG-AA	CGGCGGCCCGCTGTCCCCCGGAGGAAAGTC-GGCCCTTGCACATGCCGGCCCGGGCGAGCC	6	2	3	NA	NA	NA	3	NA	NA	NA
KT899744.1	70898	72589	KT899744.1:70898-72589	N	AC-AT	GCCGCGGTGCACACTGGGACGTGGGGACGG-AATCGAGCGCGTCTAGCCCAGTAACATGCG	6	2	NA	NA	3	NA	NA	NA	NA	3
KT899744.1	96440	96653	KT899744.1:96440-96653	N	GC-CC	TCCATGGGTCCGTCCCCCCCAATCGCTCCG-ACCCCCGACCCCAAACCCAAGAACAACACC	6	2	NA	NA	NA	3	NA	3	NA	NA
KT899744.1	97163	97652	KT899744.1:97163-97652	N	TC-CC	GCAATCGTGTACGTCGTCCGCACATCACAG-CCGCGGACCTTCACCTGCCAGATGACGTGG	6	2	NA	NA	3	NA	NA	NA	3	NA
KT899744.1	98586	98967	KT899744.1:98586-98967	N	GG-AA	GTCTCGTATATTGACTCGTCGTCCTCGTAG-GGGGCGTGGTCTAGCGACGGCAGCACGGGC	6	2	NA	NA	NA	3	NA	3	NA	NA
KT899744.1	98683	99149	KT899744.1:98683-99149	N	CG-GA	AGACGCGCGCCGGACAAGAAGGGGGCACGT-CGTTGGTCGGGCCGTCGTTGGTCAGGGCGT	6	2	NA	NA	3	NA	NA	NA	3	NA
KT899744.1	105680	106317	KT899744.1:105680-106317	N	GG-GG	GTGGTGCAGGTGTGGAGAGGTCGAGCGATA-GGGGCGGTGCTAAAGTGCAGCTTTCTGGCC	6	2	NA	NA	3	NA	NA	NA	NA	3
KT899744.1	123540	123835	KT899744.1:123540-123835	N	GG-AG	AACATGGCGGCCGGTTCCAGTGTAAGGGTC-GGGGGTCCCACGGCGACCCCGGGCCCTGCG	6	2	NA	3	NA	NA	NA	3	NA	NA
KT899744.1	143989	144544	KT899744.1:143989-144544	N	GG-TA	ATGCTCCATCTTGTGGGGAGAAGGGGTCTG-GGGCCGGGTCCCCACACCCAAACGCACCAA	6	2	NA	NA	3	NA	NA	NA	NA	3
KT899744.1	37330	38134	KT899744.1:37330-38134	N	GG-CC	GCTAACCCGGCAGTCGCGATGGCGGTCCAG-GGCCGCGCTCTCGCGGACGTGCTGCACGAC	6	2	NA	NA	NA	NA	3	3	NA	NA
KT899744.1	38570	39188	KT899744.1:38570-39188	N	CC-GT	AGGGGCAGGACGAACGTCAGGTCCATGGCG-CCCACCCCCAGCTCCAGGCCCCGGGCGTCC	6	2	NA	NA	NA	NA	3	3	NA	NA
KT899744.1	38625	38884	KT899744.1:38625-38884	N	GG-CA	GTTCAAAAACAGCTGCTGCATGTCTGCGGC-GGGGCAAGTTGCCGTTCACCACGCGCCAGG	6	2	NA	NA	NA	NA	3	3	NA	NA
KT899744.1	38626	39990	KT899744.1:38626-39990	N	GG-AG	CCTCGGTGGCCAGGCTGAAGGCGGCGTTCA-GGGCAAGTTGCCGTTCACCACGCGCCAGGT	6	2	NA	NA	NA	NA	3	3	NA	NA
KT899744.1	38741	38984	KT899744.1:38741-38984	N	GG-CG	CCGACCGCCGCGTCAACGTTCATCAGCGAA-GGGTGCAGCTCAAGAGCCAGGTTGGCGTTG	6	2	NA	NA	NA	NA	3	3	NA	NA
KT899744.1	39368	40988	KT899744.1:39368-40988	N	AG-GC	AGACGATCCCTCTTGATGTTAACGTACAGG-AGGTGGCGGCCCACGTCGTCCAGACTTCGC	6	2	NA	NA	NA	NA	3	3	NA	NA
KT899744.1	66056	66277	KT899744.1:66056-66277	N	GC-AG	GAAGTGTGGCACCCCCCGGACGACGTGGCC-GCGCGTCCAAGCCCCGCAAGCTGCTGGTGT	6	2	NA	NA	NA	NA	3	3	NA	NA
KT899744.1	66434	67157	KT899744.1:66434-67157	N	CG-GT	CCGACGCACCACGCCCAGAGTCCCGCCGGC-CGGAATCTCCGCGTCCGTGGGTTTCTCTGC	6	2	NA	NA	NA	NA	3	3	NA	NA
KT899744.1	72724	74281	KT899744.1:72724-74281	N	CG-GT	CGCTGAGGGCCAGCTGAAGCCGGTTGATGA-CGGTGAATAGCGTGGGGGCCAGGCTTCCGG	6	2	NA	NA	NA	NA	3	3	NA	NA
KT899744.1	72741	74285	KT899744.1:72741-74285	N	GA-GG	GAGGGCCAGCTGAAGCCGGTTGATGACGGT-GCCAGGCTTCCGGGCCCCAACGAGCCCTCC	6	2	NA	NA	NA	NA	3	3	NA	NA
KT899744.1	73153	77387	KT899744.1:73153-77387	N	CC-TG	CTCTGCCGTCAGCTTGGCGGCATCCATGGC-CCGCCAGACACGCGTTTTCAATCGGGTTCA	6	2	NA	NA	NA	NA	3	3	NA	NA
KT899744.1	75514	78314	KT899744.1:75514-78314	N	CG-TT	CCACTCGCCGAGGCGTGTATACAGATTGGC-CGGCGCGCTGCTGTTTGGCGCGCACCACGG	6	2	NA	NA	NA	NA	3	3	NA	NA
KT899744.1	75797	76421	KT899744.1:75797-76421	N	GG-GC	GGCCTCAAGTTCGTCGGCGCGGCGTCGCGT-GTCGGCCCGGAGGGCGTCCAGGCGATCGCG	6	2	NA	NA	NA	NA	3	3	NA	NA
KT899744.1	82972	83172	KT899744.1:82972-83172	N	TG-GC	GTGAGGGTCGCGTCGTCTATGCGCTGGAGG-TGCGAACCATCTTGTTGGCCTCCAGTGGCG	6	2	NA	NA	NA	NA	3	NA	3	NA
KT899744.1	100172	100970	KT899744.1:100172-100970	N	AC-AT	CGTCTCCCATCAGCAGTTTCCTAAACTGGG-AAAGAACATGTACTGCTGAATCCGATGGAG	6	2	NA	NA	NA	NA	3	3	NA	NA
KT899744.1	100580	101110	KT899744.1:100580-101110	N	GG-CA	GACACGGGGGCCCGGGGCGCGGAGGAGGCG-GGTCAGAAACGCCGGCTGCGCGTCGTCGGA	6	2	NA	NA	NA	NA	3	3	NA	NA
KT899744.1	100641	101102	KT899744.1:100641-101102	N	AG-TA	CCGTCCCGGACACGGGGGCCCGGGGCGCGG-AGGAGCCCCTCCGGGGTGGGGAGCAGACAC	6	2	NA	NA	NA	NA	3	3	NA	NA
KT899744.1	102457	102716	KT899744.1:102457-102716	N	CC-GC	ACGCTCGGCGATGGGATGAGGGCGGGGCTT-CCGACGTCTTCCGGGTAGTCGTCCTCCTCG	6	2	NA	NA	NA	NA	3	NA	3	NA
KT899744.1	102562	105323	KT899744.1:102562-105323	N	TC-CG	CTTTATTGTCTGGGTACGGAAGTTTTTCAC-TCGACGGGACCCAGGTATCCCCCCTGCCGG	6	2	NA	NA	NA	NA	3	3	NA	NA
KT899744.1	105606	106559	KT899744.1:105606-106559	N	GC-GC	CCTCACCCCACACAGGGCGGGTTCAGGCGT-GCCCAACCGCGGCGCAGAAGACGCGCTTGT	6	2	NA	NA	NA	NA	3	3	NA	NA
KT899744.1	108592	109311	KT899744.1:108592-109311	N	CC-CA	GGACCCCGCTACAACCGGACCACATCGCCG-GTCGTTCTAGGTTCACCATGCAGGCGTGGT	6	2	NA	NA	NA	NA	3	3	NA	NA
KT899744.1	111181	111576	KT899744.1:111181-111576	N	CG-CC	GGGACTATGTGAGCTTCTTTGAAAGGAAGG-CGTCCCCGCCCCGTACGTCGTCCACGGTTC	6	2	NA	NA	NA	NA	3	3	NA	NA
KT899744.1	114317	114921	KT899744.1:114317-114921	N	TT-GG	GTGGCGTCGCGGAGATCGACTACGCGACCC-TTGGTCCTGCGCTCCATCTCCGAGCGCGCG	6	2	NA	NA	NA	NA	3	3	NA	NA
KT899744.1	132472	133405	KT899744.1:132472-133405	N	GG-AT	TGATGAAATCTCCGATGCCACCGATCTGGA-GGCCGACATTTCCCCAGGCGCTTTTGTGCC	6	2	NA	NA	NA	NA	3	3	NA	NA
KT899744.1	103361	103641	KT899744.1:103361-103641	N	GC-GT	CCATCGCCACGTCCTCGCCGTCTAAGTGGA-GCTCGTGTTTATTGTGGATACGAACCGGGG	6	2	NA	NA	NA	NA	NA	NA	3	3
KT899744.1	10018	11621	KT899744.1:10018-11621	N	GG-AC	TGTTTGTTGTCTTTAATGGACCGCCCGCAA-GGGGGGGTGTCGCCTGCGGCGACCTCGGCG	6	1	NA	NA	NA	NA	6	NA	NA	NA
KT899744.1	10362	11207	KT899744.1:10362-11207	N	CA-GT	GTCGCTGGCCAAGTTTAGCATTGCGTGCAC-CAAGAACTGTTATCCCGAGGCACGGATGAG	6	1	NA	NA	NA	NA	NA	6	NA	NA
KT899744.1	11139	11797	KT899744.1:11139-11797	N	GG-GT	ACTCGGCCGTCCCGGGGCAGGCGGTTGTCG-CGCCAGCTCACGGACACCATCCGCAAGGAC	6	1	NA	NA	NA	NA	6	NA	NA	NA
KT899744.1	12254	13385	KT899744.1:12254-13385	N	AG-GT	GTAGGCAAACTCCACCGAAGTCTCCCCCTG-CGTCTGTGGATTGGACATCTCGCGGTGGGT	6	1	NA	NA	NA	NA	6	NA	NA	NA
KT899744.1	13304	14246	KT899744.1:13304-14246	N	CA-AG	CCCAAGGAGCCCGGCCTCGTCGATGACGAT-AAAGTTGTAAAAGGAGATAAGCCCGCTAAA	6	1	NA	NA	NA	NA	6	NA	NA	NA
KT899744.1	13353	15381	KT899744.1:13353-15381	Y	CT-AC	GACACGTGGCGGAACACGCTTAGGACGACG-CTGTAGGCAAACTCCACCGAAGTCTCCCCC	6	1	NA	NA	NA	NA	6	NA	NA	NA
KT899744.1	14345	14908	KT899744.1:14345-14908	N	CC-GC	CCTCGGCCCTCCCTGGAACGGCTGGTCGGT-CAGGGCGCGAAACTCGTTCCGCAACTCCTC	6	1	NA	NA	NA	NA	6	NA	NA	NA
KT899744.1	14690	15600	KT899744.1:14690-15600	N	GC-TT	CTGGCCACGGTCGCGGAGGCCGCGGAGCGC-GCCGGTGATAAGATACACCGCGAACGGAAA	6	1	NA	NA	NA	NA	6	NA	NA	NA
KT899744.1	14907	15754	KT899744.1:14907-15754	N	CC-GG	GGCAGCGCGGAGAATGTCTGGTGCTGTGGC-TCCCCGGGTTGCTGAAGGTGCGGCGGGCCG	6	1	NA	NA	NA	NA	NA	6	NA	NA
KT899744.1	15295	17715	KT899744.1:15295-17715	N	GC-TC	TGCCACCCCGACGAGCTCCTCATTCCGGCT-GCCGGTACAGGAACGCCCGGGAGGCGGATA	6	1	NA	NA	NA	NA	6	NA	NA	NA
KT899744.1	17061	19642	KT899744.1:17061-19642	N	GG-CT	GCCGCAGGCCCACCTCGCACACCTCGACCA-GGTCGAGGCGGCCGAGGCGATTAGCCAGCA	6	1	NA	NA	NA	NA	NA	6	NA	NA
KT899744.1	17745	20254	KT899744.1:17745-20254	N	GG-GT	CCAGGGCGTGGAAGTACTCGCGAGCGCGGG-GGCCTATAACCCCGCCGGGATCATGGGGAG	6	1	NA	NA	NA	NA	6	NA	NA	NA
KT899744.1	18297	18928	KT899744.1:18297-18928	N	CG-GC	CCAGGAGCTGCCGCAGCGCAGGGCAGGCGT-CGCCAGTAGTGCTCTGCGTCCAGCAAGGCG	6	1	NA	NA	NA	NA	NA	6	NA	NA
KT899744.1	20239	20708	KT899744.1:20239-20708	N	AA-GT	CAGCGCCCCCACGCAGGCACGCGTAGCTTG-ACTCGCGAGCGCGGGGGGGCAGCCATACCG	6	1	NA	NA	NA	NA	6	NA	NA	NA
KT899744.1	21073	21787	KT899744.1:21073-21787	N	GA-TA	GTCGCATGCCGACGCGTCACAGCGCCCCTT-GTGGGGGGTCAGTAGGTCCAGCACGTCATC	6	1	NA	NA	NA	NA	6	NA	NA	NA
KT899744.1	23635	27473	KT899744.1:23635-27473	N	GC-CT	TCGGCGAGGACGGCCCGCCGGAGCGAGACG-GCGTCAGGTGCACGGCCTGATGGAGCCGGC	6	1	NA	NA	NA	NA	6	NA	NA	NA
KT899744.1	23670	25263	KT899744.1:23670-25263	N	CT-GA	GTTCGGGTGACGGGGGTTCGCGAAGACGGG-CTCATCATCGCGTCGTTGGCCCGGCTCGAG	6	1	NA	NA	NA	NA	6	NA	NA	NA
KT899744.1	24850	25167	KT899744.1:24850-25167	N	CG-GT	GCGGTGCCTGCCGATAAACGTCACCAGATG-CAGCGAGACGACCTCCCCGTCGTCGGTGAT	6	1	NA	NA	NA	NA	6	NA	NA	NA
KT899744.1	24882	25952	KT899744.1:24882-25952	N	GC-GA	ACTGTACATCCGGCCGCAGGCTGGCGTTGT-GGACGTTGTTTCGGCAGCAGCAGGGCCGGG	6	1	NA	NA	NA	NA	6	NA	NA	NA
KT899744.1	25927	26281	KT899744.1:25927-26281	N	AG-GT	GGGGCGCGGACGCCGCGCAGCAACCCGCGC-ACATCCGGCCGCAGGCTGGCGTTGTGCTTC	6	1	NA	NA	NA	NA	6	NA	NA	NA
KT899744.1	26317	26721	KT899744.1:26317-26721	N	GG-AG	GCGTCCCGGCGGACATGCTGGGCCTCCCGT-GGCAGCGCGTTGGGGATCACCGACGCCGAC	6	1	NA	NA	NA	NA	6	NA	NA	NA
KT899744.1	29656	30132	KT899744.1:29656-30132	Y	CT-AC	GAAGAGAAGACACACAGGCGCCACCCGGCG-CTGGTTTCTAGTGCCCCTCATCGCGCTGTC	6	1	NA	NA	NA	NA	6	NA	NA	NA
KT899744.1	30467	32244	KT899744.1:30467-32244	N	GC-CT	AGCCAGTCCGGCCGGTCGCCGCCGGCCAGG-GCTTCCCGGTGGACAGAGCGACCCCAGGTC	6	1	NA	NA	NA	NA	6	NA	NA	NA
KT899744.1	31735	33208	KT899744.1:31735-33208	N	CG-GG	AGTTTGCGGCCGTCCCGAGTCCGGGGCGGC-CGCGCATCAGGTTCTCGAGGAGAATGGGGA	6	1	NA	NA	NA	NA	6	NA	NA	NA
KT899744.1	32218	33195	KT899744.1:32218-33195	N	AG-CC	ATTTCGACCTGGAAGTTTGCGGCCGTCCCG-AGTCCGGCCGGTCGCCGCCGGCCAGGGCTT	6	1	NA	NA	NA	NA	6	NA	NA	NA
KT899744.1	32376	33198	KT899744.1:32376-33198	N	CC-CG	TCGACCTGGAAGTTTGCGGCCGTCCCGAGT-CCTGGGGGCTCCAGACCCGCCAACACCGCA	6	1	NA	NA	NA	NA	6	NA	NA	NA
KT899744.1	32778	34606	KT899744.1:32778-34606	N	GC-TC	ATGGTCGCCGTCATTATGGCCATCTACCTT-GCGGCCGGCGGGGCGGCGGCGCCAAGCAGA	6	1	NA	NA	NA	NA	6	NA	NA	NA
KT899744.1	33660	34041	KT899744.1:33660-34041	N	CG-GC	GACCGGCGTCGCTGTCGTCGGGCGGTACCG-CGACGAGCTTCTCAACGTGGTGACCTATAT	6	1	NA	NA	NA	NA	6	NA	NA	NA
KT899744.1	34967	37987	KT899744.1:34967-37987	N	GT-AT	GGTCCAGTCCGCCCCCCGGTGCGGCCGGTC-GTCTCCGGACCGCACAACGGCCGCGCCGTC	6	1	NA	NA	NA	NA	6	NA	NA	NA
KT899744.1	34993	35968	KT899744.1:34993-35968	N	CG-GC	TGGCGGGAGGAGCGCGGTGGGGGTCAGCGG-CGTCAAAGGTGCACACCCGAACCACGGGAG	6	1	NA	NA	NA	NA	6	NA	NA	NA
KT899744.1	35580	35988	KT899744.1:35580-35988	N	AA-CT	GGGTCAGCGGCGTAGCAGAGACGGGCGACC-ACGGGGGAGGTGTTGCGAAGGTTAACGGTG	6	1	NA	NA	NA	NA	6	NA	NA	NA
KT899744.1	35841	36351	KT899744.1:35841-36351	N	GG-CG	GGGCTTCCCCGTTGCGGGCGCTGCGGAGGA-GGGCGCGAGATGCCCGAGGGTATCGCGATG	6	1	NA	NA	NA	NA	6	NA	NA	NA
KT899744.1	35844	36360	KT899744.1:35844-36360	N	CG-GG	CGTTGCGGGCGCTGCGGAGGAGGGCGGGGT-CGCGAGATGCCCGAGGGTATCGCGATGTCA	6	1	NA	NA	NA	NA	6	NA	NA	NA
KT899744.1	36086	36381	KT899744.1:36086-36381	N	AG-AG	GGGCGGGGTCGCTGGCGCAGGTGAGCGGGT-AGCGAATCCGTCCATGGAGTCCCGGCCTGG	6	1	NA	NA	NA	NA	6	NA	NA	NA
KT899744.1	36279	38696	KT899744.1:36279-38696	N	CC-TG	TCCCCCGGGCCGGCCGGGGGAACGTCCCCC-CGTCATAGACGAGATACTGCGCGAAGTGGG	6	1	NA	NA	NA	NA	6	NA	NA	NA
KT899744.1	36355	36760	KT899744.1:36355-36760	N	GG-GC	CGCGTAAACGCCCCCGGCGGCGCGTCCCCG-GGGGTCGCTGGCGCAGGTGAGCGGGTAGGC	6	1	NA	NA	NA	NA	6	NA	NA	NA
KT899744.1	36384	36995	KT899744.1:36384-36995	N	TG-GG	GGGGGAGCCCCGCGGCCCAGGTAAAAGTTT-CCTCCTGAAACAGGCCACACGGGTCCTCCA	6	1	NA	NA	NA	NA	6	NA	NA	NA
KT899744.1	36551	36994	KT899744.1:36551-36994	N	TT-AC	AGGGGGAGCCCCGCGGCCCAGGTAAAAGTT-TTAAAGCAGGGGCTGAGCACCGGCGAGGCC	6	1	NA	NA	NA	NA	6	NA	NA	NA
KT899744.1	36648	37351	KT899744.1:36648-37351	N	CT-GT	GTTCTCCCCGGCCGCGCTCTCGCGGACGTG-TGGCCGTGGCCGCGAAGGCCCGGGACGGGT	6	1	NA	NA	NA	NA	6	NA	NA	NA
KT899744.1	36669	36884	KT899744.1:36669-36884	N	GG-CC	CGCCGCGGCACCTGGGCGCACCCGAACACG-GGGACGGGTCGCTCTGGCCGTGGTCGTACA	6	1	NA	NA	NA	NA	6	NA	NA	NA
KT899744.1	36690	38127	KT899744.1:36690-38127	N	GG-GT	CCCCCGCGCTAACCCGGCAGTCGCGATGGC-GGTCGTACATGAGGGCGGTGACATCCCCCT	6	1	NA	NA	NA	NA	6	NA	NA	NA
KT899744.1	36940	37954	KT899744.1:36940-37954	N	CA-TA	CACCATCACGTAGTAGTAAATCTTGTGGTG-CACGGCTGCCGCGTTGTCCAGTAGAGGGGG	6	1	NA	NA	NA	NA	6	NA	NA	NA
KT899744.1	37280	37753	KT899744.1:37280-37753	N	CG-GA	CACGCGCCCGTTGTGAAACATGGCGTTGAC-CTGATCTTGAAGTACCCCGCCATGAGCGCG	6	1	NA	NA	NA	NA	6	NA	NA	NA
KT899744.1	37288	40229	KT899744.1:37288-40229	N	AG-TT	CCCAACAGGGCGTCGAACTCGACGTCATAC-GAAGTACCCCGCCATGAGCGCGTAGGTCAG	6	1	NA	NA	NA	NA	6	NA	NA	NA
KT899744.1	37307	39530	KT899744.1:37307-39530	N	GC-GC	AAGGACTGCAGGAGGCGCTGTTTGATCGGG-GCGTAGGTCAGCGCGTTCTCCCCGGCCGCG	6	1	NA	NA	NA	NA	6	NA	NA	NA
KT899744.1	37377	38193	KT899744.1:37377-38193	N	CT-CG	CCCACACGAGGGGTGGCAGCAGCGCCGGGT-AAAAGTAGTTGGCCCCCAGAGCCGGGGGGA	6	1	NA	NA	NA	NA	6	NA	NA	NA
KT899744.1	37464	38693	KT899744.1:37464-38693	N	CC-CG	ATCTCCCCCGGGCCGGCCGGGGGAACGTCC-CCACGTGGTCGGCCCCGGCGAACAGCGCGT	6	1	NA	NA	NA	NA	6	NA	NA	NA
KT899744.1	37470	38088	KT899744.1:37470-38088	N	GG-GT	TCGCCACGTTACACGCCGCTGCGTACACGG-GGTCGGCCCCGGCGAACAGCGCGTGGACGG	6	1	NA	NA	NA	NA	6	NA	NA	NA
KT899744.1	37778	38995	KT899744.1:37778-38995	N	GG-GG	GTCAACGTTCATCAGCGAAGGGTGGCACAC-TGCAGGGGGTGCGCGGGGTCCGTCACGGGG	6	1	NA	NA	NA	NA	6	NA	NA	NA
KT899744.1	37833	38419	KT899744.1:37833-38419	N	GA-GG	CGCGCACCGCGTGTTGTTCCAGTAGCTGGT-TGATCTCCGGGACCACCATGTTCTGCAGGG	6	1	NA	NA	NA	NA	6	NA	NA	NA
KT899744.1	37869	38276	KT899744.1:37869-38276	N	AG-GT	GTCAGGGTAAAGTCATCAACCAGCTGGGCC-ATACGCGGTCGAAGCGAACCCCCGCGGTGC	6	1	NA	NA	NA	NA	6	NA	NA	NA
KT899744.1	38439	38832	KT899744.1:38439-38832	N	GG-CC	GGCCTTCCGCGACCCATCGGACCCGCCCGT-GGGCCAGGGCGCAGAAGACGTGCTCGCTGC	6	1	NA	NA	NA	NA	6	NA	NA	NA
KT899744.1	38479	38802	KT899744.1:38479-38802	N	GG-GC	CGGGCTGCATAAACTGCTCCGGGGTCATCT-GGCCTGCAGCAGGTAAAACACCGCCGGGTA	6	1	NA	NA	NA	NA	NA	6	NA	NA
KT899744.1	38487	40334	KT899744.1:38487-40334	N	GC-CA	AGGAGGGACCCGGTCGGCACCATGGCCGCG-GCAGGTAAAACACCGCCGGGTAGTTGCGGT	6	1	NA	NA	NA	NA	6	NA	NA	NA
KT899744.1	38669	40441	KT899744.1:38669-40441	N	CC-CC	GGCCCGGGGAGGCTAAGATCCACCCCAACG-CCCGGGCCGGCCGGGGGAACGTCCCCCCCC	6	1	NA	NA	NA	NA	6	NA	NA	NA
KT899744.1	38757	39156	KT899744.1:38757-39156	N	CC-AG	CAAACCGTTCCATGACCGGATTGAACAGGC-CCAGGTTGGCGTTGTCGGGCTGCATAAACT	6	1	NA	NA	NA	NA	6	NA	NA	NA
KT899744.1	38881	39513	KT899744.1:38881-39513	N	GG-GC	TGTCCTCCACTTTCAGGAAGGACTGCAGGA-GGCGGGGCCGGCCGGGGCCGCCACGTACGC	6	1	NA	NA	NA	NA	6	NA	NA	NA
KT899744.1	39092	39555	KT899744.1:39092-39555	N	CC-GG	TCGGGGCGGTGGTGACGAGCACCCCGTCGA-CCGGGGGCGGGGACTAGGTCCCCGGCGTGC	6	1	NA	NA	NA	NA	6	NA	NA	NA
KT899744.1	39175	39969	KT899744.1:39175-39969	N	CC-GT	CCCCCGTGAGCAGGGCGATGGCCTCGGTGG-CAGGTCCATGGCGCCCACCAGGGGGTAGGG	6	1	NA	NA	NA	NA	6	NA	NA	NA
KT899744.1	39221	40193	KT899744.1:39221-40193	N	TA-CG	AGAAAGCGCACGAGCGACAGGGTGTTGCAA-TAGATGCGCTTCTCCAGGGCCTCCAAAAAG	6	1	NA	NA	NA	NA	NA	6	NA	NA
KT899744.1	39475	39952	KT899744.1:39475-39952	N	GG-TC	CGTCCCGTCCAGGGCCTCCCCCGTGAGCAG-GGCTTCGGTGTCCTCCACTTTCAGGAAGGA	6	1	NA	NA	NA	NA	6	NA	NA	NA
KT899744.1	39527	39792	KT899744.1:39527-39792	N	GG-TC	GGTATCGTTGCATCGGCAACAACAAAGCCA-GGGGCGGTGGTGACGAGCACCCCGTCGACC	6	1	NA	NA	NA	NA	NA	6	NA	NA
KT899744.1	39637	40070	KT899744.1:39637-40070	N	GG-CA	ATGGGGTGCGGGCCGTCGCGGGCAATCAGC-GGCCTCGACGGCCTCCCGGCGGTGGCCCGC	6	1	NA	NA	NA	NA	6	NA	NA	NA
KT899744.1	39677	40020	KT899744.1:39677-40020	N	AA-GG	GGGCCCGGCGGTCGATAATCTTGGTCATGT-AAAAAGCTCGTCTCGCAGAAGCTTCGCTTT	6	1	NA	NA	NA	NA	6	NA	NA	NA
KT899744.1	40035	40512	KT899744.1:40035-40512	N	GC-TT	GAAAGACACGACGGGCCCGGACCCAAAAAG-GCTCGATGGGGTGCGGGCCGTCGCGGGCAA	6	1	NA	NA	NA	NA	6	NA	NA	NA
KT899744.1	41128	41983	KT899744.1:41128-41983	N	AA-CA	GGACGTTGTGTTTTACGTCACAACGGACCG-AAGGAACAGAATCACGCGCTTTGAAAAGAC	6	1	NA	NA	NA	NA	6	NA	NA	NA
KT899744.1	41634	43528	KT899744.1:41634-43528	N	GA-CG	TCGCTCCCAACACGGACAGTCTGTGTAACA-GAAAACCCAGTAGGCCGTGTTGGGAACACG	6	1	NA	NA	NA	NA	6	NA	NA	NA
KT899744.1	42719	44373	KT899744.1:42719-44373	N	GA-CA	GAGGCCGTGGGTCTGCTGGGCCAGGACTTC-AGTTCCCTGGTGCCCGGGGCCCAGGATTCC	6	1	NA	NA	NA	NA	6	NA	NA	NA
KT899744.1	42823	44134	KT899744.1:42823-44134	N	AG-CG	TCGCATGTCGCGGTGAGGTAGGTTAGGAAC-CGCCGACTCTGGCCTCACCCGCGAGGAGGT	6	1	NA	NA	NA	NA	6	NA	NA	NA
KT899744.1	45016	46811	KT899744.1:45016-46811	N	GC-AG	AACGTGTCCCCGATATGGGGTCGTGGGCCC-ACCGCGCCGTTTGCGTGGGCGGCGTTCACG	6	1	NA	NA	NA	NA	6	NA	NA	NA
KT899744.1	45716	46246	KT899744.1:45716-46246	N	CG-CT	TTCCCCATGGGGGACCCCGTCCCTAACCCA-CGGGGTCAGGGACGGCCGAAAACGTTACCC	6	1	NA	NA	NA	NA	NA	6	NA	NA
KT899744.1	45992	46469	KT899744.1:45992-46469	N	CC-AG	ACCCGTGCGTTTTATTCTGTCTTTTTATTT-ATGCCGTAGTCAGGTTTAGTTCGTCCGGCG	6	1	NA	NA	NA	NA	6	NA	NA	NA
KT899744.1	47102	47512	KT899744.1:47102-47512	N	CT-TG	TATATAAACCCGCAGTAGCGTGGGCATTTT-CTGCCCATAAGGTATCGCGCGGCCGGGTAG	6	1	NA	NA	NA	NA	6	NA	NA	NA
KT899744.1	48633	49953	KT899744.1:48633-49953	N	AG-TG	GGGCCTCCGGGTCCGACTCGGGGGCCATCA-TCGCTCTCCGCCTCTCGCAGATGGACCCGT	6	1	NA	NA	NA	NA	6	NA	NA	NA
KT899744.1	48709	49433	KT899744.1:48709-49433	N	GG-AT	GACGATAGCGACCGCGCTCCGGTCACGTTC-AGTCGCCGATTCCCGAAACTTCATCACCCC	6	1	NA	NA	NA	NA	6	NA	NA	NA
KT899744.1	50232	54392	KT899744.1:50232-54392	N	TG-CC	CGTTGTACCTGCGGGCGAAGATGCGGTCCA-TGGCGATCCAATACGAACAGGGGCTTGGCC	6	1	NA	NA	NA	NA	6	NA	NA	NA
KT899744.1	53567	54409	KT899744.1:53567-54409	N	TT-GT	AAGATGCGGTCCATGGCGTCGCGGGCGTCC-CCTTGATCTCGTGGCGGGTGTACACCTCCA	6	1	NA	NA	NA	NA	6	NA	NA	NA
KT899744.1	54749	55824	KT899744.1:54749-55824	N	CG-GC	CGACGATGGCCACCAGCGGACAGTCGGAGT-CGTAAAACGGGGACATGTACACAAAGTCGC	6	1	NA	NA	NA	NA	6	NA	NA	NA
KT899744.1	55214	55682	KT899744.1:55214-55682	N	CC-CG	TGGCGGGACTACGGGGGCCCGTCGTGCCCC-CGATGCCCTCCGTGTAGTTCTGACCCTCGG	6	1	NA	NA	NA	NA	6	NA	NA	NA
KT899744.1	55708	56610	KT899744.1:55708-56610	N	CC-TG	GCCCCCCGGGCCCGCGGCGACGGTCTTCGT-CTGGAGGACCGAGTAGAGGATCGAGAAAAC	6	1	NA	NA	NA	NA	6	NA	NA	NA
KT899744.1	55740	57769	KT899744.1:55740-57769	N	CA-GT	CCGCTCGCCCTCGCGCCACGCGTACTCTAG-CGCGGTCGTAGACCACGACCGACCGGGGGC	6	1	NA	NA	NA	NA	6	NA	NA	NA
KT899744.1	56262	56913	KT899744.1:56262-56913	N	GG-GA	GGGCGTCCACCATATCCAGCGCCGCCAGGT-GAGACGCTCGCATGAACCGGTGCGCGTCGA	6	1	NA	NA	NA	NA	6	NA	NA	NA
KT899744.1	56540	58149	KT899744.1:56540-58149	N	GC-CG	GCGGCCTCCCGCGGGCCCGCCGACCGGCAA-GCCGCTTGCGTGGCGATGTCCCCCCACGTC	6	1	NA	NA	NA	NA	6	NA	NA	NA
KT899744.1	56958	57370	KT899744.1:56958-57370	N	GC-CA	GACGTGGTTACAGATACGGTCCGCCAGGCG-GCGCCAGTTCCACGGCCACCGCGGCGGTCT	6	1	NA	NA	NA	NA	NA	6	NA	NA
KT899744.1	57105	58549	KT899744.1:57105-58549	N	GG-CA	TAGGGCCTCGGCCTCGTGCGCCACCTCCAG-GGCCGGGCGTGGTGGCCTGAAACACGTCGT	6	1	NA	NA	NA	NA	NA	6	NA	NA
KT899744.1	57777	59583	KT899744.1:57777-59583	N	CG-CT	ACGCGTTGGCGCTCGCGCCCGCGAACAACA-CCAGGGTGACCGACAGCGGGGTGAGAAAGG	6	1	NA	NA	NA	NA	6	NA	NA	NA
KT899744.1	58434	59305	KT899744.1:58434-59305	N	TT-CG	GTTTATCGCGCCGTAGTCCAGGGAAAACTT-GGCCGCCGAACGGCGTCGCGTTGTCGTCCT	6	1	NA	NA	NA	NA	6	NA	NA	NA
KT899744.1	58531	60332	KT899744.1:58531-60332	N	CT-GC	CCGAAGACGCCGATGGCTCCGCGGGCGGCG-CTCGTGCGCCACCTCCAGGGCCGCGTCCGT	6	1	NA	NA	NA	NA	6	NA	NA	NA
KT899744.1	58880	59268	KT899744.1:58880-59268	N	TA-CG	CCAGCTCGCTCACGTTGTTGGGGGCCAGGT-TTTTTGCCGCCCATCAGGCTGGCCCAGTTC	6	1	NA	NA	NA	NA	6	NA	NA	NA
KT899744.1	59256	60894	KT899744.1:59256-60894	N	TG-GT	CCTCGCACAGCGGCCACGCGGAGATGTCGG-TGGGGGCCAGGTTAATAAAGTTTATCGCGC	6	1	NA	NA	NA	NA	6	NA	NA	NA
KT899744.1	59790	60328	KT899744.1:59790-60328	N	GG-TT	GGTCCCGAAGACGCCGATGGCTCCGCGGGC-GGAATTGATTGCGAAAGTTGCGCCCCTCGA	6	1	NA	NA	NA	NA	NA	6	NA	NA
KT899744.1	59790	60419	KT899744.1:59790-60419	N	GG-TT	TGGCGCGTGTCGAAGGTGCACAGGTTGCAG-GGAATTGATTGCGAAAGTTGCGCCCCTCGA	6	1	NA	NA	NA	NA	6	NA	NA	NA
KT899744.1	59940	60472	KT899744.1:59940-60472	N	GC-CA	CGCGACGTATCGAAACACGTCCATCTCCTG-GCGTCAGGGACATGGCGTGGTTGGCCTCGC	6	1	NA	NA	NA	NA	6	NA	NA	NA
KT899744.1	60117	60399	KT899744.1:60117-60399	N	CG-GG	GCGTCGTGTGTACGCAGGCGTGGCGCGTGT-CCGTGGGGACCGCCTGGTCCACGTACTGCA	6	1	NA	NA	NA	NA	6	NA	NA	NA
KT899744.1	61069	62709	KT899744.1:61069-62709	N	GT-AT	TGGCGGCGGCCCGCTGTCCCCCGGAGGAAA-GTCGGCGGGGAGGGCGGCGCCCTCGTGGTT	6	1	NA	NA	NA	NA	6	NA	NA	NA
KT899744.1	61664	62801	KT899744.1:61664-62801	N	AC-TC	GACCCCCGCCTTGTTTGAGGCAAAACTTTT-AGGGACACCGCGGTACCCCCGAGCCCCGTC	6	1	NA	NA	NA	NA	6	NA	NA	NA
KT899744.1	62032	62274	KT899744.1:62032-62274	N	GT-GG	CCACACCCCGCGCGTCATCAGCCGGTGGGC-GTGGGAGACCGGGGTTGGGGAATGAATCCC	6	1	NA	NA	NA	NA	6	NA	NA	NA
KT899744.1	62510	62766	KT899744.1:62510-62766	N	CC-GC	TTTTGCGCCCGCCGGCCCTCGCGGAGCCGG-CCGGATCCGCCAGACAAACAAGGCCCTTGC	6	1	NA	NA	NA	NA	6	NA	NA	NA
KT899744.1	62516	65981	KT899744.1:62516-65981	N	CC-AT	AGCTAGACGCCGCCGCCCCAGGGGACGAGC-CCGCCAGACAAACAAGGCCCTTGCACATGC	6	1	NA	NA	NA	NA	6	NA	NA	NA
KT899744.1	63317	63841	KT899744.1:63317-63841	N	AT-AC	CCGGTGGCCGGGCACCCGGAGGACCTGGTT-AATGCCGCGCCCCACGAGATCTCTGCGAGC	6	1	NA	NA	NA	NA	6	NA	NA	NA
KT899744.1	64091	67289	KT899744.1:64091-67289	N	TA-CT	CCAGGGACAGGAGCGAGATCGAGTGGCGTC-TGCTGGCCAAGCTGACGGACATTTACAAGG	6	1	NA	NA	NA	NA	6	NA	NA	NA
KT899744.1	64194	64557	KT899744.1:64194-64557	N	CC-TT	CGTCTTTACGTGCCTGCTGCGCCTGGCCGA-CCAGAAGCGCAGCAAGATAAAGGTGAACGG	6	1	NA	NA	NA	NA	NA	6	NA	NA
KT899744.1	64490	64928	KT899744.1:64490-64928	N	AG-TA	CGCACCTGGAGGCGGGCAAGGACTACCTGG-ACATCACCCGCACCATCTACGACGGCCAGC	6	1	NA	NA	NA	NA	6	NA	NA	NA
KT899744.1	65114	65825	KT899744.1:65114-65825	N	CG-CT	CGTACACCAACAAGCGCCTGGCCCACCTGA-CGGTGTACGGGTTCACGGGAGTGCAGCACG	6	1	NA	NA	NA	NA	6	NA	NA	NA
KT899744.1	65915	66412	KT899744.1:65915-66412	N	AA-GG	CGTCGAAGCTGATGTCCCTCATTTTACAAT-TAGAGGAGACGGTCGCGCGGCTGGCCGCCC	6	1	NA	NA	NA	NA	6	NA	NA	NA
KT899744.1	66124	66569	KT899744.1:66124-66569	N	GG-AC	CATCCGGTCTATGAGCCGGTAGTGCAGGTG-GGCGTCGCCCTGAACACGGACTATTACTTC	6	1	NA	NA	NA	NA	6	NA	NA	NA
KT899744.1	66352	67024	KT899744.1:66352-67024	N	AG-AT	AGAACGAGCGCACGATGGCGATCTCCTCGG-AGAGCCTTTGATACTCTAGCATGAGCCCCC	6	1	NA	NA	NA	NA	6	NA	NA	NA
KT899744.1	66468	67150	KT899744.1:66468-67150	N	CG-TG	GGGAGGCCCGACGCACCACGCCCAGAGTCC-CGCCGGACCACGAGCACAAACGTGCTCTGC	6	1	NA	NA	NA	NA	6	NA	NA	NA
KT899744.1	66595	66875	KT899744.1:66595-66875	N	AC-GT	GAACCGCCCGTCTCCCGCGTTGCACGCGGG-ACAGCATGTGGCCCCCGTAAGTGGGGTCCG	6	1	NA	NA	NA	NA	6	NA	NA	NA
KT899744.1	67223	67467	KT899744.1:67223-67467	N	GG-TG	GTGGAGCAGCAGCTCGTCGGGATGGGTGGC-GGGGTCGGTATCATACATAGGTACACAGGG	6	1	NA	NA	NA	NA	6	NA	NA	NA
KT899744.1	67907	68671	KT899744.1:67907-68671	N	GC-CC	CAGGGCCGGTCCAGCGCGAAGGTGTCGATG-AGGACTGGCGGACCGTGGCGCGACGGGCCT	6	1	NA	NA	NA	NA	6	NA	NA	NA
KT899744.1	70840	71229	KT899744.1:70840-71229	N	AA-GT	TCGAGCGCCTCGGCCTCGGAATCCGAGAGG-CGTGTTTATTCAAGGGAGTGGGATAGGGTT	6	1	NA	NA	NA	NA	6	NA	NA	NA
KT899744.1	70904	72592	KT899744.1:70904-72592	N	GA-GA	GCGGTGCACACTGGGACGTGGGGACGGACT-GCGCGTCTAGCCCAGTAACATGCGCACGTG	6	1	NA	NA	NA	NA	6	NA	NA	NA
KT899744.1	72719	73433	KT899744.1:72719-73433	N	GG-GT	GGGGGTGCGGTGGGTGGCGGCGGCCGGCAC-GGCGTCGGTGAATAGCGTGGGGGCCAGGCT	6	1	NA	NA	NA	NA	6	NA	NA	NA
KT899744.1	73143	73505	KT899744.1:73143-73505	N	GG-GC	AGCGGGGGGTGACGCCTCGCGCCCCCCCGA-GGGAGCTGTGCCGCCAGACACGCGTTTTCA	6	1	NA	NA	NA	NA	6	NA	NA	NA
KT899744.1	73391	74618	KT899744.1:73391-74618	N	AT-GT	CGCCCGGGCGCGGGCGTCTAGGGCGCGAAG-AACGCGCGCCGCGGGGGTGCGGTGGGTGGC	6	1	NA	NA	NA	NA	6	NA	NA	NA
KT899744.1	73399	75748	KT899744.1:73399-75748	N	CC-CG	CCGGGTCGTTGCGCACCGCGGATATCTCCT-CCGCGGGGGTGCGGTGGGTGGCGGCGGCCG	6	1	NA	NA	NA	NA	6	NA	NA	NA
KT899744.1	73463	73886	KT899744.1:73463-73886	N	GG-AG	ATGCGGGGTCAGGCGCTGCACGAATAGCAT-GGCGTTGGGGGGAGCGGGGGGTGACGCCTC	6	1	NA	NA	NA	NA	NA	6	NA	NA
KT899744.1	73564	74217	KT899744.1:73564-74217	N	CG-AT	CCCCATCTCGCCTGGCGGTGGCGCACAAAG-ACTCTGTGTAGTCGTCCGGAAACATGCAGG	6	1	NA	NA	NA	NA	6	NA	NA	NA
KT899744.1	73572	74619	KT899744.1:73572-74619	N	TC-TG	GCCCGGGCGCGGGCGTCTAGGGCGCGAAGA-TAGTCGTCCGGAAACATGCAGGTCCAAAGA	6	1	NA	NA	NA	NA	6	NA	NA	NA
KT899744.1	73595	73888	KT899744.1:73595-73888	N	AA-GT	GCGGGGTCAGGCGCTGCACGAATAGCATGG-CCAAAGAGCGGCCAGAGCGGTGCTTGGGAG	6	1	NA	NA	NA	NA	6	NA	NA	NA
KT899744.1	73623	74616	KT899744.1:73623-74616	N	AG-GG	GACGCCCGGGCGCGGGCGTCTAGGGCGCGA-AGACACATGCGCCCGAGGACGCTCACCGCC	6	1	NA	NA	NA	NA	6	NA	NA	NA
KT899744.1	73684	74230	KT899744.1:73684-74230	N	GA-CA	GGCGGTGGCGCACAAAGCGTCCGAAGAGCT-GCGCGGCGCCGCGCTCGGTTCCCAGCTCGG	6	1	NA	NA	NA	NA	6	NA	NA	NA
KT899744.1	73738	74227	KT899744.1:73738-74227	N	GC-GG	CCTGGCGGTGGCGCACAAAGCGTCCGAAGA-GGTCGGTTTCGGACAACTTGCCGCGGCGCC	6	1	NA	NA	NA	NA	6	NA	NA	NA
KT899744.1	73873	74153	KT899744.1:73873-74153	N	GA-CT	CTCGCGCGTGAGAGTGGTCGCGACGAGGGC-GCACGAATAGCATGGAATCTGCTGCGTTCT	6	1	NA	NA	NA	NA	6	NA	NA	NA
KT899744.1	73888	74437	KT899744.1:73888-74437	N	CC-GG	AGCAGAGCGCGTACTGCAGTGGCGTTCCAT-AATCTGCTGCGTTCTGAAACGCACGGGGGA	6	1	NA	NA	NA	NA	6	NA	NA	NA
KT899744.1	73939	74291	KT899744.1:73939-74291	N	GT-GT	CAGCTGAAGCCGGTTGATGACGGTGATGAC-GTTGGCGGACCAGATCCAGGCGCCAAAAGG	6	1	NA	NA	NA	NA	6	NA	NA	NA
KT899744.1	73943	74617	KT899744.1:73943-74617	N	GA-TG	ACGCCCGGGCGCGGGCGTCTAGGGCGCGAA-GCGGACCAGATCCAGGCGCCAAAAGGTGTA	6	1	NA	NA	NA	NA	NA	6	NA	NA
KT899744.1	73958	74276	KT899744.1:73958-74276	N	GA-AG	GGCGTCGCTGAGGGCCAGCTGAAGCCGGTT-GCGCCAAAAGGTGTAAATGTGTTCCGGGGA	6	1	NA	NA	NA	NA	6	NA	NA	NA
KT899744.1	73987	74620	KT899744.1:73987-74620	N	CC-GG	CCCGGGCGCGGGCGTCTAGGGCGCGAAGAT-AGCTGGCCACCAGCGCCACCAGCACGTCGT	6	1	NA	NA	NA	NA	NA	6	NA	NA
KT899744.1	75048	76428	KT899744.1:75048-76428	N	AT-AT	AGTTCGTCGGCGCGGCGTCGCGTGGCGCCG-CCCTCGGGCGATTTCCAGGCCCCCCCGCGA	6	1	NA	NA	NA	NA	6	NA	NA	NA
KT899744.1	75745	79703	KT899744.1:75745-79703	N	CG-CT	AAACACCATGGCTCCCGCCCACCGTACGTC-CCTCCGCGGCGGCGGCCAGGTCCAGCGCCA	6	1	NA	NA	NA	NA	6	NA	NA	NA
KT899744.1	75796	76402	KT899744.1:75796-76402	N	CG-CG	CTCTCAGGTCGGCGATGGCGGCCTCAAGTT-CGTCGGCCCGGAGGGCGTCCAGGCGATCGC	6	1	NA	NA	NA	NA	NA	6	NA	NA
KT899744.1	75830	76212	KT899744.1:75830-76212	N	AA-AT	GTTCCCAGCGCCTGTTCGGCCCGCTTTCGG-ATCCACGTACTCGGCGTAGCCCTTTTGAAA	6	1	NA	NA	NA	NA	6	NA	NA	NA
KT899744.1	75833	78834	KT899744.1:75833-78834	N	GG-TC	TCGAACAGCTGGGCGAGGTCTGCGCCCGGG-CACGTACTCGGCGTAGCCCTTTTGAAAAAA	6	1	NA	NA	NA	NA	6	NA	NA	NA
KT899744.1	75838	76279	KT899744.1:75838-76279	N	AC-GT	CCTGCAGGCGACGGAGCTCGACCACGTCAA-ACTCGGCGTAGCCCTTTTGAAAAAACGGCA	6	1	NA	NA	NA	NA	6	NA	NA	NA
KT899744.1	76036	79741	KT899744.1:76036-79741	N	TG-CG	CGCGGGTGTAATACGTCAGGTATGGATACA-TGTCGGCCGCGGCCCCGAAGGCCGCGCTCC	6	1	NA	NA	NA	NA	6	NA	NA	NA
KT899744.1	77422	77731	KT899744.1:77422-77731	N	TG-CG	GGCCCCGCTGGATCAGATCCCGCAACAGGA-TGGCCTCTGGCGACAGCCCGCCGTCGTCGG	6	1	NA	NA	NA	NA	6	NA	NA	NA
KT899744.1	78680	79210	KT899744.1:78680-79210	N	CG-GG	CCAGGACCCGCATGTCGTCGTCATCTTCTT-AGAAGCCGGATACGGCGACCGTAAGGCGCT	6	1	NA	NA	NA	NA	6	NA	NA	NA
KT899744.1	79028	79802	KT899744.1:79028-79802	N	AA-TT	GGGGGTGCCCTCCGGAAGGCCATGCGGGTC-CTTGGTTTTGGCAGGGGGGGCCGAGCGTTT	6	1	NA	NA	NA	NA	6	NA	NA	NA
KT899744.1	79420	79848	KT899744.1:79420-79848	N	GG-AC	TCGCCGTCCCTGAACAGCCCCATCCCTAGG-GGGCCCGGGTCGGTGGCGGCGACTGGGCGG	6	1	NA	NA	NA	NA	6	NA	NA	NA
KT899744.1	79553	79919	KT899744.1:79553-79919	N	GC-AT	CCACGGGCCGGCGAAGAACGTGTGTGCGGG-GGCCACGCGCCGTTCGCTGAACGCTTCGTC	6	1	NA	NA	NA	NA	6	NA	NA	NA
KT899744.1	80346	83008	KT899744.1:80346-83008	N	TT-GT	CCATCTTGTTGGCCTCCAGTGGCGGAATCA-TTATGGACCGGACCCCCGGGGTTAGTGTTG	6	1	NA	NA	NA	NA	6	NA	NA	NA
KT899744.1	80568	81223	KT899744.1:80568-81223	N	CC-TT	ACAGACGCCGCCAGCGCGCTAGAAACTGAC-AACGGCAAGTCCGTGGGTGGCGCGACGGTG	6	1	NA	NA	NA	NA	6	NA	NA	NA
KT899744.1	81475	82676	KT899744.1:81475-82676	N	GA-CT	CGTGCAGTGCGAGGGCGTGAACCCAGCGTC-GACTCACCGCGTCCCCCATGGCCTCGGGGG	6	1	NA	NA	NA	NA	6	NA	NA	NA
KT899744.1	81545	83902	KT899744.1:81545-83902	N	AC-GC	CGGGTGAGGTCGTGACGACGGGGGCCTCGG-ATACAGGCGGCGCCCGTCGCTCTCGAACCG	6	1	NA	NA	NA	NA	6	NA	NA	NA
KT899744.1	82083	82524	KT899744.1:82083-82524	N	AC-GG	TAGTACCCGTATTCCCGCGCCAGACCAAAC-ACGTTGGGGTGAATGCCCTCGAGGGCGGGG	6	1	NA	NA	NA	NA	6	NA	NA	NA
KT899744.1	82140	82489	KT899744.1:82140-82489	N	TG-GG	CCTGGACCCGCCTGAAAGTTTTTACGTAGT-TGGACAGAGGGGGCATGGCTGGGCTGCCCG	6	1	NA	NA	NA	NA	6	NA	NA	NA
KT899744.1	82398	82932	KT899744.1:82398-82932	N	AC-TC	CCCGGGGGCGCACAGGCCGAGCGCGGGCTG-AGAACGCCCCCCGACAGGCCGACCGCCTCA	6	1	NA	NA	NA	NA	NA	6	NA	NA
KT899744.1	83372	83744	KT899744.1:83372-83744	N	CT-CT	CAACAGAAACGCCGCCATGGCGGCGCGCAG-CTTGGTGACGGTTTGCCAGCGGTCTATCCA	6	1	NA	NA	NA	NA	NA	6	NA	NA
KT899744.1	84198	86285	KT899744.1:84198-86285	N	GC-TG	AACCCGCCGCGTCTGTTGAAATGGCCAGCC-GCCCTTTAAACGTGTGTATACGGACGCGCC	6	1	NA	NA	NA	NA	NA	6	NA	NA
KT899744.1	85111	85723	KT899744.1:85111-85723	N	TG-GC	TCAGCGTCCCCGTTGTCATCCTGGAAGGCG-TGGTGTCGTGGGTCACCCAGGACGAGCTAG	6	1	NA	NA	NA	NA	6	NA	NA	NA
KT899744.1	86426	89870	KT899744.1:86426-89870	N	CT-TG	TCCAAAGTGCCCCGACCCCGAGAGGTACTT-GCGTGATGGTGCTTTCCGACAAGACGCCCG	6	1	NA	NA	NA	NA	6	NA	NA	NA
KT899744.1	86895	89642	KT899744.1:86895-89642	N	TC-GA	GCAAGGTTCGCAAGGCGACCAACAGCGGGG-GACGCTGTCACACGCCTCCTCGGACGTGTC	6	1	NA	NA	NA	NA	6	NA	NA	NA
KT899744.1	87083	89611	KT899744.1:87083-89611	N	TG-CT	AAGCGCGGACTAAAAACAGGGATGTACTAC-CAGCGGTAGACCCACACGCACCGACGCCAG	6	1	NA	NA	NA	NA	6	NA	NA	NA
KT899744.1	88290	88690	KT899744.1:88290-88690	N	GG-AA	ATCGTCCATCCGGCCTCCAAGCGATCCAGT-GGGGGTCCTCGCCGGCGAAGAGGCCCAGCG	6	1	NA	NA	NA	NA	6	NA	NA	NA
KT899744.1	88519	89064	KT899744.1:88519-89064	N	TC-CC	TAAGCGCAGCATGTATCGCGCCGGCCGCTT-ATCCAGGAGCTGGCCTATGGCATTGTGCGC	6	1	NA	NA	NA	NA	6	NA	NA	NA
KT899744.1	88583	89236	KT899744.1:88583-89236	N	AA-GT	GTCAGCGAGGGCTTTGCCCCCCTGTTCACC-TCAAAGACGCGGTGAACCGCCACTACATCT	6	1	NA	NA	NA	NA	6	NA	NA	NA
KT899744.1	89028	91179	KT899744.1:89028-91179	N	CC-AA	CTGGTAGATAGGCAGGCGTTTCAGAAGAGT-CCACTTTAAGCGCAGCATGTATCGCGCCGG	6	1	NA	NA	NA	NA	6	NA	NA	NA
KT899744.1	91161	93991	KT899744.1:91161-93991	N	CA-GG	CGGGCCTCTGGGAGCGAGCCAACAGACAGC-CAGGCGTTTCAGAAGAGTCCACGGCCCCCG	6	1	NA	NA	NA	NA	6	NA	NA	NA
KT899744.1	92035	94668	KT899744.1:92035-94668	N	GA-CC	CGCAACGACAGCCACCGGGCCGCGTCCCCG-GAGGCCAGAGAGGTGCCGCGCCGGCGCATG	6	1	NA	NA	NA	NA	NA	6	NA	NA
KT899744.1	92323	93381	KT899744.1:92323-93381	N	CG-AT	GGTTCAGCGCATATGGACGACGACGTCCGA-CGGCGCTGATATTTGACCACCAACGTGTAC	6	1	NA	NA	NA	NA	NA	6	NA	NA
KT899744.1	93076	93331	KT899744.1:93076-93331	N	CA-TA	CTACGTCGGGTGGAGTTGGCGATCACGGGC-CAGGCGTTTGCCCCGCTGCGCACGAGCCTT	6	1	NA	NA	NA	NA	6	NA	NA	NA
KT899744.1	93134	93732	KT899744.1:93134-93732	N	CA-CC	CAAGACGGTGTACGGGGAAAATACCCATCG-GGGGCATCCTTATCCATAACACGATCTTTG	6	1	NA	NA	NA	NA	6	NA	NA	NA
KT899744.1	94721	96205	KT899744.1:94721-96205	N	GG-GG	GTGGAGCCTGTTGTGGCTCGGGGCGGGGGT-GGCCCTGGCGCGGGGGTTCATGCATATCTG	6	1	NA	NA	NA	NA	6	NA	NA	NA
KT899744.1	95282	95864	KT899744.1:95282-95864	N	GT-GA	GCTGCTGTGCCCTCCGGGGTCAACGGGCGG-GTCTGTTTCCCGCCGCCCCCCGGAGGACCC	6	1	NA	NA	NA	NA	NA	6	NA	NA
KT899744.1	95435	97100	KT899744.1:95435-97100	N	CA-GT	CCGGGCCAGATCGACACGCAGACGCACGAG-CACCTTTCTGGGGGCGGGCGCGCTCGCCGT	6	1	NA	NA	NA	NA	NA	6	NA	NA
KT899744.1	96578	97362	KT899744.1:96578-97362	N	CG-TT	CCTGGTTCCTGGGGGACGACCCCTCACCGG-CGGAATTCCACCCGCATGGAGTTCCGCCTC	6	1	NA	NA	NA	NA	6	NA	NA	NA
KT899744.1	96662	97012	KT899744.1:96662-97012	Y	CT-AC	GTTCAAGGCGACGTGCACGGCCGCCGCCTA-CTAGAGGAGGTCCTGACGAACATCACCGCC	6	1	NA	NA	NA	NA	6	NA	NA	NA
KT899744.1	96760	97697	KT899744.1:96760-97697	N	TT-GA	CGGCGGTAACGCGAGACCCCCCCGTTACCT-GGGGGCCGGCCCGGGCGCCGACCCTCCGTT	6	1	NA	NA	NA	NA	6	NA	NA	NA
KT899744.1	96995	97295	KT899744.1:96995-97295	N	TG-CG	ACCATGGAATTTGGGGTCCGGCATGTGGTC-TGCACGGCCGCCGCCTACTACCCGCGTAAC	6	1	NA	NA	NA	NA	6	NA	NA	NA
KT899744.1	97855	98602	KT899744.1:97855-98602	N	AC-CA	CAAACAGGGGGAAAGGGGCGTGGTCTAGCG-ACGGCATGCCTCTGCGGGCATCGGAACACG	6	1	NA	NA	NA	NA	6	NA	NA	NA
KT899744.1	98557	103332	KT899744.1:98557-103332	N	CG-TT	AGTTCTTTCCCCCACCACCAAATAATCAGA-ATTAAATCTCGTCGACAAACAGGGGGAAAG	6	1	NA	NA	NA	NA	NA	6	NA	NA
KT899744.1	98593	99629	KT899744.1:98593-99629	N	GG-GT	GCTCAACTCCATCCGGGCCCAGCTGGGGGC-GGTCTAGCGACGGCAGCACGGGCGGAGGCG	6	1	NA	NA	NA	NA	6	NA	NA	NA
KT899744.1	98606	98946	KT899744.1:98606-98946	N	AT-GG	CGCCCCCCGTCCTCGCTCACGGTCTCGTAT-CAGCACGGGCGGAGGCGTTCACCGGCTCCG	6	1	NA	NA	NA	NA	6	NA	NA	NA
KT899744.1	98799	99444	KT899744.1:98799-99444	N	CC-AT	TCCCGACAGGTCCCACCCCCCGCGCGATGC-CCCCCCCAGTCGTACAGGGGATTTTCCGCC	6	1	NA	NA	NA	NA	6	NA	NA	NA
KT899744.1	98836	99704	KT899744.1:98836-99704	N	GT-GT	CTGGCTGTCCACCGCGGCCCGCAGATACTC-ACGGGGAGGCCGGCGCTGCATTCGCCGTGT	6	1	NA	NA	NA	NA	6	NA	NA	NA
KT899744.1	98857	100206	KT899744.1:98857-100206	N	TC-AT	AACATGTACTGCTGAATCCGATGGAGGGCG-TCGCCGTGTTCACGCAGACGTTTTCGTAGA	6	1	NA	NA	NA	NA	6	NA	NA	NA
KT899744.1	98960	99260	KT899744.1:98960-99260	N	CT-TC	CGTGGCCGGCTGTGCGGCCGCAGCGGGGGG-CTCGTAGGGGGCGTGCCGTTCGCGGGCCGA	6	1	NA	NA	NA	NA	6	NA	NA	NA
KT899744.1	99064	99642	KT899744.1:99064-99642	N	AA-GT	CGGGCCCAGCTGGGGGCGGTCATCGTGGGG-CGGGTTCTCCCTCCGGGGCGGGTCCCCACA	6	1	NA	NA	NA	NA	6	NA	NA	NA
KT899744.1	99125	100682	KT899744.1:99125-100682	N	GC-GC	CGGGGTGGGGAGCAGACACCCGCCGAAGAT-GCGCCGGACAAGAAGGGGGCACGTCGCCGC	6	1	NA	NA	NA	NA	6	NA	NA	NA
KT899744.1	99156	101061	KT899744.1:99156-101061	N	GG-CC	GGGGAAGGGCTCCAGGTCCTTGAGCAGAAA-GGCGGTCGCCTGTCGGGTCCCGCGACGTTA	6	1	NA	NA	NA	NA	6	NA	NA	NA
KT899744.1	99162	99640	KT899744.1:99162-99640	N	GG-GT	TCCGGGCCCAGCTGGGGGCGGTCATCGTGG-CGCCTGTCGGGTCCCGCGACGTTACGGGCC	6	1	NA	NA	NA	NA	6	NA	NA	NA
KT899744.1	99220	100531	KT899744.1:99220-100531	N	GA-GT	TGGCGAGCCCGTCCACGATCAAACTCTCGG-GCGTGTAATACGTGGCCGGCTGTGCGGCCG	6	1	NA	NA	NA	NA	6	NA	NA	NA
KT899744.1	99554	101107	KT899744.1:99554-101107	N	GC-CT	CCGGACACGGGGGCCCGGGGCGCGGAGGAG-GCGGAGCAGATCCGCGGCCAGGGCGGCCCC	6	1	NA	NA	NA	NA	6	NA	NA	NA
KT899744.1	99625	102388	KT899744.1:99625-102388	N	GG-GG	CGATCCAACGGGAATGCCGCCCGGAGCTCC-GGGCGGTCATCGTGGGGAACAGGGGGGCGG	6	1	NA	NA	NA	NA	NA	6	NA	NA
KT899744.1	99657	100055	KT899744.1:99657-100055	N	GT-TG	GGAGGGACTCAGCCGGTGACATACGTGCTT-GTCCGACAGAAACGCTCCTGGCTGTCCACC	6	1	NA	NA	NA	NA	6	NA	NA	NA
KT899744.1	99750	101731	KT899744.1:99750-101731	N	GC-TC	GCGGCCTCCCGCGTCAAAACGCACCGGACG-GCGTTGATGATATACTGGGCGTGGTGATGG	6	1	NA	NA	NA	NA	6	NA	NA	NA
KT899744.1	99765	100869	KT899744.1:99765-100869	N	TG-AC	ATCGGGGCGCTTTTTATCGGGAGGAGCTTA-TGGGCGTGGTGATGGACGATCGACAGAACC	6	1	NA	NA	NA	NA	6	NA	NA	NA
KT899744.1	99957	102361	KT899744.1:99957-102361	N	TC-GG	TCCCACACGGCAACCTGAGGGGCCAGTCGA-TCCAGATGGCGCGCGAACGTTTCCGCGGGC	6	1	NA	NA	NA	NA	6	NA	NA	NA
KT899744.1	99968	100299	KT899744.1:99968-100299	N	CG-CG	CGCGCCAGCAGCTTTGGCGCCAGGGTGGGC-CGCGAACGTTTCCGCGGGCGCCTCCGGGCT	6	1	NA	NA	NA	NA	6	NA	NA	NA
KT899744.1	99998	100242	KT899744.1:99998-100242	N	GC-CT	AGGCCGGCCACGGTGGCGGCGTACTTGGCC-GCCGCCGAGCGGGAGGAACCGGCGATTGGA	6	1	NA	NA	NA	NA	6	NA	NA	NA
KT899744.1	100105	100798	KT899744.1:100105-100798	N	GG-GT	GCGTCCGGCGCTGCATGGTGACGCCCGTTC-AGGCCAGGAGCTCGTTGAGCCGCAGTGCGG	6	1	NA	NA	NA	NA	6	NA	NA	NA
KT899744.1	100312	101697	KT899744.1:100312-101697	N	GA-GT	CACCGCCAACACATCCAGCACGCGCCCCAG-GAAGGCTGGGGTCGCAGTCGCCCACGGGGT	6	1	NA	NA	NA	NA	6	NA	NA	NA
KT899744.1	100480	103349	KT899744.1:100480-103349	N	TG-GA	CCAAATAATCAGACGACAACCGCAGGTTTT-TGTACTCGTAGTGCGGGTCGCTGGCGAGCC	6	1	NA	NA	NA	NA	6	NA	NA	NA
KT899744.1	100527	100855	KT899744.1:100527-100855	N	TC-TC	CCGCGTCCAGGGCCATCGGGGCGCTTTTTA-TCGGGAACCGTGTTGTGTTGCCGCGCGGCC	6	1	NA	NA	NA	NA	NA	6	NA	NA
KT899744.1	100789	101371	KT899744.1:100789-101371	N	CG-GA	ATGGCGCGCGTGGTCGCAGCGTCGTCCCGG-CGCCCGTTCGGTCGGGACCCGCCGGTCGGA	6	1	NA	NA	NA	NA	6	NA	NA	NA
KT899744.1	100843	101523	KT899744.1:100843-101523	N	GG-CG	CGCTGCGGTGTCGCCCAGCGCCTCGTGCTC-GGGCGCTTTTTATCGGGAGGAGCTTATGGG	6	1	NA	NA	NA	NA	6	NA	NA	NA
KT899744.1	100858	102598	KT899744.1:100858-102598	N	GG-CG	GGACCCAGGTATCCCCCCTGCCGGGCCTGC-GGAGGAGCTTATGGGCGTGGCGGGCCTCCC	6	1	NA	NA	NA	NA	6	NA	NA	NA
KT899744.1	101058	101681	KT899744.1:101058-101681	N	CC-AG	CCGTCTGCTCCGCCATCACCGCCAACACAT-AAAGGCGGGGTCTGCCGTCCCGGACACGGG	6	1	NA	NA	NA	NA	6	NA	NA	NA
KT899744.1	101094	101756	KT899744.1:101094-101756	N	GG-CG	GGACGGCGTCGGGATTGAAGCGGGCGAGCA-GGGCGCGGAGGAGGCGGGGCGCAGATCCAC	6	1	NA	NA	NA	NA	6	NA	NA	NA
KT899744.1	101111	103815	KT899744.1:101111-103815	N	GG-GG	TAGACCCGTAATTGTTTTTCGTACGCGCGC-GGCGCAGATCCACGTGCTCCGCGGCCGCGC	6	1	NA	NA	NA	NA	6	NA	NA	NA
KT899744.1	101201	102568	KT899744.1:101201-102568	N	GG-GA	ACCCGCCCCAAAATAGCCCGCGCGTCGACG-GGACACACGCGTAGCGCAGGGGGGTGTACG	6	1	NA	NA	NA	NA	6	NA	NA	NA
KT899744.1	101210	102476	KT899744.1:101210-102476	N	CG-CG	CGTCCTCCGGCCCGACGTCTTCCGGGTAGT-CGTAGCGCAGGGGGGTGTACGTGCCCACCT	6	1	NA	NA	NA	NA	6	NA	NA	NA
KT899744.1	101593	102894	KT899744.1:101593-102894	N	GC-AG	GCCCGCTGGCTCGTCCGCCACGGGCGAGGC-GCGGGGTGGTGCACGTGCGGGTGCAGGCGC	6	1	NA	NA	NA	NA	6	NA	NA	NA
KT899744.1	101690	102299	KT899744.1:101690-102299	N	GC-GC	TATCCGGACACGGGTAAAACCCGGCCGGAT-GCCCCAGGAAGGCGGCCTCCCGCGTCAAAA	6	1	NA	NA	NA	NA	6	NA	NA	NA
KT899744.1	102019	103808	KT899744.1:102019-103808	N	CG-CG	TCGATGGTAGACCCGTAATTGTTTTTCGTA-CGCGCCTCTGCGTGAAGGCGCGTCCCGCAC	6	1	NA	NA	NA	NA	6	NA	NA	NA
KT899744.1	102160	102550	KT899744.1:102160-102550	N	AT-TG	GCCACCCGCGAACCGCCGACCCGCCCCAAA-ATATACCAGGCCAACGCCTCGCCCTGCTGC	6	1	NA	NA	NA	NA	6	NA	NA	NA
KT899744.1	102208	103838	KT899744.1:102208-103838	N	AC-AC	CGCGCGCGGCTGTACGCGTGTTCCCGCATG-ACCGCGGGGTTGTCGGGGGAGGCGAAGTGC	6	1	NA	NA	NA	NA	NA	6	NA	NA
KT899744.1	102365	104458	KT899744.1:102365-104458	N	TT-CA	TAGCTCGGCGTGGAAGAAACGAGAGAGCGC-ACGGGAATGCCGCCCGGAGCTCCGGGCCCG	6	1	NA	NA	NA	NA	6	NA	NA	NA
KT899744.1	102810	103750	KT899744.1:102810-103750	N	GT-CT	CGGAGCCGCCAGCCCCGCCTCTTCGGGGGC-GTCGTCATCCCCGCGGAACACCGCACGCAG	6	1	NA	NA	NA	NA	6	NA	NA	NA
KT899744.1	102948	104007	KT899744.1:102948-104007	N	GG-AT	TAGCCGCGCTGCGCACCAGCGGGAGGTTAA-GGTGGCGATAGACGCGGGTTATCGGATGTC	6	1	NA	NA	NA	NA	6	NA	NA	NA
KT899744.1	103511	104549	KT899744.1:103511-104549	N	GG-GA	TGGGCGCGAATGTCGATTTGGGCGCGTTCG-GCGCCGTAGGGGGCGGAGTCGTGGGGGGTA	6	1	NA	NA	NA	NA	6	NA	NA	NA
KT899744.1	103755	104780	KT899744.1:103755-104780	N	CT-GT	ATGGGCGGGGAGGGCATGAGCTGGGCCTGG-CGTCCGGGAGATCGAGCAGGCCCTCGATGG	6	1	NA	NA	NA	NA	6	NA	NA	NA
KT899744.1	104017	104367	KT899744.1:104017-104367	N	AC-CG	GGTGCAGCTGCCGGACGCTGGCGCGCAGGT-AATGTGGTTTAGCTCCCGCAGCCGGCGGGC	6	1	NA	NA	NA	NA	6	NA	NA	NA
KT899744.1	104235	104533	KT899744.1:104235-104533	N	GA-CA	GAAGGCCACGTCGCCGTGGGCGCGAATGTC-GAACACGCGCCAGACGAGCGGTCTCTCGGT	6	1	NA	NA	NA	NA	6	NA	NA	NA
KT899744.1	104595	105534	KT899744.1:104595-105534	N	CT-TG	TGGTGGTGATGCCAAGGAGTTCGTTGAGGT-ATAGGAATTTACACTCCCGGTACAGGTCGG	6	1	NA	NA	NA	NA	6	NA	NA	NA
KT899744.1	104791	105456	KT899744.1:104791-105456	N	CG-CC	CGTCCTGCACCACGTCTGGATTCACCAACT-CGTTGCGTACAGCGGAGGGGCCGCCGGGGT	6	1	NA	NA	NA	NA	6	NA	NA	NA
KT899744.1	104999	105337	KT899744.1:104999-105337	N	GG-GC	TACGGAAGTTTTTCACTCGACGGGCCGTCT-GGGAAGAGAAAAACCCCCAAACGCGTTAGA	6	1	NA	NA	NA	NA	6	NA	NA	NA
KT899744.1	105210	105539	KT899744.1:105210-105539	N	TC-CC	GTGATGCCAAGGAGTTCGTTGAGGTCTTCG-ACCCCCCGCCACCCAGTCACGGTCCCCGTC	6	1	NA	NA	NA	NA	6	NA	NA	NA
KT899744.1	105239	105547	KT899744.1:105239-105547	N	CG-GT	AAGGAGTTCGTTGAGGTCTTCGTCTGTGCG-CGGATTGGGAAACAAAGGCACGCAACGCCA	6	1	NA	NA	NA	NA	6	NA	NA	NA
KT899744.1	105304	106897	KT899744.1:105304-106897	N	GG-CT	ATCCTTGTCCAGCCGGACAGCTTGGGTCGG-GGGTACGGAAGTTTTTCACTCGACGGGCCG	6	1	NA	NA	NA	NA	6	NA	NA	NA
KT899744.1	105499	106281	KT899744.1:105499-106281	N	GC-AC	TGCGCGGACAATTAGGCCTGGGTTCGGACG-GCGGATGGTGGTGATGCCAAGGAGTTCGTT	6	1	NA	NA	NA	NA	6	NA	NA	NA
KT899744.1	106894	107762	KT899744.1:106894-107762	N	CG-GT	CCGGCGCCAAGGTCGCCCAGCTCCTGGTTG-CGGGGGTACGATGGCGACTGGCACACGGCC	6	1	NA	NA	NA	NA	6	NA	NA	NA
KT899744.1	107247	108207	KT899744.1:107247-108207	N	TC-CC	GGTCTGGGAACGGACACGCGGGGACACGAT-CCCGGCCCTCACCGAGCCGATTTCCCTGCG	6	1	NA	NA	NA	NA	6	NA	NA	NA
KT899744.1	107743	108230	KT899744.1:107743-108230	Y	GT-AG	ACACGATTCCGGTTTGGGGTCCGGGAGGGC-GTCGCCCAGCTCCTGGTTGCGGGGGCGGAC	6	1	NA	NA	NA	NA	6	NA	NA	NA
KT899744.1	107938	108596	KT899744.1:107938-108596	N	TT-GT	CTCGAGCCCGGGGTGGTGGCGCGCCAGTCG-TTTGGCTCTACCGGTATTTAGCCCATAGCT	6	1	NA	NA	NA	NA	6	NA	NA	NA
KT899744.1	108876	109797	KT899744.1:108876-109797	N	AC-GG	CCATCACGCGGTTCTGTTGCACGAGCCAGT-ACGCAATGGGGCAGGAAGACGGGAACCGCG	6	1	NA	NA	NA	NA	6	NA	NA	NA
KT899744.1	108942	109861	KT899744.1:108942-109861	N	CC-GA	TTACGTGGAGCGCCGTATTGCGGCCGACGT-CCGCGCTTTATGCGACCGACGGGTGCGTTA	6	1	NA	NA	NA	NA	6	NA	NA	NA
KT899744.1	109077	112835	KT899744.1:109077-112835	N	CG-CA	CAGAGCTGTATTGTATTCTGCGGCGGGGCC-CGGAGCAAGACAGGTTCGAAGAGAGTCGGG	6	1	NA	NA	NA	NA	6	NA	NA	NA
KT899744.1	109300	111034	KT899744.1:109300-111034	N	CG-GA	CGGTGATGAGGAGTGGGCGGAGGACCCGGG-CCACATCGCCGCCACCCTGGACGCGGAGGC	6	1	NA	NA	NA	NA	6	NA	NA	NA
KT899744.1	109374	110937	KT899744.1:109374-110937	N	CC-GG	TCAAAAGCGCATGTCGGCCCGGCCCGGCGT-CCGTCAACAACGCCAGCCCCCGCACCGGAC	6	1	NA	NA	NA	NA	6	NA	NA	NA
KT899744.1	109456	112275	KT899744.1:109456-112275	N	GG-GT	CGCCCATATCTGCTACGCCAATCTTATCGC-GGGGCGCACGTCCCTGGGACAACGCGGCCT	6	1	NA	NA	NA	NA	6	NA	NA	NA
KT899744.1	109840	110507	KT899744.1:109840-110507	N	AC-GA	CTGCCCGTCTACCGGATATCCATGGTCCCC-GCGCCGTATTGCGGCCGACGTCCGCGAGAC	6	1	NA	NA	NA	NA	6	NA	NA	NA
KT899744.1	110446	111253	KT899744.1:110446-111253	N	GC-GC	GGGGGTGGCACGGGTCATCCAGCAGGCGGT-GCTTATCCGTAATGCGGCGGTGCAGACTCC	6	1	NA	NA	NA	NA	6	NA	NA	NA
KT899744.1	110937	111862	KT899744.1:110937-111862	N	CC-GT	AAGCCTGTCGTGTCTGCGCTTTAAGCACGG-CCGTGGGTTCCGGCAGCGGACTCGGCAACG	6	1	NA	NA	NA	NA	6	NA	NA	NA
KT899744.1	110973	111195	KT899744.1:110973-111195	N	AC-CG	TGCGGGTGTGCATGCCCGTCCCCGCCCCGT-ACGGGGACTGGTTTCCCTGCTACGACGACG	6	1	NA	NA	NA	NA	6	NA	NA	NA
KT899744.1	111108	111515	KT899744.1:111108-111515	N	CG-CA	CACGCCCCGCCCACCTATCTCGCTTCCCCC-CGGCGGAACCTCGCGAAACGGATTCGCCCG	6	1	NA	NA	NA	NA	6	NA	NA	NA
KT899744.1	112440	112790	KT899744.1:112440-112790	N	CC-CG	TTCTGACCATCACCACCTGGTGTTTTGTCT-ATGTATGTTTGGTGTCGTGAGTCCCGCCCA	6	1	NA	NA	NA	NA	6	NA	NA	NA
KT899744.1	113648	114899	KT899744.1:113648-114899	N	GC-CG	AGGCTCGCCAACCGCGTCGAGCGTGGCGTC-GCGGAGAGCCGCCGCGACGACCTGGAATCG	6	1	NA	NA	NA	NA	6	NA	NA	NA
KT899744.1	114532	114996	KT899744.1:114532-114996	N	AC-CT	CCTGCATGGCGGGCCTGATCGAAATCCTAG-CTATCGCACTTTTGCCGGCAATCCTCGGGC	6	1	NA	NA	NA	NA	6	NA	NA	NA
KT899744.1	115997	116429	KT899744.1:115997-116429	N	GG-GA	GCCACAAGCCTGGTTTCCGGAAGAAACAGG-GACAATGCGACAGGCCAGTATGGACCGTGA	6	1	NA	NA	NA	NA	6	NA	NA	NA
KT899744.1	116071	116667	KT899744.1:116071-116667	N	TA-AA	GATCAATAACGACAAACGGCCCCTCGTTCC-TACCAGAATAATGACCACCACAATCGCGAC	6	1	NA	NA	NA	NA	6	NA	NA	NA
KT899744.1	122596	124623	KT899744.1:122596-124623	N	CC-GC	CGCGGGAATTGCCGGAAGCGGGAAGGGCGG-CCGTCCAGATAAAGTCCACGGCCGTGCCCG	6	1	NA	NA	NA	NA	6	NA	NA	NA
KT899744.1	127742	128461	KT899744.1:127742-128461	N	AG-AG	TGAGCTCGGCCACGGCGCGCGGGGAGCAGT-CACCGTGCGGCGCAGGTCCCGCGCCGCCGG	6	1	NA	NA	NA	NA	6	NA	NA	NA
KT899744.1	132465	133171	KT899744.1:132465-133171	N	TC-TT	CTGTTACCTGATGGGATACTGCCGAGCCCG-TCTGGATGGCCGACATTTCCCCAGGCGCTT	6	1	NA	NA	NA	NA	6	NA	NA	NA
KT899744.1	132919	133607	KT899744.1:132919-133607	N	CC-GT	GTCGTGGCCGATACCAGCTCCGTGGAACGC-CCGGTCTACCCGGGAAACGCAGCCCCGGGC	6	1	NA	NA	NA	NA	6	NA	NA	NA
KT899744.1	133627	134393	KT899744.1:133627-134393	N	GG-GG	CCGCCGCGCCTACCACCCACAAGTGGTAGA-GGCGGGTCGCGCAGCAGAAGACCGCAAGTG	6	1	NA	NA	NA	NA	6	NA	NA	NA
KT899744.1	133635	134302	KT899744.1:133635-134302	N	GC-TC	TCTCCCACCCACGCGTCTGGGGTCTTGATG-GCGCAGCAGAAGACCGCAAGTGTCTGGACG	6	1	NA	NA	NA	NA	6	NA	NA	NA
KT899744.1	133733	134921	KT899744.1:133733-134921	N	GT-GA	GGGGCCCTTGGAGCGACCGGCAGCGGAGGC-GTCCGGTCGCCCCGACCCCCTTGTATGTCC	6	1	NA	NA	NA	NA	6	NA	NA	NA
KT899744.1	134082	135175	KT899744.1:134082-135175	N	GT-TT	TGGCCCCTTTTATACCCCAGCCGAGGACGC-GTGCAGAGCAATCAGGGACCGCAGCCAGCG	6	1	NA	NA	NA	NA	6	NA	NA	NA
KT899744.1	135606	137900	KT899744.1:135606-137900	N	CT-GA	ATGTCGGGTCCAAACTCCCGACACCACCAG-CTGGCATGGGCTTTACGATCCACGGAGCGC	6	1	NA	NA	NA	NA	6	NA	NA	NA
KT899744.1	135700	136587	KT899744.1:135700-136587	N	CG-AT	GTTTTTGGCATCATGTCGCCGGGCGCCATG-CGTGAAGGCGGGGTGGTACACGAGCACGAG	6	1	NA	NA	NA	NA	6	NA	NA	NA
KT899744.1	136103	137745	KT899744.1:136103-137745	Y	GT-AG	CCCCTCGTAGTCGGTGGGCTGTGTGCCGTA-GTCCTGGCCGGGGATCCGTATACCACGACC	6	1	NA	NA	NA	NA	6	NA	NA	NA
KT899744.1	136367	137293	KT899744.1:136367-137293	N	TG-CC	TGTGCCTGCCGCCCGAACGCGGGTAGGGTA-TGGACCCGCTACTACAAGATGGACATAGAC	6	1	NA	NA	NA	NA	6	NA	NA	NA
KT899744.1	139024	139766	KT899744.1:139024-139766	N	GC-CA	GGGGCCCGACGGCGTAGTGGAGGAAGACCT-GCTTGAAGATCGCCGGGTGGCACGGGCCCA	6	1	NA	NA	NA	NA	6	NA	NA	NA
KT899744.1	139029	139711	KT899744.1:139029-139711	N	AC-TG	TCCGTGGCCCCACGGTCAGTCTGGTATCAA-AAGATCGCCGGGTGGCACGGGCCCAAGGCC	6	1	NA	NA	NA	NA	6	NA	NA	NA
KT899744.1	139809	140701	KT899744.1:139809-140701	N	CT-CC	TCGCCGAAGAGTCGGAGCCCGCGGGGGCGG-CACACCACCTACTACGATGGGGTCGTAGAG	6	1	NA	NA	NA	NA	6	NA	NA	NA
KT899744.1	139978	141055	KT899744.1:139978-141055	N	TG-CC	ACCCGAAGATCGGCTGCTATCCCCGGGACA-TGGAGCTGAATCTGGCCCAACAGCCGCTTT	6	1	NA	NA	NA	NA	6	NA	NA	NA
KT899744.1	139984	140993	KT899744.1:139984-140993	N	TG-GC	GTTGTGTTGACTTTGGCTCTTCTGGCGGGT-TGAATCTGGCCCAACAGCCGCTTTTGCGGG	6	1	NA	NA	NA	NA	6	NA	NA	NA
KT899744.1	140312	140932	KT899744.1:140312-140932	N	GG-AC	AAGAATGGATGGGAGGAGTTCAGGAAGCCG-GGGAGACCCAAAACCCCAACCTCACGGGGT	6	1	NA	NA	NA	NA	6	NA	NA	NA
KT899744.1	140984	141606	KT899744.1:140984-141606	N	GA-TT	GATTACGACGAGGATGACAATGACGAGGGC-CTGGCGGGTTGGTGCGGTGCTGTTTGTTGG	6	1	NA	NA	NA	NA	6	NA	NA	NA
KT899744.1	144075	144549	KT899744.1:144075-144549	N	GC-GT	CCATCTTGTGGGGAGAAGGGGTCTGGGCTC-GTCAGACAGCACCAGAAAGCACAGGCCATC	6	1	NA	NA	NA	NA	6	NA	NA	NA
KT899744.1	144255	144654	KT899744.1:144255-144654	N	AT-AC	GGGCTCCCTGGGAGACCGGGGTTGTCGTGG-ATGGCCCCTGTAGCCGGGGGCGGGGGATCG	6	1	NA	NA	NA	NA	6	NA	NA	NA
KT899744.1	146393	147056	KT899744.1:146393-147056	N	GC-GT	CCCGCGGCGGGCACCGACGCCGGCGAGGAC-GCCGGCGTCGGGGCGGGGTCGTGCATAATG	6	1	NA	NA	NA	NA	NA	NA	6	NA
KT899744.1	30428	30685	KT899744.1:30428-30685	N	TG-TT	TGGTTGGGTCGGGGGTTTCCTCCGGGGGGG-GGTGATCCTGGCCAGGAGCCATCCCAGATG	5	1	5	NA	NA	NA	NA	NA	NA	NA
KT899744.1	34972	35128	KT899744.1:34972-35128	N	CG-TC	GCTCTCCATCCTGCATCAGGGCCGGGGCTT-CGGACCGCACAACGGCCGCGCCGTCAAAGG	5	1	5	NA	NA	NA	NA	NA	NA	NA
KT899744.1	54275	54484	KT899744.1:54275-54484	N	GC-GA	GTCAGGTTGGTGGTGAAGGTGGTGGATATG-GCGTGTTGCTGAGAAGGGGCTGGTACGCGA	5	1	5	NA	NA	NA	NA	NA	NA	NA
KT899744.1	71860	72064	KT899744.1:71860-72064	N	GC-AG	TGGGGGGGGTTGGCGCGGGACCCGAGGTTA-GCGGGGGAGAGGGACCTGCGGGAGAGGATG	5	1	NA	NA	NA	5	NA	NA	NA	NA
KT899744.1	4901	5265	KT899744.1:4901-5265	N	CT-TC	GCGGTCCCCGGCTGGAGCCGCCGCACCCTG-CTCCGCTTCCGCCTCCTCGGGCGGGGCCGT	5	1	NA	NA	NA	NA	5	NA	NA	NA
KT899744.1	10140	11139	KT899744.1:10140-11139	N	CG-GC	ATGGTGTCGTCGATCGACGAATTAGGGCGT-CCACCTCCTGGCCGAATATAATCGTCGGTG	5	1	NA	NA	NA	NA	5	NA	NA	NA
KT899744.1	11005	11301	KT899744.1:11005-11301	N	CA-CG	ACGCGGGCGCCGCGCAGCAACAAAAGCCTC-GGGGCCCGGAACGGGAGGCCACAGCGCCGT	5	1	NA	NA	NA	NA	5	NA	NA	NA
KT899744.1	12717	13340	KT899744.1:12717-13340	N	CC-GT	GTAAAAGGAGATAAGCCCGCTAAATATGAG-AACTCGGCCACGTTGGCCGTCGCGTGCCGC	5	1	NA	NA	NA	NA	5	NA	NA	NA
KT899744.1	12923	13376	KT899744.1:12923-13376	N	CT-GC	CAGGAACCTGTAGGCAAACTCCACCGAAGT-CTCCCCGAAGAGCTCTTGGAGGATTCGGAA	5	1	NA	NA	NA	NA	5	NA	NA	NA
KT899744.1	13253	15730	KT899744.1:13253-15730	N	GC-AT	GGCTCGTGCGAGACCCCATCAGCGGGCAGC-GCGGGCGTACGCGAGGGTCCTCTGGGTCGC	5	1	NA	NA	NA	NA	5	NA	NA	NA
KT899744.1	13506	16501	KT899744.1:13506-16501	N	AC-TG	ACGTCAGCAAGTCCATGGACGACGACACGT-ACGTCGTTGCGGGCCACGACCAGCTGCTGT	5	1	NA	NA	NA	NA	5	NA	NA	NA
KT899744.1	13700	13925	KT899744.1:13700-13925	N	AC-AG	CAGGCCGTACTCCAGCACCTTCATGAGGTT-CACGGGGAGGGTGAACACGACGAACTCCCC	5	1	NA	NA	NA	NA	5	NA	NA	NA
KT899744.1	14240	17599	KT899744.1:14240-17599	N	GA-AT	CTCATGTTCATGGTGCACGTAAAACCGTTC-GACGATCACGTTGCTGCGGGTAAAGGCCGG	5	1	NA	NA	NA	NA	5	NA	NA	NA
KT899744.1	14901	15982	KT899744.1:14901-15982	N	GG-CT	TGTTGGGGGAGGACGACGAGACCAAGGCCG-GGTCGGTCCCCGGGTTGCTGAAGGTGCGGC	5	1	NA	NA	NA	NA	5	NA	NA	NA
KT899744.1	15304	16269	KT899744.1:15304-16269	N	GG-CA	GTGTTGGAGGGCTATATAAATAACCTGTTT-GGAACGCCCGGGAGGCGGATATCGCCGGGG	5	1	NA	NA	NA	NA	5	NA	NA	NA
KT899744.1	15662	16151	KT899744.1:15662-16151	N	CC-GA	CCTCCCTGGATTCGGCAAGGGCGGAAACAG-CCGCGTGTATATCTACTACAACCACCGCCG	5	1	NA	NA	NA	NA	5	NA	NA	NA
KT899744.1	16004	20090	KT899744.1:16004-20090	N	GC-GT	CAGCGGGGAGGCGGCCGGCGTCGTCGCGGC-GCGGCTTATCATCAACATGAAGGGCATGCG	5	1	NA	NA	NA	NA	5	NA	NA	NA
KT899744.1	16642	17669	KT899744.1:16642-17669	N	TC-GA	ACCTGCTGGCCAACAACCCGCCCCCCGTTC-TCTCGTACTCCAGCGGGGCGATCGCCGCAT	5	1	NA	NA	NA	NA	5	NA	NA	NA
KT899744.1	16748	18212	KT899744.1:16748-18212	N	GG-CT	GATTTCGCGCAGGTGATGAGCGCAGTCCAC-GGGGGAGGAGGAGTTATGGGATGCGGTGTT	5	1	NA	NA	NA	NA	5	NA	NA	NA
KT899744.1	17780	17986	KT899744.1:17780-17986	N	GG-CT	TCTGTGTATCGCGTCCCATCTGTGCGGAGA-GGGCGTCGGAGGAGGTGCGCGCGCCTCTGG	5	1	NA	NA	NA	NA	5	NA	NA	NA
KT899744.1	18077	18764	KT899744.1:18077-18764	N	GG-CA	GATGGCCCGCCGGGCGTCCTCGATCACCCC-GGCAAACAGAAACGACATCTTGTCGTCAAA	5	1	NA	NA	NA	NA	5	NA	NA	NA
KT899744.1	18180	20203	KT899744.1:18180-20203	N	CG-GC	CCGCAAAGCGCGCGCGACCCTCCCCTGCGG-AGGATTTCGCGCAGGTGATGAGCGCAGTCC	5	1	NA	NA	NA	NA	5	NA	NA	NA
KT899744.1	18284	18891	KT899744.1:18284-18891	N	AC-AC	TCCTCGATCTGCAGGCAGACGGCGGCCATT-ACGCACGACGCGCCGCCAGTAGTGCTCTGC	5	1	NA	NA	NA	NA	5	NA	NA	NA
KT899744.1	19580	22928	KT899744.1:19580-22928	N	CC-AC	GGGGCGCTCGCGTTGGGGAAGGTGACGGGT-CCGTGCCGTGACTCGTTGCGGGTGCCCGCG	5	1	NA	NA	NA	NA	5	NA	NA	NA
KT899744.1	20015	21359	KT899744.1:20015-21359	N	AT-AC	CGGAGACAGGCCTCCAGCAACGCCAGGTAA-GCACGCGTACAGCGCCCGCCACAGAGTCGG	5	1	NA	NA	NA	NA	5	NA	NA	NA
KT899744.1	20015	23216	KT899744.1:20015-23216	N	GC-AC	GGGCTCCTCGTCCTGGCCTCTGTGTTCCGG-GCACGCGTACAGCGCCCGCCACAGAGTCGG	5	1	NA	NA	NA	NA	5	NA	NA	NA
KT899744.1	20107	21474	KT899744.1:20107-21474	N	CG-GA	TTTCGACGAAAAGACCCACCTCCTCCGTCT-CGGCCTGGACGGAGACGTCCGCGGAGCCGT	5	1	NA	NA	NA	NA	5	NA	NA	NA
KT899744.1	20265	21363	KT899744.1:20265-21363	N	AC-AT	GACAGGCCTCCAGCAACGCCAGGTAAATAA-ACCGCGTAAAGGGTAATGGCGCTGACGCTC	5	1	NA	NA	NA	NA	5	NA	NA	NA
KT899744.1	20971	21360	KT899744.1:20971-21360	N	TA-CT	GGAGACAGGCCTCCAGCAACGCCAGGTAAA-TAGGGCGTCGGCGACGCGCTTGACGGCTTC	5	1	NA	NA	NA	NA	5	NA	NA	NA
KT899744.1	21147	23992	KT899744.1:21147-23992	N	GC-AT	TTACACCAACGGCTACTACGTTGTGGAGAC-GCAGGCGCGCGGCCATGGTGCTGCACAGGC	5	1	NA	NA	NA	NA	5	NA	NA	NA
KT899744.1	21419	22812	KT899744.1:21419-22812	N	GG-CC	AGACGACGAGCACACTCGTGTCCGGAGAGT-GGCGCGACATCGGACCGGAGGTATTTTTCG	5	1	NA	NA	NA	NA	5	NA	NA	NA
KT899744.1	21615	22784	KT899744.1:21615-22784	N	AC-CC	AGGGTCTGGGTAAAACTCCGACGACAGGAG-AGAAGCGCACGCGTATGCAGTTTAGGGTCA	5	1	NA	NA	NA	NA	5	NA	NA	NA
KT899744.1	21813	23526	KT899744.1:21813-23526	N	CC-GA	GGTTGCTGCAGATCACCGTCCTGTTGCTGG-CCTGGGAGAACTGCGCGGGCCACTGGCCGC	5	1	NA	NA	NA	NA	5	NA	NA	NA
KT899744.1	22032	22624	KT899744.1:22032-22624	N	GG-CA	AACGAGGACGTCGTAGTTGTTCAGAAGGTT-GGGGATCGAAGCTGAGGCCCACGGTTACGA	5	1	NA	NA	NA	NA	5	NA	NA	NA
KT899744.1	22352	24727	KT899744.1:22352-24727	N	GG-GC	GGGGGTTCGCCGGTGAGTGTGGCGCGAGGG-GGGAGAAACAGGCACCGGCGCGCCGAAAAC	5	1	NA	NA	NA	NA	5	NA	NA	NA
KT899744.1	22462	23857	KT899744.1:22462-23857	N	GT-GC	GCTGTTCGCCCTTCTCGTCGTATCGCTGTT-GTTGGCGGTTGCGTCCATGGCGATGATCCG	5	1	NA	NA	NA	NA	5	NA	NA	NA
KT899744.1	22613	24495	KT899744.1:22613-24495	N	TA-TG	GCCGTTGGTAGCTGTTTGGTTCCGTTTTAA-TTCAGAAGGTTGGGGCCCACGCGATGAAGG	5	1	NA	NA	NA	NA	5	NA	NA	NA
KT899744.1	22994	23844	KT899744.1:22994-23844	N	TC-CC	TATGCCTGACCGTGCTGTTCGCCCTTCTCG-CCGTACAACATCCGCGCTAGCGATACGCTC	5	1	NA	NA	NA	NA	NA	5	NA	NA
KT899744.1	23130	25169	KT899744.1:23130-25169	N	GG-GT	GGTGCCTGCCGATAAACGTCACCAGATGCG-GGTGGGTCTGGTGTGTGCAGGTGGCGACGT	5	1	NA	NA	NA	NA	5	NA	NA	NA
KT899744.1	23175	23759	KT899744.1:23175-23759	N	TC-GG	GTCTTCCTGTGCACGGCCGACGCCGCGGTA-TCTGCGTCACGGGGCTCCTCGTCCTGGCCT	5	1	NA	NA	NA	NA	5	NA	NA	NA
KT899744.1	23341	23676	KT899744.1:23341-23676	N	AT-GT	ACGGCCTGATGGAGCCGGCCCCGACTCATC-AATCACGGCCGTGTTGTTGTTGGCCGCGGC	5	1	NA	NA	NA	NA	NA	5	NA	NA
KT899744.1	23469	24746	KT899744.1:23469-24746	N	CG-CA	TGGCGCGAGGGGGGATCCGACGAACGCAGG-CGCTGATCGCCGGAAACGTCTGCTCTTGGT	5	1	NA	NA	NA	NA	5	NA	NA	NA
KT899744.1	23573	23973	KT899744.1:23573-23973	N	GC-TT	GCCTGGCATGCGAGCACTATTACACCAACG-GCGTGTCTGGTGTATTTTGCGGCCCATTTT	5	1	NA	NA	NA	NA	5	NA	NA	NA
KT899744.1	23591	24276	KT899744.1:23591-24276	N	GC-TT	ATGCGGAAGACCCCTACGCGATCTCATACG-GCGGCCCATTTTTGCACCAGGGGGGTCCTG	5	1	NA	NA	NA	NA	5	NA	NA	NA
KT899744.1	23833	24325	KT899744.1:23833-24325	N	CG-TT	CGGAGATTCCGACGGGGAGCCGATTTACGA-CGCCCTTCTCGTCGTATCGCTGTTGTTGGT	5	1	NA	NA	NA	NA	5	NA	NA	NA
KT899744.1	23848	24190	KT899744.1:23848-24190	N	AT-GT	CCTCAAGCGCGTACGCAGTTCCATGCGCGG-ATCGCTGTTGTTGGTGGTCGAGGGGGTGTT	5	1	NA	NA	NA	NA	5	NA	NA	NA
KT899744.1	23952	27056	KT899744.1:23952-27056	N	GC-AT	AACAGGGCTGGGTGCAGCACGCGGCGATAG-GCGAGCACTATTACACCAACGGCTACTACG	5	1	NA	NA	NA	NA	5	NA	NA	NA
KT899744.1	23953	24394	KT899744.1:23953-24394	N	CG-TG	GATACAACACCCGCGGCACCTGCCCGACGA-CGAGCACTATTACACCAACGGCTACTACGT	5	1	NA	NA	NA	NA	5	NA	NA	NA
KT899744.1	25007	25548	KT899744.1:25007-25548	N	GG-GC	CGACCGGATAAATGCCCGGAACGCCTCCGG-GGACGGGGGTAATGATCAGGGCGATCGGAA	5	1	NA	NA	NA	NA	5	NA	NA	NA
KT899744.1	25109	26961	KT899744.1:25109-26961	N	GG-GC	ACGCGCGCCGAATCTTGGGATTGCGGAGGT-GGAACGTTACGCCCTCCTCCGCGCTAGTGC	5	1	NA	NA	NA	NA	5	NA	NA	NA
KT899744.1	25371	25858	KT899744.1:25371-25858	N	CA-AA	GCCTCGCCGCCGTCGTCCGCGCGGCCCACG-CTCCACCAAGGCCCGATCCGCGGCGGAGCA	5	1	NA	NA	NA	NA	5	NA	NA	NA
KT899744.1	25474	25976	KT899744.1:25474-25976	N	AC-CG	CGTTGTGCTTCAGCCACTGGGGCGAGAAAC-GGGACGCGCCCGGGCGCGAAGTATCGCACG	5	1	NA	NA	NA	NA	5	NA	NA	NA
KT899744.1	25498	26255	KT899744.1:25498-26255	N	CG-AT	GGGCCCAGAGGGGACCGATGGCCAGAGGGG-CGCACGCTGGGCTTCGGGATCGACCGGATA	5	1	NA	NA	NA	NA	NA	5	NA	NA
KT899744.1	25628	26286	KT899744.1:25628-26286	N	GC-CC	GCGGACGCCGCGCAGCAACCCGCGCAGGTG-GGCATTTGACCTCGTAAAAGGCCAGGGGGG	5	1	NA	NA	NA	NA	NA	5	NA	NA
KT899744.1	26126	26973	KT899744.1:26126-26973	N	CC-GG	TCTTGGGATTGCGGAGGTGGCGCCGGATGC-GCCCGCGGCGCGTCAGGCGCCATAGGTGCC	5	1	NA	NA	NA	NA	5	NA	NA	NA
KT899744.1	26866	27261	KT899744.1:26866-27261	N	TA-GG	GGTGGTTGGTAAATTCGGCCCGTTCGTTGT-AGGCAGCGCCACCGACGACAGTATCGCCTT	5	1	NA	NA	NA	NA	5	NA	NA	NA
KT899744.1	27702	27991	KT899744.1:27702-27991	N	CG-CC	GCGCGTGAGGGTAAGGATGTGCGAGGGGGA-CGAGGGGCGCGATGAAGCCGCGGATGTTGT	5	1	NA	NA	NA	NA	NA	5	NA	NA
KT899744.1	29130	29721	KT899744.1:29130-29721	N	CG-GC	CCTCCTTTCGGGGGATCAAGATCGGCTACA-CGGCGCAACTAAAGGGGCGTGATTTCGGGG	5	1	NA	NA	NA	NA	NA	5	NA	NA
KT899744.1	29273	29565	KT899744.1:29273-29565	N	TG-AC	CGGAGCAGGTCAACACGTTCCTGCGTCTCG-TATAGCGTTCTGAACACGTTTCAGGCCCTC	5	1	NA	NA	NA	NA	5	NA	NA	NA
KT899744.1	30016	30470	KT899744.1:30016-30470	N	TC-TG	CAGGAGCCATCCCAGATGGCGGGCCCTGCT-ATTTTTATTCGGGATCGCTTGAGGAGGCCC	5	1	NA	NA	NA	NA	5	NA	NA	NA
KT899744.1	31585	32131	KT899744.1:31585-32131	N	AG-GT	GGCGGGCGCGTCGCCCGCCCCACGCCACGG-AATGGCCGTCGGAGTCGGCAAAGCGGGCCG	5	1	NA	NA	NA	NA	5	NA	NA	NA
KT899744.1	32031	32455	KT899744.1:32031-32455	N	GG-GG	TGGCGCCCCCGCTGACGGCCTGGTGAACCA-GGGCGCACGACGCGTTCTGCGGCGCAGGCC	5	1	NA	NA	NA	NA	NA	5	NA	NA
KT899744.1	33028	35319	KT899744.1:33028-35319	N	TG-GC	CGCAGCTCGGCGTTTACGGGGCCGAGTTGT-TGGACGCACGCGGAAGGAGGCCAGGGTGTG	5	1	NA	NA	NA	NA	5	NA	NA	NA
KT899744.1	33104	35957	KT899744.1:33104-35957	N	GG-AC	GGTGGTTCGGGTGGCGGGAGGAGCGCGGTG-GTAGGCGGCAAACGCCGTGCACCACGGGGT	5	1	NA	NA	NA	NA	5	NA	NA	NA
KT899744.1	33130	33584	KT899744.1:33130-33584	N	GC-CG	CGATTATGGGCTTTCTCAACCAGGCCAACT-GGGTACAGTCGCCGGTGGCATGAGCCCGAG	5	1	NA	NA	NA	NA	5	NA	NA	NA
KT899744.1	33138	34112	KT899744.1:33138-34112	N	TC-AG	GCGCGCTCACGGGCTCGGCCCCCGCCGACA-TCGCCGGTGGCATGAGCCCGAGTCTGGATT	5	1	NA	NA	NA	NA	5	NA	NA	NA
KT899744.1	33261	37261	KT899744.1:33261-37261	N	AT-AT	AAACCCGGGATGGAGGCCCGTCTTGAGCTG-ATGATGACGTGAACCAAAGACGAGGGCCGA	5	1	NA	NA	NA	NA	5	NA	NA	NA
KT899744.1	33531	33964	KT899744.1:33531-33964	N	TA-TT	ACCAACAGCGGCCTCATGGCCCCCGATTTG-TATTCGCCCGGATGCGGTCCAGACGATTAT	5	1	NA	NA	NA	NA	5	NA	NA	NA
KT899744.1	33771	37741	KT899744.1:33771-37741	N	CA-TT	CCCGTCCACTACCACGCGCCCGTTGTGAAA-CATCACGATGGACGGGGCGGTTCGCCGGAC	5	1	NA	NA	NA	NA	5	NA	NA	NA
KT899744.1	33774	34229	KT899744.1:33774-34229	N	CC-AT	ATAGCAGCCAGGACTCGGCCGTCGCCATCG-CACGATGGACGGGGCGGTTCGCCGGACCGC	5	1	NA	NA	NA	NA	5	NA	NA	NA
KT899744.1	33804	36574	KT899744.1:33804-36574	N	CG-GC	AAAGAACTTAAAGCAGGGGCTGAGCACCGG-CGATTTGTTTCTGGCCGATTCCTTCATGCA	5	1	NA	NA	NA	NA	5	NA	NA	NA
KT899744.1	33943	34185	KT899744.1:33943-34185	N	GG-GC	GCATCCCGGGGCGTTTCGCGGCGTCCGGGT-GGCCTCATGGCCCCCGATTTGTACGTGTAC	5	1	NA	NA	NA	NA	5	NA	NA	NA
KT899744.1	34013	35666	KT899744.1:34013-35666	N	CC-GA	GGGGCAGGCGACGATTCGCGTGGGAAGCAC-CCGGCGTCGCTGTCGTCGGGCGGTACCGCG	5	1	NA	NA	NA	NA	5	NA	NA	NA
KT899744.1	34013	37773	KT899744.1:34013-37773	N	CC-GA	TGGCGTTGACCGTGTTGGCCACCAGATTGG-CCGGCGTCGCTGTCGTCGGGCGGTACCGCG	5	1	NA	NA	NA	NA	5	NA	NA	NA
KT899744.1	34014	35684	KT899744.1:34014-35684	N	GA-AC	CGTGGGAAGCACCCGGGTGATGACCGCGGG-CGGCGTCGCTGTCGTCGGGCGGTACCGCGA	5	1	NA	NA	NA	NA	NA	5	NA	NA
KT899744.1	34615	34932	KT899744.1:34615-34932	N	GC-AG	TGCCCACCCCCACCCCCCCCCGTGGGTCTA-GCCGGACCTCCGCACACATTCGCTCCCATC	5	1	NA	NA	NA	NA	5	NA	NA	NA
KT899744.1	34942	36663	KT899744.1:34942-36663	N	AG-TT	GCGACGCCCACGGGTTGGCCGTGGCCGCGA-AGGGATAGCGTATAACGGGGGCCATGTCTC	5	1	NA	NA	NA	NA	5	NA	NA	NA
KT899744.1	35056	35958	KT899744.1:35056-35958	N	GG-GT	GTGGTTCGGGTGGCGGGAGGAGCGCGGTGG-GGGTCAGCCAGGCGACGAGCGCCTCGTAGA	5	1	NA	NA	NA	NA	NA	5	NA	NA
KT899744.1	35131	36588	KT899744.1:35131-36588	N	GG-GG	AGGGGCTGAGCACCGGCGAGGCCCCGTTGA-GGTGAATGAGCTGGGCGGCCTCCCGCGTGA	5	1	NA	NA	NA	NA	NA	5	NA	NA
KT899744.1	35136	36099	KT899744.1:35136-36099	N	AT-GA	GGCCCAGACGCACCGAGAGCGAATCCGTCC-ATGAGCTGGGCGGCCTCCCGCGTGACACTC	5	1	NA	NA	NA	NA	5	NA	NA	NA
KT899744.1	35173	35776	KT899744.1:35173-35776	N	GT-CT	AGGATTCGTGCGCCACGTCGGCCAGCGTCA-GCAGGAGAGCGTTCACGTACCCGTCCTGGG	5	1	NA	NA	NA	NA	5	NA	NA	NA
KT899744.1	35213	40179	KT899744.1:35213-40179	N	AC-GC	ACAACCCGAGCTCCAGAAAGCGCACGAGCG-AAAGAGCCGGGGGATTAGCGTAAGGATGAT	5	1	NA	NA	NA	NA	5	NA	NA	NA
KT899744.1	35218	36656	KT899744.1:35218-36656	N	GC-GA	AATCGCTGCGACGCCCACGGGTTGGCCGTG-GCCGGGGGATTAGCGTAAGGATGATGGTGG	5	1	NA	NA	NA	NA	5	NA	NA	NA
KT899744.1	35865	36527	KT899744.1:35865-36527	N	GC-TC	ATCAGGCGCTCCAGGCAGCGATGTTTGGCG-GCGATGTCAGTTTCAAAGCCGTCCGCCAGC	5	1	NA	NA	NA	NA	5	NA	NA	NA
KT899744.1	35878	39969	KT899744.1:35878-39969	N	CC-TT	CCCCCGTGAGCAGGGCGATGGCCTCGGTGG-CAAAGCCGTCCGCCAGCATGGCGCCGATCC	5	1	NA	NA	NA	NA	NA	5	NA	NA
KT899744.1	36053	37204	KT899744.1:36053-37204	N	GC-GC	CTCCGAGAACAGCACGTTCTCAGTCACAAA-GCGGGGAGGTCTGTCGGGCCCAGACGCACC	5	1	NA	NA	NA	NA	5	NA	NA	NA
KT899744.1	36190	38262	KT899744.1:36190-38262	N	CA-GG	CCAGTTCCGGGCCGGTCAGGGTAAAGTCAT-AAACAGAAGACGTGTGGGATAAAAGAATCG	5	1	NA	NA	NA	NA	5	NA	NA	NA
KT899744.1	36250	36602	KT899744.1:36250-36602	N	TT-TA	GGCGAGGCCCCGTTGAGGTGGTAGGCCCCG-TTACAGAGCCAGTCCCTTGAGCGGGGATGC	5	1	NA	NA	NA	NA	5	NA	NA	NA
KT899744.1	36251	36818	KT899744.1:36251-36818	N	TC-AT	ACGTCGGTCGACACGGGGGTGGCGATAAAC-TACAGAGCCAGTCCCTTGAGCGGGGATGCG	5	1	NA	NA	NA	NA	NA	5	NA	NA
KT899744.1	36282	37520	KT899744.1:36282-37520	N	CC-GT	GCGTGGACGGGGAGGGGGTAAAAATAGTCG-CATAGACGAGATACTGCGCGAAGTGGGTCT	5	1	NA	NA	NA	NA	5	NA	NA	NA
KT899744.1	36284	36849	KT899744.1:36284-36849	N	CT-CA	CACACACGGCGTCCTGGCCGTGGTCCATCC-TAGACGAGATACTGCGCGAAGTGGGTCTCC	5	1	NA	NA	NA	NA	5	NA	NA	NA
KT899744.1	36291	40528	KT899744.1:36291-40528	N	GA-GA	CCGGACCCAAAAAGGCGGGGGATGCTGTGT-GATACTGCGCGAAGTGGGTCTCCCGCGCGT	5	1	NA	NA	NA	NA	5	NA	NA	NA
KT899744.1	36323	40444	KT899744.1:36323-40444	N	GG-GG	CCGGGGAGGCTAAGATCCACCCCAACGCCC-GCTTCCCCGTTGCGGGCGCTGCGGAGGAGG	5	1	NA	NA	NA	NA	5	NA	NA	NA
KT899744.1	36387	37137	KT899744.1:36387-37137	N	CC-CT	TTACCCCCCCGCCAGTTTCATGCCGGGCCA-CCTGAAACAGGCCACACGGGTCCTCCACGA	5	1	NA	NA	NA	NA	5	NA	NA	NA
KT899744.1	36564	38513	KT899744.1:36564-38513	N	CG-GC	TGCAGCAGGTAAAACACCGCCGGGTAGTTG-TGAGCACCGGCGAGGCCCCGTTGAGGTGGT	5	1	NA	NA	NA	NA	5	NA	NA	NA
KT899744.1	36582	37824	KT899744.1:36582-37824	N	CG-CC	GGTCCGTCACGGGGTCGCTGGGGCAATCCT-CGTTGAGGTGGTAGGCCCCGTTATAGAGCA	5	1	NA	NA	NA	NA	NA	5	NA	NA
KT899744.1	36606	37693	KT899744.1:36606-37693	N	CA-AT	GCGTTCGGCCATGTTGTGGGCCAGCACCTG-AGAGCAGGTCCCCGTACGAAAATCGCTGCG	5	1	NA	NA	NA	NA	5	NA	NA	NA
KT899744.1	36626	36958	KT899744.1:36626-36958	N	CA-AA	GTTCCGCAGGTACACGGCTGCCGCGTTGTC-AATCGCTGCGACGCCCACGGGTTGGCCGTG	5	1	NA	NA	NA	NA	5	NA	NA	NA
KT899744.1	36634	36987	KT899744.1:36634-36987	N	AA-TG	CCAGTAGAGGGGGAGCCCCGCGGCCCAGGT-CGACGCCCACGGGTTGGCCGTGGCCGCGAA	5	1	NA	NA	NA	NA	5	NA	NA	NA
KT899744.1	36692	38979	KT899744.1:36692-38979	N	GC-GG	GGCCCCCGACCGCCGCGTCAACGTTCATCA-TCGTACATGAGGGCGGTGACATCCCCCTCC	5	1	NA	NA	NA	NA	5	NA	NA	NA
KT899744.1	36696	37540	KT899744.1:36696-37540	N	CA-GT	AAAATAGTCGCCATTTTGGATGGTATGGTC-ACATGAGGGCGGTGACATCCCCCTCCTTGT	5	1	NA	NA	NA	NA	5	NA	NA	NA
KT899744.1	36784	39880	KT899744.1:36784-39880	N	GA-TA	CGCCCCGAGGACGGCCTGGACGTTGCGAGC-GTTGACGTCGGTCGACACGGGGGTGGCGAT	5	1	NA	NA	NA	NA	5	NA	NA	NA
KT899744.1	36834	37438	KT899744.1:36834-37438	N	GG-CT	CAGGGGGACCTGCCGCGACAGGTCGCGCAG-GGCCGTGGTCCATCCCTGCGCGCCGCGGCA	5	1	NA	NA	NA	NA	5	NA	NA	NA
KT899744.1	36857	37085	KT899744.1:36857-37085	N	CG-GC	GTGTAGCCCACGCCCAGGTCCACGTTCCCG-CGCGGCACCTGGGCGCACCCGAACACGGGG	5	1	NA	NA	NA	NA	NA	5	NA	NA
KT899744.1	36977	37329	KT899744.1:36977-37329	N	CG-CG	CCATGAGCGCGTAGGTCAGCGCGTTCTCCC-CGGCCCAGGTAAAAGTTTTGGGGAAGGTTG	5	1	NA	NA	NA	NA	5	NA	NA	NA
KT899744.1	36993	37843	KT899744.1:36993-37843	N	GA-GT	GGGGCAATCCTCGCCGGGGGTGATCTCCGG-TTTGGGGAAGGTTGCCCATGTCGGTGACGG	5	1	NA	NA	NA	NA	5	NA	NA	NA
KT899744.1	37194	40228	KT899744.1:37194-40228	N	CA-CT	CCCCAACAGGGCGTCGAACTCGACGTCATA-CAGTCACAAAGCGGTCCTGTCGGACGACGG	5	1	NA	NA	NA	NA	5	NA	NA	NA
KT899744.1	37529	39011	KT899744.1:37529-39011	N	TC-GG	GAAGGGTGGCACACGGTCCCGATCGCGTGT-ATGGTATGGTCCAGATGCTGGGGGGCCATC	5	1	NA	NA	NA	NA	NA	5	NA	NA
KT899744.1	37558	39820	KT899744.1:37558-39820	N	CA-AT	CAGGGGCGGCGCCTTTTCCAGCAGCACGTG-CAGCAGGATTCCGGCGTGCAACGCCCCGTC	5	1	NA	NA	NA	NA	5	NA	NA	NA
KT899744.1	37573	38089	KT899744.1:37573-38089	N	GT-GC	CGCCACGTTACACGCCGCTGCGTACACGGG-GTGCAACGCCCCGTCGAATATGCGCATGTT	5	1	NA	NA	NA	NA	5	NA	NA	NA
KT899744.1	37594	40539	KT899744.1:37594-40539	N	TG-AT	AAGGCGGGGGATGCTGTGTGAGAGGCCGGG-GCGCATGTTGGTGGTGGACGCGGTGTTGGC	5	1	NA	NA	NA	NA	5	NA	NA	NA
KT899744.1	37663	39291	KT899744.1:37663-39291	N	GC-GT	CGCCGATGGACACCAGATCCGCGCGCACGC-GCGTTCGGCCATGTTGTGGGCCAGCACCTG	5	1	NA	NA	NA	NA	5	NA	NA	NA
KT899744.1	37668	37904	KT899744.1:37668-37904	N	CG-TT	CGGTCGAAGCGAACCCCCGCGGTGCAGCAG-CGGCCATGTTGTGGGCCAGCACCTGCAGCG	5	1	NA	NA	NA	NA	5	NA	NA	NA
KT899744.1	37780	38149	KT899744.1:37780-38149	N	CA-TG	GCGATGGCGGTCCAGGGCCGCGCGCCGCAT-CAGGGGGTGCGCGGGGTCCGTCACGGGGTC	5	1	NA	NA	NA	NA	5	NA	NA	NA
KT899744.1	37798	39159	KT899744.1:37798-39159	N	GG-TC	ACCGTTCCATGACCGGATTGAACAGGCCCA-CGTCACGGGGTCGCTGGGGCAATCCTCGCC	5	1	NA	NA	NA	NA	5	NA	NA	NA
KT899744.1	37910	38391	KT899744.1:37910-38391	N	CG-CC	AGACCAGCGAGTAGTCGTTCACGAACGCCG-CGCGAGAAGGCGGGCACCATCACGTAGTAG	5	1	NA	NA	NA	NA	5	NA	NA	NA
KT899744.1	37929	39242	KT899744.1:37929-39242	N	TC-CA	GTGGCGGCGTAGATGCGCTTCTCCAGGGCC-TCACGTAGTAGTAAATCTTGTGGTGCACGG	5	1	NA	NA	NA	NA	5	NA	NA	NA
KT899744.1	37966	40221	KT899744.1:37966-40221	N	CG-TC	AATACGACCCCAACAGGGCGTCGAACTCGA-CGCCCCCCGGTGCGGCCGGTCGTCCGCGGC	5	1	NA	NA	NA	NA	5	NA	NA	NA
KT899744.1	37972	39976	KT899744.1:37972-39976	N	GA-CC	GAGCAGGGCGATGGCCTCGGTGGCCAGGCT-CCGGTGCGGCCGGTCGTCCGCGGCGTCCGC	5	1	NA	NA	NA	NA	5	NA	NA	NA
KT899744.1	38022	38178	KT899744.1:38022-38178	N	GC-GT	TCAGGGCGTCGCAGTCCCACACGAGGGGTG-GCAGCAGCTGGCCGTCGTTGCGGTTGAAGT	5	1	NA	NA	NA	NA	5	NA	NA	NA
KT899744.1	38075	38768	KT899744.1:38075-38768	N	TT-CC	GCGGGGTGCAGCTCAAGAGCCAGGTTGGCG-GCTGCGTACACGGGGTCGTGGCCCCCCGCG	5	1	NA	NA	NA	NA	5	NA	NA	NA
KT899744.1	38112	39080	KT899744.1:38112-39080	N	GG-CC	AAAAACAGCTGGCGGGGCGGGAAGGCGCGG-GGCAGTCGCGATGGCGGTCCAGGGCCGCGC	5	1	NA	NA	NA	NA	5	NA	NA	NA
KT899744.1	38119	38667	KT899744.1:38119-38667	N	CC-TC	CGTTCACCACGCGCCAGGTGGCCTGGATCT-GCGATGGCGGTCCAGGGCCGCGCGCCGCAT	5	1	NA	NA	NA	NA	5	NA	NA	NA
KT899744.1	38374	39293	KT899744.1:38374-39293	N	GT-TA	CCGATGGACACCAGATCCGCGCGCACGCGC-GTCGTTCACGAACGCCGCGCACCGCGTGTT	5	1	NA	NA	NA	NA	5	NA	NA	NA
KT899744.1	38425	38842	KT899744.1:38425-38842	N	CT-CA	GACCCATCGGACCCGCCCGTGGGCCAGGCG-CTGGACCACGAGCCGGGCCAGGGCGCAGAA	5	1	NA	NA	NA	NA	5	NA	NA	NA
KT899744.1	38445	38832	KT899744.1:38445-38832	N	GG-CA	GGCCTTCCGCGACCCATCGGACCCGCCCGT-GGGCGCAGAAGACGTGCTCGCTGCCGTGTA	5	1	NA	NA	NA	NA	5	NA	NA	NA
KT899744.1	38537	41543	KT899744.1:38537-41543	N	GC-CG	CGGAATTTACGCCTACGCCCCAATGCCCAC-GCGGCGATGGTGGCGGGGGCCATGGCGTGG	5	1	NA	NA	NA	NA	5	NA	NA	NA
KT899744.1	38703	39101	KT899744.1:38703-39101	N	GG-CA	AAGGCGCGGGGATCCGGGTGGCCGGGGGCG-GCTCCACGTCGGCCACCCCCACGAAGAAGT	5	1	NA	NA	NA	NA	NA	5	NA	NA
KT899744.1	38790	40414	KT899744.1:38790-40414	N	CC-CT	TGGAGATCGGCTGTCTCTAGCGATATTGGC-CCGGGGTCATCTGGCCTTCCGCGACCCATC	5	1	NA	NA	NA	NA	5	NA	NA	NA
KT899744.1	39024	39810	KT899744.1:39024-39810	N	GC-GC	ACAACAAAGCCAGGGGCGGCGCCTTTTCCA-GCAGCACCTGGCGGTCCTTCCCCCAAAAAA	5	1	NA	NA	NA	NA	NA	5	NA	NA
KT899744.1	39180	40592	KT899744.1:39180-40592	N	AA-GT	CGGGAGAAGGCTGCGGCCTCGTTCCAGGAG-CCATGGCGCCCACCAGGGGGTAGGGAACGT	5	1	NA	NA	NA	NA	5	NA	NA	NA
KT899744.1	39237	39528	KT899744.1:39237-39528	N	GG-CA	GGAAGGACTGCAGGAGGCGCTGTTTGATCG-GGGCCTCCAAAAAGATCAGCTTCTCGCCGA	5	1	NA	NA	NA	NA	5	NA	NA	NA
KT899744.1	39248	39586	KT899744.1:39248-39586	N	AC-AA	CGGACGCCCGCGCGTGTCGGCATGCGTCAG-AAGATCAGCTTCTCGCCGATGGACACCAGA	5	1	NA	NA	NA	NA	5	NA	NA	NA
KT899744.1	39270	40009	KT899744.1:39270-40009	N	CT-GG	GGCGGCGTTCAGGGCCCGGCGGTCGATAAT-ACACCAGATCCGCGCGCACGCGCGTCGTCT	5	1	NA	NA	NA	NA	5	NA	NA	NA
KT899744.1	39565	40168	KT899744.1:39565-40168	N	GC-CC	GCACGCCACCGACAACCCGAGCTCCAGAAA-GCGCGTGTCGGCATGCGTCAGACGGGGCAC	5	1	NA	NA	NA	NA	5	NA	NA	NA
KT899744.1	39645	40069	KT899744.1:39645-40069	N	CG-GA	GATGGGGTGCGGGCCGTCGCGGGCAATCAG-CGGCCTCCCGGCGGTGGCCCGCCTTGCCCA	5	1	NA	NA	NA	NA	NA	5	NA	NA
KT899744.1	39681	40020	KT899744.1:39681-40020	N	AA-AA	GGGCCCGGCGGTCGATAATCTTGGTCATGT-AGCTCGTCTCGCAGAAGCTTCGCTTTAGCT	5	1	NA	NA	NA	NA	5	NA	NA	NA
KT899744.1	39815	40456	KT899744.1:39815-40456	N	AC-GC	AGATCCACCCCAACGCCCGGCCACCCGTGT-ACGTGCAGCATCTGGTCGGCCGTGCCGCGC	5	1	NA	NA	NA	NA	5	NA	NA	NA
KT899744.1	40116	40393	KT899744.1:40116-40393	N	GC-CA	GGGAGCGGCCATGGGGTCGCGTGGAGATCG-GCTCCGGAAACTTGGTACACACGCACGCCA	5	1	NA	NA	NA	NA	5	NA	NA	NA
KT899744.1	40243	40989	KT899744.1:40243-40989	N	GG-TC	GACGATCCCTCTTGATGTTAACGTACAGGA-GGAGCGCACGCGGGAAAAAAAATCGAACAG	5	1	NA	NA	NA	NA	5	NA	NA	NA
KT899744.1	40797	41754	KT899744.1:40797-41754	N	GT-CC	CTGCCTGTGCGACGCACGTCGGGGTTGCCT-GTGTGCGCAGGGGATCGGTGGGCGGCAGCA	5	1	NA	NA	NA	NA	5	NA	NA	NA
KT899744.1	41928	43835	KT899744.1:41928-43835	N	GC-TA	CCAGAAACCCGGGCGCAATTGCGGCCACGG-GCTACGCCACCACCATGCACTACCGGGACG	5	1	NA	NA	NA	NA	NA	5	NA	NA
KT899744.1	42783	45641	KT899744.1:42783-45641	N	GG-GT	GGTGCCGCCGGGCCCCAACCGGCGGTCGGG-GGGTGTTTTATGCCGCAGACCGGGCGCTGG	5	1	NA	NA	NA	NA	5	NA	NA	NA
KT899744.1	42822	43927	KT899744.1:42822-43927	N	GC-CC	GACGGCACGTCGCTCGAAAACACGCTTGGG-GCGCCGACTCTGGCCTCACCCGCGAGGAGG	5	1	NA	NA	NA	NA	NA	5	NA	NA
KT899744.1	42956	43454	KT899744.1:42956-43454	N	CG-AA	CGCGGAGCGGCGGGCGCGGCCAGCCGCACG-AAGCTAGCCGTTTACTACTATATCATCCAC	5	1	NA	NA	NA	NA	5	NA	NA	NA
KT899744.1	43302	43781	KT899744.1:43302-43781	N	TA-GT	TTAGGATGCCAGCCAGGGCGGCGGTAATCA-TCCTGAGCGTGCTGTACGCTGGCCGCGGGC	5	1	NA	NA	NA	NA	5	NA	NA	NA
KT899744.1	43572	44008	KT899744.1:43572-44008	N	GG-AT	ACCAGCAACACAGACATGACCTCCCCGGCC-GGACGCCTCTCCGGGGGGGAAGGGAAAACA	5	1	NA	NA	NA	NA	5	NA	NA	NA
KT899744.1	43662	44517	KT899744.1:43662-44517	N	CG-TA	GAGGGTTTTCTGGTGGTCGGCCCGGGCCAG-CAGTTTATTCGGTCGGGCGGAGAAACGGCC	5	1	NA	NA	NA	NA	5	NA	NA	NA
KT899744.1	43914	45559	KT899744.1:43914-45559	N	AA-GA	CCTGGGGATCTCAACAGGCCCCGGGTGGCC-AAACACGCTTGGGGCGCCCTCCGTCGGCCC	5	1	NA	NA	NA	NA	5	NA	NA	NA
KT899744.1	43943	45202	KT899744.1:43943-45202	N	CG-CC	TTCGTGCCCTCCTCCGGGTAGCCGCCCACG-CGGCGGCGATTTGCTGCTGTGTGTTGTCCG	5	1	NA	NA	NA	NA	5	NA	NA	NA
KT899744.1	44089	47159	KT899744.1:44089-47159	N	TC-TA	TAGCACAGGAGGGCGGCGATGGGATGGCGG-TCCCGGGTGGAGCCTTCGCATGTCGCGGTG	5	1	NA	NA	NA	NA	5	NA	NA	NA
KT899744.1	44892	46802	KT899744.1:44892-46802	N	CG-GC	AGGGTAAATAACGTGTCCCCGATATGGGGT-CGTGGGATCCAAGACTGACACATTAAAAAA	5	1	NA	NA	NA	NA	5	NA	NA	NA
KT899744.1	44904	46883	KT899744.1:44904-46883	N	GA-AA	CCCGAAAGCTGTCCCCAATCCTCCCGCCAC-GACTGACACATTAAAAAACACAGAATCCGC	5	1	NA	NA	NA	NA	NA	5	NA	NA
KT899744.1	45320	45914	KT899744.1:45320-45914	N	CG-CG	GGTAGGTCTTCGAGATGTAAAGCAGCTGGC-CGGGGTCCCCGACCCGATCTAGCGTCTGGC	5	1	NA	NA	NA	NA	NA	5	NA	NA
KT899744.1	45484	46242	KT899744.1:45484-46242	N	CC-TG	ACCATTCCCCATGGGGGACCCCGTCCCTAA-CCCACGGGCCACGTCGAGGCCGACGGGGAG	5	1	NA	NA	NA	NA	5	NA	NA	NA
KT899744.1	45997	47496	KT899744.1:45997-47496	N	GT-CC	TCCCGTGAGGACCGTCTATATAAACCCGCA-GTAGTCAGGTTTAGTTCGTCCGGCGGCGCC	5	1	NA	NA	NA	NA	5	NA	NA	NA
KT899744.1	46257	46576	KT899744.1:46257-46576	N	GC-TG	GCGCGCCAGGTCGCAGATCGTCGGTATGGA-GCTATGGCAGGGCTTGCCGCCCCGACGTTG	5	1	NA	NA	NA	NA	NA	5	NA	NA
KT899744.1	46458	46881	KT899744.1:46458-46881	N	AC-TG	TCCCCGAAAGCTGTCCCCAATCCTCCCGCC-TCTTTTTATTTCCGTCATAGCGCGGGTTCC	5	1	NA	NA	NA	NA	5	NA	NA	NA
KT899744.1	46511	47379	KT899744.1:46511-47379	N	GC-TG	TCGCGATTGTCTCGGAAGCCCCCAGCACCT-TTTCAGTTAGCCTCCCCCATCTCCCGGGCA	5	1	NA	NA	NA	NA	5	NA	NA	NA
KT899744.1	46521	48778	KT899744.1:46521-48778	N	CC-AG	CCGGGACTTTTGGATGTCGCCCGTCTTTAA-CCTCCCCCATCTCCCGGGCAAACGTGCGCG	5	1	NA	NA	NA	NA	5	NA	NA	NA
KT899744.1	46643	48833	KT899744.1:46643-48833	N	GC-CG	CAGGTGGTCGTCCTGCAGGCCCAGCGCACA-GCGGGCGATTGGTCGTAATCCAGGATAAAG	5	1	NA	NA	NA	NA	5	NA	NA	NA
KT899744.1	46955	47581	KT899744.1:46955-47581	N	GC-TA	AGGGCGCAACGCCGTACGTCGGTTGCTATG-GCCAGGTCAAGCCGCTCGCCGGGGCGCTGG	5	1	NA	NA	NA	NA	5	NA	NA	NA
KT899744.1	47004	47483	KT899744.1:47004-47483	N	AT-GA	GTGGTTTTCCCCATCCCGTGAGGACCGTCT-TGTGTCTGTCCTCCGGAAGGGCCCCCAACA	5	1	NA	NA	NA	NA	NA	5	NA	NA
KT899744.1	48590	49510	KT899744.1:48590-49510	Y	GT-AG	GGTGATCGGGACCGAGGGCGGCCGGCCACA-GTCTGGTAGTTAGGACAACGACCGCAGTTC	5	1	NA	NA	NA	NA	5	NA	NA	NA
KT899744.1	48714	49188	KT899744.1:48714-49188	N	AC-CG	GCTCGTCGGGGGTGGTGTTCGGGACCTGGT-CCGATTCCCGAAACTTCATCACCCCCGAGT	5	1	NA	NA	NA	NA	5	NA	NA	NA
KT899744.1	49752	50406	KT899744.1:49752-50406	N	GC-AT	AGTACCTGTCGGCGGTTTAGTGGGTGGTGG-TCCTGTGGGAGGACCAGACTCTGCTGCGGG	5	1	NA	NA	NA	NA	5	NA	NA	NA
KT899744.1	50129	50586	KT899744.1:50129-50586	N	GC-GG	GTTTAGTTTAGCATTCGCTCTCGCCTTTCC-GCCCGCCAGGCGGCGCTGGTGCGCCTCACC	5	1	NA	NA	NA	NA	NA	5	NA	NA
KT899744.1	50209	50867	KT899744.1:50209-50867	N	GG-GA	TGGACCACCGCGCTGGCTGCGAGGTGGGGC-GGTTATCCACGCCCACGACGCCCTGGCGAT	5	1	NA	NA	NA	NA	5	NA	NA	NA
KT899744.1	50918	52009	KT899744.1:50918-52009	N	TA-GA	GACCAGGACGAACCGGACGCGGACTACCCG-TCGCCTGCGTGCAACTGGAGCGCGTCCTCG	5	1	NA	NA	NA	NA	5	NA	NA	NA
KT899744.1	51309	51675	KT899744.1:51309-51675	N	CG-AC	GATCCCGGCCTCCCATTACAACCAGCTCGT-CGCCGTTAACAACATGATGCTGCGGGACCG	5	1	NA	NA	NA	NA	5	NA	NA	NA
KT899744.1	51513	53780	KT899744.1:51513-53780	N	GC-GC	CGGTGCACGGCTCGATCGCATCGCGCGTCA-GCCGCAGGGTGACCGGTGCCCAATCGTCCG	5	1	NA	NA	NA	NA	5	NA	NA	NA
KT899744.1	52170	54188	KT899744.1:52170-54188	N	TG-TA	AGGTGGTCTTGATGCGCTCCACGGACGCGT-TGGAATGTACACGCCGGTGGCGCACTATCG	5	1	NA	NA	NA	NA	5	NA	NA	NA
KT899744.1	53002	54369	KT899744.1:53002-54369	N	CC-GG	CTGGCCCACCTTGATGTGCGTCGCGTTGTA-CGCTTGCGCATGACCATGTCGGTGACCTTG	5	1	NA	NA	NA	NA	5	NA	NA	NA
KT899744.1	53066	54061	KT899744.1:53066-54061	N	AG-GG	TCGTTCCACAGGGTCAGCTCGTGATTCTGT-CCTTGTGTTCCGTGCGCTCCATGGCCGACA	5	1	NA	NA	NA	NA	5	NA	NA	NA
KT899744.1	53204	55699	KT899744.1:53204-55699	N	GG-GA	CCCGTCGTGCCCCCCGTCAGGTAGCCTGGG-GCTCCTTGGTGGTTAGAGGGTACAGGGCCT	5	1	NA	NA	NA	NA	5	NA	NA	NA
KT899744.1	53501	53945	KT899744.1:53501-53945	N	CG-GT	TGTCCGCGGCGACCGGCACGCACGTGGAGA-CGGCGAAGCGCAGGTCGTGCAGCTGGTTGC	5	1	NA	NA	NA	NA	5	NA	NA	NA
KT899744.1	53654	54989	KT899744.1:53654-54989	N	CG-GA	TGTCGGTCTCGTGGTCGTCCCGGTGAAACG-CGGTGGTGATGTCGGCGCGGCTCAGCTGGT	5	1	NA	NA	NA	NA	5	NA	NA	NA
KT899744.1	53769	54329	KT899744.1:53769-54329	N	AG-GC	ACGCGATCAGAAAGCCCCCATTGGCCAGGT-ATCGCGCGTCAGCCGCAGCTCGTTGTTCTC	5	1	NA	NA	NA	NA	5	NA	NA	NA
KT899744.1	53835	54163	KT899744.1:53835-54163	N	GT-TC	TGCAGCCGGGCGAACTCGATGGAGGAGGTG-GTACCGAAAGCTGACCAGGGGGCGGCTGTA	5	1	NA	NA	NA	NA	5	NA	NA	NA
KT899744.1	54149	54836	KT899744.1:54149-54836	N	CG-CT	GGTACACCGAGCGCGCGTCCACCTCCTCGA-CGATGGAGGAGGTGGTCTTGATGCGCTCCA	5	1	NA	NA	NA	NA	NA	5	NA	NA
KT899744.1	54215	54897	KT899744.1:54215-54897	N	GA-CG	GAACGCCTCCACCCGCGAGGGGTTGTACTT-TGGGGTTTGGGGGCTTGCGGCTCTGCTCTC	5	1	NA	NA	NA	NA	5	NA	NA	NA
KT899744.1	54310	54809	KT899744.1:54310-54809	N	AC-GA	CAGTCGCCAGCACAAACTCGTCGTACGGGT-AAGCCCCCATTGGCCAGGTAGTACTGCGGC	5	1	NA	NA	NA	NA	5	NA	NA	NA
KT899744.1	54327	55158	KT899744.1:54327-55158	Y	GT-AG	GAACCACACCTGCGAAACGGTGACGTCTTT-GTAGTACTGCGGCTGGCCCACCTTGATGTG	5	1	NA	NA	NA	NA	5	NA	NA	NA
KT899744.1	54675	54891	KT899744.1:54675-54891	N	GT-GC	CCGGTGGAACGCCTCCACCCGCGAGGGGTT-GTAGAAGCCGTCGACCTGCTTGAAGCGGTC	5	1	NA	NA	NA	NA	NA	5	NA	NA
KT899744.1	54726	54906	KT899744.1:54726-54906	N	GG-TC	CACCCGCGAGGGGTTGTACTTGAGGTCGGT-GGTGTGCGACCCCTCCCGGTAGCCGTAAAA	5	1	NA	NA	NA	NA	NA	5	NA	NA
KT899744.1	54923	55865	KT899744.1:54923-55865	N	TC-GC	TATACGCCGGGCGGGTAACGGTAACGACCT-TCGTGCGGGTCGCGGCGTTGGCCGGTTTCA	5	1	NA	NA	NA	NA	5	NA	NA	NA
KT899744.1	55355	58260	KT899744.1:55355-58260	N	GC-GT	CACGGAACACAAACAAGCACGGATGTCGTA-GCTCGCGCAGGGTGGCGTGGCCCGCGGCGA	5	1	NA	NA	NA	NA	5	NA	NA	NA
KT899744.1	55722	56179	KT899744.1:55722-56179	N	AT-GT	GGGGGGCTGGGCGAAGCTGTGGGTGGAGTG-AGAGGATCGAGAAAACGTCGCGGTCGTAGA	5	1	NA	NA	NA	NA	5	NA	NA	NA
KT899744.1	55822	57130	KT899744.1:55822-57130	N	GT-GA	GTACAGGCCGGGCGTGGTGGCCTGAAACAC-GTCGTACGTGAGATATACGCCGGGCGGGTA	5	1	NA	NA	NA	NA	5	NA	NA	NA
KT899744.1	56199	56439	KT899744.1:56199-56439	N	CG-GA	CGCCGTGGACGCTGACCCGCAGCATCTTCT-CGAGCTCGAAGAAGCGATGGGTGATGCTGG	5	1	NA	NA	NA	NA	5	NA	NA	NA
KT899744.1	56382	60804	KT899744.1:56382-60804	N	CC-GA	TGGTGCTAAATACCATGGCCCCCACGAGTC-CCGCGGCGAACGTCGCGGGCAGCACCTCGC	5	1	NA	NA	NA	NA	5	NA	NA	NA
KT899744.1	56884	57310	KT899744.1:56884-57310	N	GG-AG	GGCGTGGGGCAGGTACCGCCGCAGCTCGTT-GGCGTCCACCATATCCAGCGCCGCCAGGTG	5	1	NA	NA	NA	NA	5	NA	NA	NA
KT899744.1	57561	58954	KT899744.1:57561-58954	N	GC-TA	ACGGTCGTTGCCGGCCATGCCGTAGTATTT-GCTGCTTTAGAAAGTTCTCGACGTCGTGCA	5	1	NA	NA	NA	NA	5	NA	NA	NA
KT899744.1	58336	59408	KT899744.1:58336-59408	N	GA-AA	GTCCAGAACCACTGCGGGTTCGGCTGGTTG-CGTCAGGTCTCCCTTTTTGTCGGGGGGCCC	5	1	NA	NA	NA	NA	5	NA	NA	NA
KT899744.1	58379	60992	KT899744.1:58379-60992	N	GC-GG	ACGGAGGCCAGGCGCTGTTCGAACCCGCCC-TCATCCCCGTGGAACGCCCGTTTGCGGCCG	5	1	NA	NA	NA	NA	5	NA	NA	NA
KT899744.1	58410	60865	KT899744.1:58410-60865	N	CT-GG	GTTGGCGCGGGCCGCGGCCGTGTCCTGGCC-CAAATGCCGGTCCCGGGGCCCCCGGGCCGC	5	1	NA	NA	NA	NA	NA	5	NA	NA
KT899744.1	58857	59285	KT899744.1:58857-59285	N	CC-GT	TTGGGGGCCAGGTTAATAAAGTTTATCGCG-CAAAAATAAGGAGCGGGCACGCGTTTTTGC	5	1	NA	NA	NA	NA	5	NA	NA	NA
KT899744.1	58953	59405	KT899744.1:58953-59405	N	TT-TT	GCCGTCCAGAACCACTGCGGGTTCGGCTGG-TGCTGATGCTCAACCCCAACACGACCATGG	5	1	NA	NA	NA	NA	5	NA	NA	NA
KT899744.1	59073	61588	KT899744.1:59073-61588	N	CT-CG	CCGCTCGCAGAGTCGCGTCAGGTTTGGGGC-CGCGGGCCCCGGCCTCCAGGCCCGCCCCGC	5	1	NA	NA	NA	NA	5	NA	NA	NA
KT899744.1	59123	59438	KT899744.1:59123-59438	N	GC-CC	GACCCCGGGGGCTTGCCGTTGGGGAAGATG-GCCGCCTGCACGCTGGGGGGACGGCGGGAC	5	1	NA	NA	NA	NA	NA	5	NA	NA
KT899744.1	59214	60429	KT899744.1:59214-60429	N	TC-AA	CGAAGGTGCACAGGTTGCAGGGCACGTCGG-TCTGGTTTGCCATGTAGTACATCGCCAGCT	5	1	NA	NA	NA	NA	5	NA	NA	NA
KT899744.1	59296	61432	KT899744.1:59296-61432	N	GA-AG	GCACACGGCCTCCTTGAAGCCCTCGGTAAC-GGAAAACTTTTTAATGAACGCGATGGTCTC	5	1	NA	NA	NA	NA	5	NA	NA	NA
KT899744.1	59407	61842	KT899744.1:59407-61842	N	GA-TT	GAAGCTCGATGCCTTCGGACGGACACGCGC-GGACCCCGGGGGCTTGCCGTTGGGGAAGAT	5	1	NA	NA	NA	NA	5	NA	NA	NA
KT899744.1	59471	60726	KT899744.1:59471-60726	N	GG-GC	GGTAAAAGGAGGGTTTGCTGTGGTCCTTTG-GGTCCGAGGAGGATGTCCACGCGCTTGTCG	5	1	NA	NA	NA	NA	5	NA	NA	NA
KT899744.1	59523	59790	KT899744.1:59523-59790	N	GG-GA	TGTCCATCACGCGCCGCCGCAGCACCGGTT-GGCTGGCGACCCGCGCCTTGGCGGCCTCGG	5	1	NA	NA	NA	NA	5	NA	NA	NA
KT899744.1	59724	60451	KT899744.1:59724-60451	N	TC-CG	CACGTCGGTCTGGTTGGAGTCCGCGACGTA-TCAGCGTTTTGGCCGACAGAAACCCGTTGT	5	1	NA	NA	NA	NA	5	NA	NA	NA
KT899744.1	59855	60935	KT899744.1:59855-60935	N	AG-TC	TCGAAGACGGCCATCGACACGATAGACTCG-AGGGCCAGGTCCTGATACACGGCGAGGTTG	5	1	NA	NA	NA	NA	NA	5	NA	NA
KT899744.1	59958	61541	KT899744.1:59958-61541	N	CC-GT	TCGCCGGGCCGGGGGGTGTAGTCCGAAAAG-GGTTGGCCTCGCCCAGACCGTCGCGAAACT	5	1	NA	NA	NA	NA	5	NA	NA	NA
KT899744.1	60030	60407	KT899744.1:60030-60407	N	CA-CA	TGTACGCAGGCGTGGCGCGTGTCGAAGGTG-CCTCGCGGTCCACGACCTGCCTGACGTTGT	5	1	NA	NA	NA	NA	5	NA	NA	NA
KT899744.1	60064	61908	KT899744.1:60064-61908	N	CC-AC	TGATGGTGGTTGCCGTCTTGGGCTTTGTCT-CACCGTATGCAGGGCCTCGCGGTTGGTGAT	5	1	NA	NA	NA	NA	5	NA	NA	NA
KT899744.1	60279	60974	KT899744.1:60279-60974	N	CG-GT	GCGGCGTCTCCGGCCATGACGGAGGCCAGG-CGCTGTACATGCTGTTCATGGTCCCGAAGA	5	1	NA	NA	NA	NA	5	NA	NA	NA
KT899744.1	60329	61124	KT899744.1:60329-61124	N	GC-CG	TGGTTTTCGTCAAACGCCAGGTGGGCGGCC-GCGCTGGCGAACTTGGGATGGCGCGCCCGG	5	1	NA	NA	NA	NA	NA	5	NA	NA
KT899744.1	60334	61120	KT899744.1:60334-61120	N	GG-CT	CTCGTGGTTTTCGTCAAACGCCAGGTGGGC-GGCGAACTTGGGATGGCGCGCCCGGAGGCG	5	1	NA	NA	NA	NA	5	NA	NA	NA
KT899744.1	60334	63657	KT899744.1:60334-63657	N	GG-CT	GGGCCGGAACAACACGCTAGCCCAGCCGCG-GGCGAACTTGGGATGGCGCGCCCGGAGGCG	5	1	NA	NA	NA	NA	5	NA	NA	NA
KT899744.1	60406	60868	KT899744.1:60406-60868	N	GC-GT	GGCGCGGGCCGCGGCCGTGTCCTGGCCCTC-GCACAGGTTGCAGGGCACGTCGGTCTGGTT	5	1	NA	NA	NA	NA	5	NA	NA	NA
KT899744.1	60466	61321	KT899744.1:60466-61321	N	AT-AT	GCTAAAATCCGGCATGAACAGCTGCAACGG-CTCCTGGCGCCCGACGATCACGCCGCCGTC	5	1	NA	NA	NA	NA	5	NA	NA	NA
KT899744.1	60995	65234	KT899744.1:60995-65234	N	GG-CC	TCGCGACCCGCGAGTACGTCCACGCGCGCT-GGGCCCTTGCCGCCGCCGTCGCGCCCACCC	5	1	NA	NA	NA	NA	5	NA	NA	NA
KT899744.1	61245	61680	KT899744.1:61245-61680	N	CC-CT	ATGGCGTCAGTTTCAGGGACACCGCGGTAC-CCCCGATCGATCGGTGGTTGGCGTTGAACG	5	1	NA	NA	NA	NA	5	NA	NA	NA
KT899744.1	61399	61813	KT899744.1:61399-61813	N	AA-TT	ATCGCCGCTGCGCGCCGACAGTAACGCCAG-GATGCACACGGCCTCCTTGAAGCCCTCGGT	5	1	NA	NA	NA	NA	5	NA	NA	NA
KT899744.1	61587	62212	KT899744.1:61587-62212	N	CC-GG	CTGATATGCGGTTGGTATATGTACACTTTA-CCTGGGTGCTGGGGTCCAGGTGCCGGCCGC	5	1	NA	NA	NA	NA	5	NA	NA	NA
KT899744.1	61630	62224	KT899744.1:61630-62224	N	CC-TA	TGGTATATGTACACTTTACCTGGGGGCGTG-CACGGACGAGCTGTAGTGCGATGGCGTCAG	5	1	NA	NA	NA	NA	NA	5	NA	NA
KT899744.1	61635	63941	KT899744.1:61635-63941	N	AC-GG	GTTCCTGCGACCTCCCCGAATCCCACCTGA-ACGAGCTGTAGTGCGATGGCGTCAGTTTCA	5	1	NA	NA	NA	NA	5	NA	NA	NA
KT899744.1	61761	64154	KT899744.1:61761-64154	N	GG-CA	CCCTGGACGGGTACGGCCGCATGAACGGCC-GGGGCGCCACGGCGACGTCGGCATCGCCGC	5	1	NA	NA	NA	NA	5	NA	NA	NA
KT899744.1	62124	62937	KT899744.1:62124-62937	N	GC-AC	GGTGCTGGACGAGGATGCCCCCCCGGAGAA-GCGGGGTCCCTGCGAGAGGCACAGATGCTT	5	1	NA	NA	NA	NA	NA	5	NA	NA
KT899744.1	62531	62715	KT899744.1:62531-62715	N	GG-AA	CGGCCCGCTGTCCCCCGGAGGAAAGTCGGC-GGCCCTTGCACATGCCGGCCCGGGCGAGCC	5	1	NA	NA	NA	NA	5	NA	NA	NA
KT899744.1	62623	65670	KT899744.1:62623-65670	N	AC-CC	CGAGCGCCCCGCAGAGGAGTGGCTGGCGCG-TCCCCACATCCCCCCTCTTTAGGGGTTCGG	5	1	NA	NA	NA	NA	5	NA	NA	NA
KT899744.1	62758	64710	KT899744.1:62758-64710	N	GG-GC	GGACGAACGCGAGGAGGGCGGGGGCGAGCG-GGAGCCGGCCGGGGACCCCCGCCTTGTTTG	5	1	NA	NA	NA	NA	NA	5	NA	NA
KT899744.1	62824	65972	KT899744.1:62824-65972	N	GG-TC	CCCTCCGCGAGCTAGACGCCGCCGCCCCAG-GGGACGCAACAGAAGCCGACCGGGCCAACC	5	1	NA	NA	NA	NA	5	NA	NA	NA
KT899744.1	63306	67260	KT899744.1:63306-67260	N	CA-GA	GTATCATACATAGGTACACAGGGTGTGCTC-CAGGCACCTACAATGCCGCGCCCCACGAGA	5	1	NA	NA	NA	NA	5	NA	NA	NA
KT899744.1	63473	63877	KT899744.1:63473-63877	N	AC-TT	ATATCCTGTCTGCTCTACGACCTGTCCACC-ACCGCGTCTACGTCCGAAGCGGGCGCGTGC	5	1	NA	NA	NA	NA	5	NA	NA	NA
KT899744.1	63839	66239	KT899744.1:63839-66239	N	TT-GG	CCAAGATCACCGAGAGTCTGTTAAAAAGGT-TTATTCAGATATCCTGTCTGCTCTACGACC	5	1	NA	NA	NA	NA	5	NA	NA	NA
KT899744.1	64098	64266	KT899744.1:64098-64266	N	CA-GC	CGACATGTACGGGATCATAACCGACAAGAT-CAAGCTGACGGACATTTACAAGGTCCCCCT	5	1	NA	NA	NA	NA	5	NA	NA	NA
KT899744.1	64219	65502	KT899744.1:64219-65502	N	CT-TG	GATCGCCAAGAAAAAGTACATCGGCGTCAT-AACGGCATGGTGAACATCGACATGTACGGG	5	1	NA	NA	NA	NA	5	NA	NA	NA
KT899744.1	64387	65457	KT899744.1:64387-65457	N	CA-TG	CCCCATCAAACTCGAGTGCGAAAAGACGTT-ATCGGCGAGTACTGCATACAGGATTCCCTG	5	1	NA	NA	NA	NA	5	NA	NA	NA
KT899744.1	65023	66118	KT899744.1:65023-66118	N	GC-GA	GAGCTGGCCGAGGATCCCGCATACGCCATT-AAGCAGATCCGCTCGCGGATTCCCCAGAGC	5	1	NA	NA	NA	NA	NA	5	NA	NA
KT899744.1	65447	65751	KT899744.1:65447-65751	N	CC-CG	TCGGCGCATCACCGACCCGGAGAGGGACAT-AAAAGACGTTCACCAAGCTGCTGCTGATCG	5	1	NA	NA	NA	NA	5	NA	NA	NA
KT899744.1	65566	66407	KT899744.1:65566-66407	N	AC-TC	CCCCCCGTCGAAGCTGATGTCCCTCATTTT-AACCGCACCTCCAGGGCCCTGGTCGACCTG	5	1	NA	NA	NA	NA	5	NA	NA	NA
KT899744.1	65652	65916	KT899744.1:65652-65916	N	AG-GC	GTACGTGATCGTGGCCCAGACCCGCGAGGT-AGAGGAGTGGCTGGCGCGACCCCTGCCCGA	5	1	NA	NA	NA	NA	5	NA	NA	NA
KT899744.1	65678	66275	KT899744.1:65678-66275	N	CC-GC	CCGAAGTGTGGCACCCCCCGGACGACGTGG-CCGAGGGACTGCAGGCGTTCGGGGCCGTCC	5	1	NA	NA	NA	NA	NA	5	NA	NA
KT899744.1	66003	66153	KT899744.1:66003-66153	N	CT-CC	CGGCGTCGCCCTGAACACGGACTATTACTT-CTCCCCGGCCAAGCGCCCCCGGGAGACGCC	5	1	NA	NA	NA	NA	5	NA	NA	NA
KT899744.1	66069	66285	KT899744.1:66069-66285	N	CC-CC	GCACCCCCCGGACGACGTGGCCGCGCGGCT-CCGCAAGCTGCTGGTGTCCGAGCTGGCCGA	5	1	NA	NA	NA	NA	5	NA	NA	NA
KT899744.1	66189	66604	KT899744.1:66189-66604	N	GG-AA	ACGTGCCGGGAAAGATGACGTACAGCATGT-GGCCCTGTTTGGGAATAACGCCAAGATCAC	5	1	NA	NA	NA	NA	5	NA	NA	NA
KT899744.1	66403	66736	KT899744.1:66403-66736	N	TG-CA	TCCCGGCCAAGAGGTCCTGGAGGGGGGCGT-TTTTACAATAAATGTCTGCGGCCGACACGG	5	1	NA	NA	NA	NA	5	NA	NA	NA
KT899744.1	66407	66782	KT899744.1:66407-66782	N	CT-TT	CACGACCAAGGAGGCCAGGAAGGCGCGATG-ACAATAAATGTCTGCGGCCGACACGGTCGG	5	1	NA	NA	NA	NA	5	NA	NA	NA
KT899744.1	66558	67289	KT899744.1:66558-67289	N	TA-GG	CCAGGGACAGGAGCGAGATCGAGTGGCGTC-TAGTGCAGGTGGGCGGACGTGCCGGGAAAG	5	1	NA	NA	NA	NA	5	NA	NA	NA
KT899744.1	66804	67076	KT899744.1:66804-67076	N	TA-GC	GAAAAGGCCCCGATAGCGCTGGCGCTCGTG-TGCACGAAGGCCAGGATTAGGGCCTCGCGG	5	1	NA	NA	NA	NA	5	NA	NA	NA
KT899744.1	67153	67930	KT899744.1:67153-67930	N	CG-GC	GCTTCCCAGGACTGGCGGACCGTGGCGCGA-CGGCCGCAGAGGAGCACGACCGCCGGCGCT	5	1	NA	NA	NA	NA	NA	5	NA	NA
KT899744.1	67243	68571	KT899744.1:67243-68571	Y	GT-AG	CGCCCCCAGGCATTTGGCACAGAGAAACGC-GTACACAGGGTGTGCTCCAGGGACAGGAGC	5	1	NA	NA	NA	NA	5	NA	NA	NA
KT899744.1	67354	68167	KT899744.1:67354-68167	N	AT-GA	TCCAGGAGACGGGCGCAATCCTTCCAGTTC-TACGTCTTGAAGGTGTAGATGAGGGCACGC	5	1	NA	NA	NA	NA	5	NA	NA	NA
KT899744.1	67746	68429	KT899744.1:67746-68429	N	CA-TT	AGTGCCGGTGGATGTCGTTTATGGTGAGGG-ACACAGCAGGCATTCTCCGCCGGTGCGCCC	5	1	NA	NA	NA	NA	5	NA	NA	NA
KT899744.1	69081	69415	KT899744.1:69081-69415	N	CG-TG	CTGGACCTGCACCAGATTCTGCGGGGCTGA-CGCGCTGCGGTCCCAGACCCTGGAGAGTCT	5	1	NA	NA	NA	NA	5	NA	NA	NA
KT899744.1	69747	70320	KT899744.1:69747-70320	N	AA-CC	GGTGGGTGGTTGGTGCTGGCGCGCGCCTAT-TGCGCATACAGAACACCGGCGTGTCGGTGC	5	1	NA	NA	NA	NA	5	NA	NA	NA
KT899744.1	70863	71453	KT899744.1:70863-71453	N	TA-GA	GAACCGAACCGCCGGATACTCCCCGGGTGC-TAGGGTTCGACGGTTCGAAACTTAACACAC	5	1	NA	NA	NA	NA	5	NA	NA	NA
KT899744.1	72441	74288	KT899744.1:72441-74288	N	GA-GG	GGCCAGCTGAAGCCGGTTGATGACGGTGAT-GAACTTTGGGGGGACGGCAAGCGCCGGAAG	5	1	NA	NA	NA	NA	5	NA	NA	NA
KT899744.1	72466	72796	KT899744.1:72466-72796	N	GG-CC	CCTCCGTCCCAACAAGGTCCGCCGGGCCGG-GGAAGTCGTCGCGGGGGCCCACGGGCGCCG	5	1	NA	NA	NA	NA	5	NA	NA	NA
KT899744.1	72467	73460	KT899744.1:72467-73460	N	GA-CG	CACGGCGACGTGCTGGCCCGTGGGCCGGTA-GAAGTCGTCGCGGGGGCCCACGGGCGCCGG	5	1	NA	NA	NA	NA	5	NA	NA	NA
KT899744.1	72594	73390	KT899744.1:72594-73390	N	TA-GA	GCACTGCCGCCAGCACCAGGTCCATGGCCG-TCGGCGGTGGGCGAAAGGGGGTCCGGGGCA	5	1	NA	NA	NA	NA	5	NA	NA	NA
KT899744.1	72630	73459	KT899744.1:72630-73459	N	AG-GG	GCACGGCGACGTGCTGGCCCGTGGGCCGGT-GGCGCGGGGCCGCCGGAGTCGTCAGACGCG	5	1	NA	NA	NA	NA	5	NA	NA	NA
KT899744.1	72685	73459	KT899744.1:72685-73459	N	AG-TG	GCACGGCGACGTGCTGGCCCGTGGGCCGGT-CCCACATGCGAGGGGGGACGGGCTCGCCGG	5	1	NA	NA	NA	NA	5	NA	NA	NA
KT899744.1	72706	74196	KT899744.1:72706-74196	N	GC-GG	GCCGCCGCATCCATCGAGGCCCCCCATCTC-GCTCGCCGGGGGTGGCGTCGGTGAATAGCG	5	1	NA	NA	NA	NA	5	NA	NA	NA
KT899744.1	72728	73553	KT899744.1:72728-73553	N	GA-GT	AGATTCCAGACGCGCGGTCAGAAGGGCGTC-GAATAGCGTGGGGGCCAGGCTTCCGGGCCC	5	1	NA	NA	NA	NA	NA	5	NA	NA
KT899744.1	72729	73561	KT899744.1:72729-73561	N	CA-TG	GACGCGCGGTCAGAAGGGCGTCGAAACTGT-AATAGCGTGGGGGCCAGGCTTCCGGGCCCC	5	1	NA	NA	NA	NA	NA	5	NA	NA
KT899744.1	72739	73451	KT899744.1:72739-73451	N	GG-GG	GGCGGCCGGCACGGCGACGTGCTGGCCCGT-GGGCCAGGCTTCCGGGCCCCAACGAGCCCT	5	1	NA	NA	NA	NA	5	NA	NA	NA
KT899744.1	72739	73462	KT899744.1:72739-73462	N	GG-GG	CGGCGACGTGCTGGCCCGTGGGCCGGTAGA-GGGCCAGGCTTCCGGGCCCCAACGAGCCCT	5	1	NA	NA	NA	NA	5	NA	NA	NA
KT899744.1	72741	73325	KT899744.1:72741-73325	N	GT-GG	CAGCTCCGACTCGCGGGAAAAGGCCGTGGT-GCCAGGCTTCCGGGCCCCAACGAGCCCTCC	5	1	NA	NA	NA	NA	5	NA	NA	NA
KT899744.1	72782	73235	KT899744.1:72782-73235	N	AT-AG	GGCCCACGTCTCGATGTCGGACGACACGGC-GTCCGCCGGGCCGGGGGTCGGGTTCGGGAC	5	1	NA	NA	NA	NA	5	NA	NA	NA
KT899744.1	72807	73506	KT899744.1:72807-73506	N	GG-TC	GCGGGGGGTGACGCCTCGCGCCCCCCCGAG-GGGACCGAGGGGCTCTGGTCGTCGGGGGCG	5	1	NA	NA	NA	NA	5	NA	NA	NA
KT899744.1	72954	73933	KT899744.1:72954-73933	N	AC-GG	GAAACGCACGGGGGAGGGTGAGATGCATGT-ACGTCCTCGCCGCCCGCCACAAACGGGAGC	5	1	NA	NA	NA	NA	5	NA	NA	NA
KT899744.1	73013	73972	KT899744.1:73013-73972	N	AA-CG	GGCGGACCAGATCCAGGCGCCAAAAGGTGT-CACGTCGGGGGGGCCGGGGGGGTCCGGGTT	5	1	NA	NA	NA	NA	5	NA	NA	NA
KT899744.1	73019	73471	KT899744.1:73019-73471	N	GG-TC	GCTGGCCCGTGGGCCGGTAGAGGGCGTTGG-GGGGGGGCCGGGGGGGTCCGGGTTTTCCCA	5	1	NA	NA	NA	NA	5	NA	NA	NA
KT899744.1	73201	73463	KT899744.1:73201-73463	N	GG-GC	GGCGACGTGCTGGCCCGTGGGCCGGTAGAG-GGACGGCCCACGTCTCGATGTCGGACGACA	5	1	NA	NA	NA	NA	NA	5	NA	NA
KT899744.1	73442	74141	KT899744.1:73442-74141	N	CG-TG	GCGACACCCAAACTCGCGCGTGAGAGTGGT-CTGGCCCGTGGGCCGGTAGAGGGCGTTGGG	5	1	NA	NA	NA	NA	5	NA	NA	NA
KT899744.1	73464	73960	KT899744.1:73464-73960	N	GC-GG	TGTACTCGTGTTGGCGGACCAGATCCAGGC-GCGTTGGGGGGAGCGGGGGGTGACGCCTCG	5	1	NA	NA	NA	NA	5	NA	NA	NA
KT899744.1	73507	73886	KT899744.1:73507-73886	N	GG-GG	ATGCGGGGTCAGGCGCTGCACGAATAGCAT-GGCTCAGCGTCTGCCCAGATTCCAGACGCG	5	1	NA	NA	NA	NA	5	NA	NA	NA
KT899744.1	73525	73972	KT899744.1:73525-73972	N	AA-AG	GGCGGACCAGATCCAGGCGCCAAAAGGTGT-ATTCCAGACGCGCGGTCAGAAGGGCGTCGA	5	1	NA	NA	NA	NA	5	NA	NA	NA
KT899744.1	73553	74298	KT899744.1:73553-74298	N	GC-TC	AGCCGGTTGATGACGGTGATGACGTACATG-GAAACTGTCATACTCTGTGTAGTCGTCCGG	5	1	NA	NA	NA	NA	5	NA	NA	NA
KT899744.1	73554	74294	KT899744.1:73554-74294	N	CA-CG	CTGAAGCCGGTTGATGACGGTGATGACGTA-AAACTGTCATACTCTGTGTAGTCGTCCGGA	5	1	NA	NA	NA	NA	5	NA	NA	NA
KT899744.1	73561	73959	KT899744.1:73561-73959	N	CG-GT	ATGTACTCGTGTTGGCGGACCAGATCCAGG-CATACTCTGTGTAGTCGTCCGGAAACATGC	5	1	NA	NA	NA	NA	5	NA	NA	NA
KT899744.1	73564	73883	KT899744.1:73564-73883	N	CA-AT	TGGATGCGGGGTCAGGCGCTGCACGAATAG-ACTCTGTGTAGTCGTCCGGAAACATGCAGG	5	1	NA	NA	NA	NA	5	NA	NA	NA
KT899744.1	73575	73953	KT899744.1:73575-73953	N	TC-AG	AGATGCATGTACTCGTGTTGGCGGACCAGA-TCGTCCGGAAACATGCAGGTCCAAAGAGCG	5	1	NA	NA	NA	NA	5	NA	NA	NA
KT899744.1	73576	73888	KT899744.1:73576-73888	N	AA-GT	GCGGGGTCAGGCGCTGCACGAATAGCATGG-CGTCCGGAAACATGCAGGTCCAAAGAGCGG	5	1	NA	NA	NA	NA	5	NA	NA	NA
KT899744.1	73593	74390	KT899744.1:73593-74390	Y	GT-AG	CTCGGGACACATCAGCAGCGCGCCGAGCTT-GTCCAAAGAGCGGCCAGAGCGGTGCTTGGG	5	1	NA	NA	NA	NA	5	NA	NA	NA
KT899744.1	73674	74226	KT899744.1:73674-74226	N	AG-TC	GCCTGGCGGTGGCGCACAAAGCGTCCGAAG-AGCTTTCCCAGCGCGGCGCCGCGCTCGGTT	5	1	NA	NA	NA	NA	5	NA	NA	NA
KT899744.1	73741	74231	KT899744.1:73741-74231	N	AA-GT	GCGGTGGCGCACAAAGCGTCCGAAGAGCTG-CGGTTTCGGACAACTTGCCGCGGCGCCAGT	5	1	NA	NA	NA	NA	5	NA	NA	NA
KT899744.1	73750	74220	KT899744.1:73750-74220	N	CC-GG	CATCTCGCCTGGCGGTGGCGCACAAAGCGT-ACAACTTGCCGCGGCGCCAGTCTGCCAGCC	5	1	NA	NA	NA	NA	5	NA	NA	NA
KT899744.1	73832	74620	KT899744.1:73832-74620	N	CC-GG	CCCGGGCGCGGGCGTCTAGGGCGCGAAGAT-CAGCACGCGGATGCGGGCGTCTGGATGCGG	5	1	NA	NA	NA	NA	5	NA	NA	NA
KT899744.1	73840	74609	KT899744.1:73840-74609	N	GG-GC	TGGGGCGGACGCCCGGGCGCGGGCGTCTAG-GGATGCGGGCGTCTGGATGCGGGGTCAGGC	5	1	NA	NA	NA	NA	5	NA	NA	NA
KT899744.1	73874	74293	KT899744.1:73874-74293	N	AC-TG	GCTGAAGCCGGTTGATGACGGTGATGACGT-CACGAATAGCATGGAATCTGCTGCGTTCTG	5	1	NA	NA	NA	NA	5	NA	NA	NA
KT899744.1	73904	74293	KT899744.1:73904-74293	N	AC-TG	GCTGAAGCCGGTTGATGACGGTGATGACGT-AAACGCACGGGGGAGGGTGAGATGCATGTA	5	1	NA	NA	NA	NA	5	NA	NA	NA
KT899744.1	73918	74291	KT899744.1:73918-74291	N	GT-GA	CAGCTGAAGCCGGTTGATGACGGTGATGAC-GGGTGAGATGCATGTACTCGTGTTGGCGGA	5	1	NA	NA	NA	NA	5	NA	NA	NA
KT899744.1	73928	74620	KT899744.1:73928-74620	N	CC-TG	CCCGGGCGCGGGCGTCTAGGGCGCGAAGAT-CATGTACTCGTGTTGGCGGACCAGATCCAG	5	1	NA	NA	NA	NA	NA	5	NA	NA
KT899744.1	73931	74612	KT899744.1:73931-74612	N	GC-AT	GGCGGACGCCCGGGCGCGGGCGTCTAGGGC-GTACTCGTGTTGGCGGACCAGATCCAGGCG	5	1	NA	NA	NA	NA	5	NA	NA	NA
KT899744.1	73940	74619	KT899744.1:73940-74619	N	TC-TG	GCCCGGGCGCGGGCGTCTAGGGCGCGAAGA-TTGGCGGACCAGATCCAGGCGCCAAAAGGT	5	1	NA	NA	NA	NA	5	NA	NA	NA
KT899744.1	73946	74548	KT899744.1:73946-74548	N	GC-CG	TCACTCGCAGGTACGCCTCGCCCCGGCGGC-GACCAGATCCAGGCGCCAAAAGGTGTAAAT	5	1	NA	NA	NA	NA	5	NA	NA	NA
KT899744.1	73946	74617	KT899744.1:73946-74617	N	GA-CG	ACGCCCGGGCGCGGGCGTCTAGGGCGCGAA-GACCAGATCCAGGCGCCAAAAGGTGTAAAT	5	1	NA	NA	NA	NA	5	NA	NA	NA
KT899744.1	73958	74172	KT899744.1:73958-74172	N	GC-AG	GCGACGAGGGCGACGTAGAGCTCGGCCGCC-GCGCCAAAAGGTGTAAATGTGTTCCGGGGA	5	1	NA	NA	NA	NA	5	NA	NA	NA
KT899744.1	73964	74613	KT899744.1:73964-74613	N	CG-CA	GCGGACGCCCGGGCGCGGGCGTCTAGGGCG-AAAGGTGTAAATGTGTTCCGGGGAGCTGGC	5	1	NA	NA	NA	NA	NA	5	NA	NA
KT899744.1	73971	74619	KT899744.1:73971-74619	N	TC-TG	GCCCGGGCGCGGGCGTCTAGGGCGCGAAGA-TAAATGTGTTCCGGGGAGCTGGCCACCAGC	5	1	NA	NA	NA	NA	5	NA	NA	NA
KT899744.1	74028	74381	KT899744.1:74028-74381	N	GC-AG	GCATGCCGCCTCGGGACACATCAGCAGCGC-GAAACGCGGTGCCTAGTGGAGCTGTGGGGC	5	1	NA	NA	NA	NA	5	NA	NA	NA
KT899744.1	74145	74555	KT899744.1:74145-74555	N	CT-CG	CAGGTACGCCTCGCCCCGGCGGCGCAGCAT-ACGAGGGCGACGTAGAGCTCGGCCGCCGCA	5	1	NA	NA	NA	NA	5	NA	NA	NA
KT899744.1	74167	76287	KT899744.1:74167-76287	N	CC-GG	CGACGGAGCTCGACCACGTCAAACTCGGCA-CCGCCGCATCCATCGAGGCCCCCCATCTCG	5	1	NA	NA	NA	NA	5	NA	NA	NA
KT899744.1	74191	74618	KT899744.1:74191-74618	N	AT-CC	CGCCCGGGCGCGGGCGTCTAGGGCGCGAAG-ATCTCGCCTGGCGGTGGCGCACAAAGCGTC	5	1	NA	NA	NA	NA	5	NA	NA	NA
KT899744.1	74293	74582	KT899744.1:74293-74582	N	GG-GT	CATCTGCGGGTCGGCCTCTTGGCCGGGTGG-ACATGGCCGTGACGGTCGAGGCCGACTCCA	5	1	NA	NA	NA	NA	5	NA	NA	NA
KT899744.1	74332	74619	KT899744.1:74332-74619	N	TC-CG	GCCCGGGCGCGGGCGTCTAGGGCGCGAAGA-TCGGAAGCGGGGGGCGAATGCATGCCGCCT	5	1	NA	NA	NA	NA	5	NA	NA	NA
KT899744.1	74573	75982	KT899744.1:74573-75982	N	GC-TG	CCTGGGCCCGCTCCAGCAGCCCCCCCGCCA-GCCGGGTGGGGCGGACGCCCGGGCGCGGGC	5	1	NA	NA	NA	NA	5	NA	NA	NA
KT899744.1	74680	74965	KT899744.1:74680-74965	N	CG-GG	GGACGCCCTGGTACTTGGCGGGAAGGCGCT-CGTACGCGCTATATAAGCCCATGCGGCGTT	5	1	NA	NA	NA	NA	5	NA	NA	NA
KT899744.1	74754	75970	KT899744.1:74754-75970	N	GC-GG	ACCCGTCGTTCGCCTGGGCCCGCTCCAGCA-GCCAGGTCCCCGGCCACCGCGTCGAATTCC	5	1	NA	NA	NA	NA	5	NA	NA	NA
KT899744.1	74801	75005	KT899744.1:74801-75005	N	GG-AG	CTGGGCTCGCAGCCCCGACACAGTGTTGGT-GGTGTCAAAGTTCATCTCCCAGGCCACCCT	5	1	NA	NA	NA	NA	5	NA	NA	NA
KT899744.1	74815	75313	KT899744.1:74815-75313	N	TC-CA	CCTGCACGTCGAGCTCGCGCGCCTTCTCCG-TCTCCCAGGCCACCCTTGGCACCACCTCGT	5	1	NA	NA	NA	NA	5	NA	NA	NA
KT899744.1	75326	75832	KT899744.1:75326-75832	N	CC-AG	CCCGGAGGGCGTCCAGGCGATCGCGGATAT-AATTTCGACCTGATCCGCGATCTCCTCCGC	5	1	NA	NA	NA	NA	NA	5	NA	NA
KT899744.1	75515	77762	KT899744.1:75515-77762	N	GG-TC	GGCCGTGGGGCTGGTCGCGATCGGGGGCGG-GGCGCGCTGCTGTTTGGCGCGCACCACGGC	5	1	NA	NA	NA	NA	5	NA	NA	NA
KT899744.1	75844	76276	KT899744.1:75844-76276	N	CA-GG	GCGCCTGCAGGCGACGGAGCTCGACCACGT-CGTAGCCCTTTTGAAAAAACGGCACGTACT	5	1	NA	NA	NA	NA	5	NA	NA	NA
KT899744.1	75863	76209	KT899744.1:75863-76209	N	CG-AA	TTGGTTCCCAGCGCCTGTTCGGCCCGCTTT-CGGCACGTACTGGCGCAGGGCCGGCACGCC	5	1	NA	NA	NA	NA	5	NA	NA	NA
KT899744.1	76119	76909	KT899744.1:76119-76909	N	TC-TC	TGATGGCGTTCGAGACGGCGTGGGCTATGA-TCGGGGGTGTATGGGTTAAACGCAAGGGCC	5	1	NA	NA	NA	NA	5	NA	NA	NA
KT899744.1	76405	78436	KT899744.1:76405-78436	N	AG-GT	GCTTCGCCAGCGCCAGGCGACCGATCAGAG-CGGCGCGGCGTCGCGTGGCGCCGATGACCT	5	1	NA	NA	NA	NA	5	NA	NA	NA
KT899744.1	76739	77195	KT899744.1:76739-77195	N	TA-GC	CAGGGTCGCCAGGACGGCCGGACAGGCCTT-TAGGAAGGCCAGGGGGGAGGCCGGGTCGCT	5	1	NA	NA	NA	NA	5	NA	NA	NA
KT899744.1	76987	77508	KT899744.1:76987-77508	N	CC-CA	ACAAAGGCCGCGTCGCTGTCCAGCTGCTGG-CGAAGCTGGGATGCAAGCCAGACAGAGCCG	5	1	NA	NA	NA	NA	5	NA	NA	NA
KT899744.1	76991	77866	KT899744.1:76991-77866	N	GA-AA	CCACGGGCACGACGGCGGCCGAAGCCACGT-GCTGGGATGCAAGCCAGACAGAGCCGTCGC	5	1	NA	NA	NA	NA	5	NA	NA	NA
KT899744.1	77162	77975	KT899744.1:77162-77975	N	CC-GC	CGCGCCCTCGATCGCCCGACGGGCCTGGGT-CCGCAGGGTCGCCAGGACGGCCGGACAGGC	5	1	NA	NA	NA	NA	5	NA	NA	NA
KT899744.1	77246	77866	KT899744.1:77246-77866	N	GA-AA	CCACGGGCACGACGGCGGCCGAAGCCACGT-GAACTTCTCCCGGGCGTCGCGGGCCACCTT	5	1	NA	NA	NA	NA	5	NA	NA	NA
KT899744.1	77452	78005	KT899744.1:77452-78005	N	CT-GG	CCGCACCTCCTCCAGCCGAACCTGAACGGC-GGTAGGGCGACGCGCCGGGCGCAGGAACAA	5	1	NA	NA	NA	NA	5	NA	NA	NA
KT899744.1	77765	79046	KT899744.1:77765-79046	N	GG-GC	GGTGGATTTCTTCTTGGTTTTGGCAGGGGG-GGGAATGGCGGCGCGCTGCGCGATGTCCCG	5	1	NA	NA	NA	NA	5	NA	NA	NA
KT899744.1	77914	78273	KT899744.1:77914-78273	N	CG-GT	GCAAAAAGGGTGTCCGGGTGGGCCTGCGAG-ATACGGCCCCCCGGTAAAAGTACTCCTTAA	5	1	NA	NA	NA	NA	NA	5	NA	NA
KT899744.1	78220	78757	KT899744.1:78220-78757	N	AG-TT	ACGCGGCGACCTCGCGGGCCAGGGTGGCGG-CTGGGTGCGTCGGGGTGGCGGGGGCAAAAA	5	1	NA	NA	NA	NA	5	NA	NA	NA
KT899744.1	78365	80735	KT899744.1:78365-80735	N	GG-AA	CATGGGCGTAGGCGCGGGGAGACTGTTTCC-GGCGTCCGTCTCCCGAATGACATCCCTAGC	5	1	NA	NA	NA	NA	5	NA	NA	NA
KT899744.1	78799	80070	KT899744.1:78799-80070	N	GG-GT	TCGACGATCGAACACATGCGCGGCGGCCCA-GGGCCTCGAACAGCTGGGCGAGGTCTGCGC	5	1	NA	NA	NA	NA	NA	5	NA	NA
KT899744.1	78801	79778	KT899744.1:78801-79778	N	GC-GG	CGCCCGCACTTTGGCGATGAACGCGGGGGT-GCCTCGAACAGCTGGGCGAGGTCTGCGCCC	5	1	NA	NA	NA	NA	5	NA	NA	NA
KT899744.1	78804	79024	KT899744.1:78804-79024	N	TC-CC	CGACGGGGGTTTTGCCTTTGGGGGTGGATT-TCGAACAGCTGGGCGAGGTCTGCGCCCGGG	5	1	NA	NA	NA	NA	NA	5	NA	NA
KT899744.1	78976	80240	KT899744.1:78976-80240	N	CC-GG	CCCCGGCTCCAGGTCGGGCGCGAACTGGTT-AGGCGGGGACCGCGGCCCCGACGGGGGTTT	5	1	NA	NA	NA	NA	5	NA	NA	NA
KT899744.1	79198	79724	KT899744.1:79198-79724	N	CG-GT	CCGTACGTCCGGGCGATCGCGGGTGTAATA-CGTCATCTTCTTCGGCCGCCTCTGCGGCGG	5	1	NA	NA	NA	NA	NA	5	NA	NA
KT899744.1	79231	79566	KT899744.1:79231-79566	N	TC-GG	CGCAGGGGGTGCGTGATGGCCACGCGCCGT-TCTTGGGGGCGGAGGGAGGCGGTGGTGGGA	5	1	NA	NA	NA	NA	5	NA	NA	NA
KT899744.1	79582	79938	KT899744.1:79582-79938	N	CC-GT	GTGTGTGCGGGGCATTGTGTCTCCAGCAGG-CCTGCATGTAAGTCTCGCTGGCCCCGTAAA	5	1	NA	NA	NA	NA	5	NA	NA	NA
KT899744.1	79702	82543	KT899744.1:79702-82543	N	CA-GT	CCAGACCAAACACGTTCGACCCCGCGAGGG-CCGGGCGATCGCGGGTGTAATACGTCAGGT	5	1	NA	NA	NA	NA	5	NA	NA	NA
KT899744.1	79738	80245	KT899744.1:79738-80245	N	CA-AT	GCTCCAGGTCGGGCGCGAACTGGTTCCGAG-ACATGTCCCCCGCCCGCACTTTGGCGATGA	5	1	NA	NA	NA	NA	5	NA	NA	NA
KT899744.1	79860	80176	KT899744.1:79860-80176	N	AG-TT	GAGGGCCCACATCAAATATGAGGCTGAGAA-AGGAGCGTGTACGACAGGGGGCGCAGGGCC	5	1	NA	NA	NA	NA	5	NA	NA	NA
KT899744.1	80543	81936	KT899744.1:80543-81936	N	TA-AT	TTGGTGCGATGGCCCTCGACCGTGGGGAGA-AATAAAGCTTTATTGGTAACTAGTTAACGG	5	1	NA	NA	NA	NA	5	NA	NA	NA
KT899744.1	80558	81341	KT899744.1:80558-81341	N	GT-TG	AATTTCGCGCCGGACCACGGCCAGCACGTT-GTAACTAGTTAACGGCAAGTCCGTGGGTGG	5	1	NA	NA	NA	NA	5	NA	NA	NA
KT899744.1	81343	81600	KT899744.1:81343-81600	N	CG-GT	AACCGACACTCGAAAAAGGCGGAGAGCGTG-CCTCGTGCGACACCTGGGCCGCCAGCTCGT	5	1	NA	NA	NA	NA	5	NA	NA	NA
KT899744.1	81628	82724	KT899744.1:81628-82724	N	CG-GG	CACGGAGGGCGAATTGGTATTCTGGATCAA-CGTCCTCCAGTTGGCGAATCAGGGGGTCGG	5	1	NA	NA	NA	NA	5	NA	NA	NA
KT899744.1	81800	82142	KT899744.1:81800-82142	N	GA-AT	GAAGCGGATCTGGGTCGCCGCGGCCAGGTG-CACGTACAGCTCCCGGAGCAGCTGCTCTAT	5	1	NA	NA	NA	NA	5	NA	NA	NA
KT899744.1	81922	82417	KT899744.1:81922-82417	N	CG-CT	GCGTCTGGCTCAGAACGCCCCCCGACAGGC-CGACCGTGGGGAGATAGCCCAGCCCAAAGT	5	1	NA	NA	NA	NA	5	NA	NA	NA
KT899744.1	82005	82432	KT899744.1:82005-82432	N	GC-AG	CGCCCCCCGACAGGCCGACCGCCTCACAGA-GCCGCGCTACACGTGGCCCTCAGCGCGTCC	5	1	NA	NA	NA	NA	NA	5	NA	NA
KT899744.1	82111	82540	KT899744.1:82111-82540	N	GG-GG	GCGCCAGACCAAACACGTTCGACCCCGCGA-GGAAGCGGATCTGGGTCGCCGCGGCCAGGT	5	1	NA	NA	NA	NA	5	NA	NA	NA
KT899744.1	82768	83666	KT899744.1:82768-83666	N	CG-GC	CCGGTGGAGCGCGCACAGGTGTTCCAGCAG-CGGCGGAGGGCTGCTCCCCGAGCTGCAGCA	5	1	NA	NA	NA	NA	5	NA	NA	NA
KT899744.1	83027	84708	KT899744.1:83027-84708	N	AC-TC	CGCCATCATCTAACCCGCCAAGTGATCCTG-CCGCACGGTGTGCTGAAACTGCGCCAACAG	5	1	NA	NA	NA	NA	5	NA	NA	NA
KT899744.1	83185	84761	KT899744.1:83185-84761	N	GC-CA	GGATCGTGCCGGGACGCTGCTTCTGGCGCT-GCGTCACCCGATTACTCACCAGGGCCAAGA	5	1	NA	NA	NA	NA	5	NA	NA	NA
KT899744.1	83266	84284	KT899744.1:83266-84284	N	GG-CG	GGAGGCGGTAGCCGCGTTTGGCTGTGGGGT-GGGTGGTAAGGTTCGCGCTGGGCTGCCCCA	5	1	NA	NA	NA	NA	5	NA	NA	NA
KT899744.1	83871	87747	KT899744.1:83871-87747	N	GC-CG	GATCCACAGCACACCGCACACGCTGGTCGA-GCGGGTGAGGTCGTGACGACGGGGGCCTCG	5	1	NA	NA	NA	NA	5	NA	NA	NA
KT899744.1	84309	85446	KT899744.1:84309-85446	N	AC-GT	ACCAACACGATTCACGGCACCGAGGACATG-CCTTTCGACCCCCCCCCTCCCCCGGGTCTT	5	1	NA	NA	NA	NA	5	NA	NA	NA
KT899744.1	84411	85916	KT899744.1:84411-85916	N	CA-GT	GTCCTTTGGGCGGGAGGAAGCCACAAAATG-ACCGTGGAACTCCCCCCCACCACACGCGAT	5	1	NA	NA	NA	NA	5	NA	NA	NA
KT899744.1	85175	88197	KT899744.1:85175-88197	N	GG-GA	ACCCGCCCTCAAGGTCCTCGACTCGCTGGT-GGCGGCGCACACCGGCCACCCGGGCCGGCC	5	1	NA	NA	NA	NA	5	NA	NA	NA
KT899744.1	85245	85525	KT899744.1:85245-85525	Y	CT-AC	CCGCCAATCCCCAAACCCCGCGTTGCTCTG-CTGGACGCCGAGCTGGGGCTGGGGGGCCCG	5	1	NA	NA	NA	NA	NA	5	NA	NA
KT899744.1	85795	86202	KT899744.1:85795-86202	N	TC-GC	TGCGATTCGTCAGGCAGTGGCCTTGTCGAA-CCCCAACCCCTTCCCCGCTGTCACTCGTTG	5	1	NA	NA	NA	NA	5	NA	NA	NA
KT899744.1	85864	86452	KT899744.1:85864-86452	N	CC-AA	AATGGCGTGATGGTGCTTTCCGACAAGACG-CCCGAAACGCGAGTGTTGTAACGTCCTTTG	5	1	NA	NA	NA	NA	5	NA	NA	NA
KT899744.1	85875	86187	KT899744.1:85875-86187	N	AG-CG	TTCTTTGGCTCTCGGTGCGATTCGTCAGGC-AGTGTTGTAACGTCCTTTGGGCGGGAGGAA	5	1	NA	NA	NA	NA	5	NA	NA	NA
KT899744.1	86136	86954	KT899744.1:86136-86954	N	AC-TT	CCGGCGGGGCCACGTACGACGACGCCCTTG-CCGGACCTGCTCTCGCCTATCTTCTTTGGC	5	1	NA	NA	NA	NA	NA	5	NA	NA
KT899744.1	86252	86677	KT899744.1:86252-86677	N	AC-GC	GGAACCCCACGTCGCTCGGCGGGGACGTCT-CGAAACCCGCCGCGTCTGTTGAAATGGCCA	5	1	NA	NA	NA	NA	5	NA	NA	NA
KT899744.1	86262	91038	KT899744.1:86262-91038	N	CG-GC	CCAGAATTTGGCCAGGACGTCCTTGTAGAA-CGCGTCTGTTGAAATGGCCAGCCGCCCCGC	5	1	NA	NA	NA	NA	5	NA	NA	NA
KT899744.1	86354	88477	KT899744.1:86354-88477	N	TA-CG	GACTTTCACGGGGAGGAGTTCGAGAAGCTC-CAGCCACCCAGGGGGAGGCCGCCGGGGCCC	5	1	NA	NA	NA	NA	5	NA	NA	NA
KT899744.1	87019	88615	KT899744.1:87019-88615	N	GA-AT	AAAGACGCGGTGAACCGCCACTACATCTAC-GACACCGCGCCCCTGGATGTTTGCCCCGGG	5	1	NA	NA	NA	NA	5	NA	NA	NA
KT899744.1	87054	88458	KT899744.1:87054-88458	N	GG-CC	CACCAGCATGTCGCTCGCCGACTTTCACGG-CGGCCCGGGCGCCGACGCCGGTGGTCCCTC	5	1	NA	NA	NA	NA	5	NA	NA	NA
KT899744.1	87111	89065	KT899744.1:87111-89065	N	CA-CC	AAGCGCAGCATGTATCGCGCCGGCCGCTTT-AGGGGCCGGCGCTGGTCTTGCGGCCGATCC	5	1	NA	NA	NA	NA	5	NA	NA	NA
KT899744.1	87176	87835	KT899744.1:87176-87835	N	AC-GG	CACTACATGGAGTCCGTCTTCCAGATGTAC-ACCCCCGGCCACGTCTGGGAACGGGCACGG	5	1	NA	NA	NA	NA	5	NA	NA	NA
KT899744.1	87179	88668	KT899744.1:87179-88668	N	TC-CC	CGGCTCCAACCTCTGCACCGAGATCGTCCA-CCCGGCCACGTCTGGGAACGGGCACGGCCT	5	1	NA	NA	NA	NA	5	NA	NA	NA
KT899744.1	87384	87898	KT899744.1:87384-87898	N	CG-GA	ACGCGCGGCATGCGCCACATCGCCCTGGGG-CGACTTTGGGCTTCTCAACTACGCGCTCGT	5	1	NA	NA	NA	NA	5	NA	NA	NA
KT899744.1	87630	87987	KT899744.1:87630-87987	N	CC-GC	GATCGTACCGTCGACCCCCGCCATGCTGAA-CCTGGACTTTGGCCTGACGGAAAGGCTTCG	5	1	NA	NA	NA	NA	5	NA	NA	NA
KT899744.1	87702	88067	KT899744.1:87702-88067	N	CC-GA	AGGCCACCACAAACAAGGCGACCCTGCGGG-CCATTACGACTGTCTGATCCACAGCACACC	5	1	NA	NA	NA	NA	5	NA	NA	NA
KT899744.1	87720	88748	KT899744.1:87720-88748	N	AC-AT	TGGCCCGATGCGTCTCCAGGCAGACGTTTG-CCACAGCACACCGCACACGCTGGTCGAGCG	5	1	NA	NA	NA	NA	5	NA	NA	NA
KT899744.1	88020	90355	KT899744.1:88020-90355	N	AC-TG	TTTTTGCCGCCTCGTTTGCCGCCATCGCCT-CTACCTGGTAAACCCCCAGGCCACCACAAA	5	1	NA	NA	NA	NA	5	NA	NA	NA
KT899744.1	88616	89244	KT899744.1:88616-89244	N	CA-CG	GGGCTTTGCCCCCCTGTTCACCAACCTGTT-ACACCCAGGGGGCGGCCATCGCCGGCTCCA	5	1	NA	NA	NA	NA	5	NA	NA	NA
KT899744.1	88616	89292	KT899744.1:88616-89292	N	GC-CG	CGGCGAGACGCTGCGCCCCAACACGCTCCT-ACACCCAGGGGGCGGCCATCGCCGGCTCCA	5	1	NA	NA	NA	NA	5	NA	NA	NA
KT899744.1	88618	90897	KT899744.1:88618-90897	N	AA-AC	GGGGGTGGGAGAGGATAAAAGGCGGCGCAA-ACCCAGGGGGCGGCCATCGCCGGCTCCAAC	5	1	NA	NA	NA	NA	5	NA	NA	NA
KT899744.1	88676	88940	KT899744.1:88676-88940	N	AC-CT	GGCTGGATCTGGAGTCTGTCGAATTTCAGG-CCAAGCGATCCAGTGGGGTCTGCAATCTGG	5	1	NA	NA	NA	NA	5	NA	NA	NA
KT899744.1	88836	89065	KT899744.1:88836-89065	N	CA-TG	AAGCGCAGCATGTATCGCGCCGGCCGCTTT-CACCCGCGGCAACGACAACCTGCGGTCCAT	5	1	NA	NA	NA	NA	5	NA	NA	NA
KT899744.1	89056	89274	KT899744.1:89056-89274	N	GC-CC	CAGCAAGGTGACCCGGGACGGCGAGACGCT-GGCCGCTTTCACTGGGAGCGCTTTCCGGAC	5	1	NA	NA	NA	NA	5	NA	NA	NA
KT899744.1	89090	89379	KT899744.1:89090-89379	N	GG-CC	TCTCGACGCCAAGCAGTGGTCCGTGGCGCA-GGCCGCGGTACGAGGGCGAGTGGGAGATGC	5	1	NA	NA	NA	NA	5	NA	NA	NA
KT899744.1	89486	91979	KT899744.1:89486-91979	N	TC-CG	AGAACAGATGCGCCAGACGCAGGGCCGGCT-TCGACCATAGCCAATCCATGACCCTGTATG	5	1	NA	NA	NA	NA	5	NA	NA	NA
KT899744.1	90998	91360	KT899744.1:90998-91360	N	GG-GG	CTGCGGTGCTCTTCCAGCAGCTGCGCGTTC-GCTACTCGTCCCAGAATTTGGCCAGGACGT	5	1	NA	NA	NA	NA	5	NA	NA	NA
KT899744.1	91934	95102	KT899744.1:91934-95102	N	GG-CC	CGCCCCGGGGCCCCTGTTCGTCGGCACCCT-GGAGAACGCGAATACAGAACAGATGCGCCA	5	1	NA	NA	NA	NA	5	NA	NA	NA
KT899744.1	92040	94673	KT899744.1:92040-94673	N	CG-GC	CGACAGCCACCGGGCCGCGTCCCCGGAGGA-CAGAGAGGTGCCGCGCCGGCGCATGTTGGA	5	1	NA	NA	NA	NA	NA	5	NA	NA
KT899744.1	92309	93705	KT899744.1:92309-93705	N	GA-GT	CAAGGCGGGCCAGGCGGCCGCCAACGCCAA-CGTAACTGGGGTATCGGCGCTGATATTTGA	5	1	NA	NA	NA	NA	5	NA	NA	NA
KT899744.1	92436	96155	KT899744.1:92436-96155	N	GT-GT	GGGGAGGCGTCGGGCATGGCCCCGGGGCGG-GTGGGCAAACTTCATCATCCCGAACAAACC	5	1	NA	NA	NA	NA	5	NA	NA	NA
KT899744.1	92517	93974	KT899744.1:92517-93974	N	GC-GT	CCGGGAGCTCGGCCTCCCGGGCCTCTGGGA-GCGACGGTCCGGGACACCCGAGCCTGTCTC	5	1	NA	NA	NA	NA	5	NA	NA	NA
KT899744.1	93866	95769	KT899744.1:93866-95769	N	CG-CG	CTGCACAGGAAGGACCCCGGGGACGGGGCC-CGGTATCGGCGGTATTTCTCCTGAAACCCC	5	1	NA	NA	NA	NA	5	NA	NA	NA
KT899744.1	94219	94527	KT899744.1:94219-94527	N	GT-CA	TGTCGCGTGTGGTTCATGTGTGTGCCTGGC-GTCCCCCTGGACACGGAGGACGACTCCGAT	5	1	NA	NA	NA	NA	5	NA	NA	NA
KT899744.1	94679	95758	KT899744.1:94679-95758	N	GG-CA	TCCGGCGTCGCCTGCACAGGAAGGACCCCG-GGGACGGGTCGACGACGGACGGCCACACCT	5	1	NA	NA	NA	NA	5	NA	NA	NA
KT899744.1	95600	96769	KT899744.1:95600-96769	N	CC-GA	CCCCCACGTGCTCTGGGCGGAGGGGGCCGG-CCCGCTGCTGTTTGTTCACGCCGGACTGCA	5	1	NA	NA	NA	NA	5	NA	NA	NA
KT899744.1	95620	95847	KT899744.1:95620-95847	N	CC-CG	GGGTTTGGGGTGGGGGCGCTGCTGTGCCCT-CCGGACTGCAGGTCATCAACCTCGGGTTGG	5	1	NA	NA	NA	NA	5	NA	NA	NA
KT899744.1	95689	96714	KT899744.1:95689-96714	N	AC-AG	TCACCGCCCCACCCGGGGGACTCCTGGTGT-GGGGTGCCGTGTGGATTTCGTTGGCGCAGG	5	1	NA	NA	NA	NA	NA	5	NA	NA
KT899744.1	95897	97411	KT899744.1:95897-97411	N	GG-AA	GGCCCAGGAGTCGTGCGACCACCCCGGGCT-GGCATTAGTCCCGAAGACCGCCGGTGTGTG	5	1	NA	NA	NA	NA	5	NA	NA	NA
KT899744.1	96748	97169	KT899744.1:96748-97169	N	AC-GT	GAGGCTGTCGGCGGCCAGGTCCCCCCGCGG-GCTCTGGGCGGAGGGGGCCGGCCCGGGCGC	5	1	NA	NA	NA	NA	5	NA	NA	NA
KT899744.1	96792	97151	KT899744.1:96792-97151	N	GG-GT	GTCTCTACCGTGACCTCCGAGGCTGTCGGC-ATTCTGTCACCGGGCCGCTGCCGACCCAGC	5	1	NA	NA	NA	NA	5	NA	NA	NA
KT899744.1	96830	97402	KT899744.1:96830-97402	N	CC-TT	GGCCGTTACGGCCCAGGAGTCGTGCGACCA-ATCGGCGAGGTGACGCCCGCGACCCAGGGA	5	1	NA	NA	NA	NA	5	NA	NA	NA
KT899744.1	97108	100841	KT899744.1:97108-100841	N	CG-GA	CGGTCGGAGTTATGCCGCGTCCAGGGCCAT-CGGGTTCACCACAGTCTCTACCGTGACCTC	5	1	NA	NA	NA	NA	5	NA	NA	NA
KT899744.1	97109	97590	KT899744.1:97109-97590	N	GG-AC	AGGCGATCGAGTGGGTGGGGATTGGAATCG-GGGTTCACCACAGTCTCTACCGTGACCTCC	5	1	NA	NA	NA	NA	5	NA	NA	NA
KT899744.1	97147	97624	KT899744.1:97147-97624	N	AA-GT	TCTCGCGGCGGGGGTCCTGGTCGTAACGGC-CGGCGGCCAGGTCCCCCCGCGGACCTTCAC	5	1	NA	NA	NA	NA	5	NA	NA	NA
KT899744.1	97270	97648	KT899744.1:97270-97648	N	AC-AT	AACGGCAATCGTGTACGTCGTCCGCACATC-GGAATTTGGGGTCCGGCATGTGGTCTGCAC	5	1	NA	NA	NA	NA	5	NA	NA	NA
KT899744.1	97336	98490	KT899744.1:97336-98490	N	TA-TG	GGGTTGGGGGGGTCCGGCACGGACCCAAAA-GTTCCTGGGGGACGACCCCTCACCGGCGGC	5	1	NA	NA	NA	NA	5	NA	NA	NA
KT899744.1	97858	98305	KT899744.1:97858-98305	N	GC-CG	AGTTTTGCGAGGAGCCCGCCCTTCGCATAT-GCATGCCTCTGCGGGCATCGGAACACGCCT	5	1	NA	NA	NA	NA	5	NA	NA	NA
KT899744.1	98164	100237	KT899744.1:98164-100237	N	TG-GC	CGCGCAGGCCGGCCACGGTGGCGGCGTACT-TGGCCGCCGTCGCACGCGTCCAGTCGGCAA	5	1	NA	NA	NA	NA	5	NA	NA	NA
KT899744.1	98207	100566	KT899744.1:98207-100566	N	CT-TA	GTGTTGTGTTGCCGCGCGGCCAACCGGACG-CTGGTGGGTGAGCGGAGACGGCATTCGGGC	5	1	NA	NA	NA	NA	5	NA	NA	NA
KT899744.1	98324	100345	KT899744.1:98324-100345	N	CG-CC	GGCTGGGGTCGCAGTCGCCCACGGGGTCCT-CGGGGGCTTTGTTCAGTTTGTAACTTCGAC	5	1	NA	NA	NA	NA	5	NA	NA	NA
KT899744.1	98391	101688	KT899744.1:98391-101688	N	GC-CT	CTCCGCCATCACCGCCAACACATCCAGCAC-GCGGTCTGTCTCGTCTCCTCTTCTCCCCTT	5	1	NA	NA	NA	NA	5	NA	NA	NA
KT899744.1	98537	100973	KT899744.1:98537-100973	N	TG-TG	CTCCCATCAGCAGTTTCCTAAACTGGGACA-TGGTGTTTTTGGTTATTTTTATTAAATCTC	5	1	NA	NA	NA	NA	5	NA	NA	NA
KT899744.1	98564	103116	KT899744.1:98564-103116	N	CG-AT	AAAAACGCAGTATCTCCCGCGAAGGCTACC-CTCGTCGACAAACAGGGGGAAAGGGGCGTG	5	1	NA	NA	NA	NA	5	NA	NA	NA
KT899744.1	98591	99224	KT899744.1:98591-99224	N	GT-GC	GAGGCGCGGGGGCACCTCCCCCATGTGCGT-GTGGTCTAGCGACGGCAGCACGGGCGGAGG	5	1	NA	NA	NA	NA	5	NA	NA	NA
KT899744.1	98591	99630	KT899744.1:98591-99630	N	GT-GC	CTCAACTCCATCCGGGCCCAGCTGGGGGCG-GTGGTCTAGCGACGGCAGCACGGGCGGAGG	5	1	NA	NA	NA	NA	5	NA	NA	NA
KT899744.1	98593	99084	KT899744.1:98593-99084	N	GG-GT	TCCATCTGGTCGGGTTCTCCCTCCGGGGCG-GGTCTAGCGACGGCAGCACGGGCGGAGGCG	5	1	NA	NA	NA	NA	5	NA	NA	NA
KT899744.1	98658	100486	KT899744.1:98658-100486	N	CG-TG	TGGCGGCCGAAGCGTAGTGCCGGATGTACT-GTCAGGAGGGCGCTCAGGGCGGCGACGTTG	5	1	NA	NA	NA	NA	5	NA	NA	NA
KT899744.1	98678	103298	KT899744.1:98678-103298	N	GG-GC	CAGTGGGTTGGTTGCGCGGTCCCGTCTCCT-GGCGACGTTGGTCGGGCCGTCGTTGGTCAG	5	1	NA	NA	NA	NA	5	NA	NA	NA
KT899744.1	98716	102177	KT899744.1:98716-102177	N	CT-GG	CCCATCGCCCGTGATATACCAGGCCAACGC-CTCGATGGCGGGCGAGGACGGGCGAGGGGC	5	1	NA	NA	NA	NA	5	NA	NA	NA
KT899744.1	98744	99226	KT899744.1:98744-99226	N	AA-GG	GGCGCGGGGGCACCTCCCCCATGTGCGTGT-GCTCAACGGCGGGGGCGGGGGTCCGGTGCG	5	1	NA	NA	NA	NA	5	NA	NA	NA
KT899744.1	98824	100532	KT899744.1:98824-100532	N	AA-TT	GGCGAGCCCGTCCACGATCAAACTCTCGGG-CCGCCTCAATGTACGGGGAGGCCGGCGCTG	5	1	NA	NA	NA	NA	5	NA	NA	NA
KT899744.1	98837	99253	KT899744.1:98837-99253	N	CG-TA	TGTAATACGTGGCCGGCTGTGCGGCCGCAG-CGGGGAGGCCGGCGCTGCATTCGCCGTGTT	5	1	NA	NA	NA	NA	5	NA	NA	NA
KT899744.1	98991	99687	KT899744.1:98991-99687	N	GC-AG	GTCCGACAGAAACGCTCCTGGCTGTCCACC-GCGGCGTGGGTGGCTTTGCGGCGGGCGTCG	5	1	NA	NA	NA	NA	NA	5	NA	NA
KT899744.1	99047	100873	KT899744.1:99047-100873	N	CG-TA	GGGCGCTTTTTATCGGGAGGAGCTTATGGG-CGTGGCTTCCATCTGGTCGGGTTCTCCCTC	5	1	NA	NA	NA	NA	5	NA	NA	NA
KT899744.1	99064	99776	KT899744.1:99064-99776	N	AT-GT	GGTCGCGTTGATGATATACTGGGCGTGGTG-CGGGTTCTCCCTCCGGGGCGGGTCCCCACA	5	1	NA	NA	NA	NA	5	NA	NA	NA
KT899744.1	99112	101075	KT899744.1:99112-101075	N	TC-GC	GGTCCTTGAGCAGAAAGGCGGGGTCTGCCG-TCCCCAGAGACGCGCGCCGGACAAGAAGGG	5	1	NA	NA	NA	NA	5	NA	NA	NA
KT899744.1	99113	100075	KT899744.1:99113-100075	N	AG-CT	ATACGTGCTTGTCCGTCGTCCACAGCATCC-CCCCAGAGACGCGCGCCGGACAAGAAGGGG	5	1	NA	NA	NA	NA	5	NA	NA	NA
KT899744.1	99238	102860	KT899744.1:99238-102860	N	CA-CG	CCGCACGCAGGTACCCCATGAACCCCACCC-GCTGTGCGGCCGCAGCGGGGGGCTCGGCGA	5	1	NA	NA	NA	NA	5	NA	NA	NA
KT899744.1	99273	100485	KT899744.1:99273-100485	N	TC-GG	GTGGCGGCCGAAGCGTAGTGCCGGATGTAC-TCGTCCGCATCCGGAAGCGGGGGCCCCGCG	5	1	NA	NA	NA	NA	5	NA	NA	NA
KT899744.1	99349	100309	KT899744.1:99349-100309	N	CG-GG	GCTTTGGCGCCAGGGTGGGCCGCAGCAGCA-TCGAGTGTAGGCGAGGTCGGGGGAGGGGCG	5	1	NA	NA	NA	NA	5	NA	NA	NA
KT899744.1	99503	100471	KT899744.1:99503-100471	N	AG-CG	CGCCCAGCGCCTGGGTGGCGGCCGAAGCGT-AGACGCCACGAGCCGCAGGATGGACTCGTA	5	1	NA	NA	NA	NA	5	NA	NA	NA
KT899744.1	99519	100401	KT899744.1:99519-100401	N	AG-GC	ACCGTCTGCAGGTACTTCCAGTACTGCGTG-AGGATGGACTCGTAGTGGAGCGACGGCGCC	5	1	NA	NA	NA	NA	5	NA	NA	NA
KT899744.1	99661	101054	KT899744.1:99661-101054	N	GC-CC	GGGCGGGGGGGAAGGGCTCCAGGTCCTTGA-GACAGAAACGCTCCTGGCTGTCCACCGCGG	5	1	NA	NA	NA	NA	5	NA	NA	NA
KT899744.1	99710	100176	KT899744.1:99710-100176	N	AA-TT	GGGCGGCTTGGGTCCGCCGGGCGCATAAAG-CAGGCTGTCGGTGGCCCAGACGCCGTACCC	5	1	NA	NA	NA	NA	5	NA	NA	NA
KT899744.1	99822	100062	KT899744.1:99822-100062	N	GT-CG	CTCAGCCGGTGACATACGTGCTTGTCCGTC-GTCCCGTACGTACCGCCGCTCCGCTTGCCG	5	1	NA	NA	NA	NA	5	NA	NA	NA
KT899744.1	99844	100151	KT899744.1:99844-100151	N	GC-CC	GAGCCGCAGTGCGGTGTCGGTGCTGGGGCG-GCTTGCCGGTCTGCCACAGGTTGGCTAGGC	5	1	NA	NA	NA	NA	5	NA	NA	NA
KT899744.1	99856	101800	KT899744.1:99856-101800	N	GC-CT	AGGTACGTCATGCGGCCGGCATAGCGGGCG-GCCACAGGTTGGCTAGGCACGTCAGGTGGC	5	1	NA	NA	NA	NA	5	NA	NA	NA
KT899744.1	99870	100190	KT899744.1:99870-100190	N	AA-CT	CGCCGGGCGCATAAAGAACATGTACTGCTG-AGGCACGTCAGGTGGCCCAGGACGTCGCTG	5	1	NA	NA	NA	NA	5	NA	NA	NA
KT899744.1	99870	100212	KT899744.1:99870-100212	N	AG-CT	TACTGCTGAATCCGATGGAGGGCGTCGCGC-AGGCACGTCAGGTGGCCCAGGACGTCGCTG	5	1	NA	NA	NA	NA	NA	5	NA	NA
KT899744.1	99875	100216	KT899744.1:99875-100216	N	CG-CA	GCTGAATCCGATGGAGGGCGTCGCGCAGGC-CGTCAGGTGGCCCAGGACGTCGCTGACCGC	5	1	NA	NA	NA	NA	NA	5	NA	NA
KT899744.1	99889	100494	KT899744.1:99889-100494	N	GG-CA	GAAGCGTAGTGCCGGATGTACTCGTAGTGC-GGACGTCGCTGACCGCCGCCCTGAGCGCCA	5	1	NA	NA	NA	NA	5	NA	NA	NA
KT899744.1	99963	100283	KT899744.1:99963-100283	N	TG-GA	GCTCTTGAACGGGGTGCGCGCCAGCAGCTT-TGGCGCGCGAACGTTTCCGCGGGCGCCTCC	5	1	NA	NA	NA	NA	5	NA	NA	NA
KT899744.1	99982	100262	KT899744.1:99982-100262	N	CG-CG	GTACTTGGCCGCCGCGGCCCCGCTCTTGAA-CGGGCGCCTCCGGGCTGCCGCCGAGCGGGA	5	1	NA	NA	NA	NA	5	NA	NA	NA
KT899744.1	99995	100612	KT899744.1:99995-100612	N	GC-GG	TCAGAAACGCCGGCTGCGCGTCGTCGGAGC-GCTGCCGCCGAGCGGGAGGAACCGGCGATT	5	1	NA	NA	NA	NA	NA	5	NA	NA
KT899744.1	99998	100239	KT899744.1:99998-100239	N	GC-CT	CGCAGGCCGGCCACGGTGGCGGCGTACTTG-GCCGCCGAGCGGGAGGAACCGGCGATTGGA	5	1	NA	NA	NA	NA	NA	5	NA	NA
KT899744.1	100159	101669	KT899744.1:100159-101669	N	CC-GT	AGAGCCACTGGACCGTCTGCTCCGCCATCA-CCGCCGGGCGCATAAAGAACATGTACTGCT	5	1	NA	NA	NA	NA	5	NA	NA	NA
KT899744.1	100189	100618	KT899744.1:100189-100618	N	GC-CT	ACGCCGGCTGCGCGTCGTCGGAGCGCTGCC-GAATCCGATGGAGGGCGTCGCGCAGGCCGG	5	1	NA	NA	NA	NA	5	NA	NA	NA
KT899744.1	100196	100801	KT899744.1:100196-100801	N	CG-CG	TCCGGCGCTGCATGGTGACGCCCGTTCGGT-ATGGAGGGCGTCGCGCAGGCCGGCCACGGT	5	1	NA	NA	NA	NA	5	NA	NA	NA
KT899744.1	100301	101820	KT899744.1:100301-101820	N	CA-CG	ATAGCGGGCGGCCACGCGACAGTCGCGGTC-CAGCAGCACGTGAAGGCTGGGGTCGCAGTC	5	1	NA	NA	NA	NA	5	NA	NA	NA
KT899744.1	100457	102312	KT899744.1:100457-102312	N	GG-GT	GTAAAACCCGGCCGGATGCCCCAGGGCTAG-GGCGGCCGAAGCGTAGTGCCGGATGTACTC	5	1	NA	NA	NA	NA	5	NA	NA	NA
KT899744.1	100476	102519	KT899744.1:100476-102519	N	CG-GC	CTGCAGTTCCTCTAGGAACAGCGGCGACGG-CGGATGTACTCGTAGTGCGGGTCGCTGGCG	5	1	NA	NA	NA	NA	5	NA	NA	NA
KT899744.1	100528	101267	KT899744.1:100528-101267	N	CG-CT	CCTCGGGGGCCGTGAATCCCCCGTCAAACG-CGGGAACCGTGTTGTGTTGCCGCGCGGCCA	5	1	NA	NA	NA	NA	5	NA	NA	NA
KT899744.1	100654	101085	KT899744.1:100654-101085	N	GG-CG	CAGAAAGGCGGGGTCTGCCGTCCCGGACAC-GGGTGGGGAGCAGACACCCGCCGAAGATGC	5	1	NA	NA	NA	NA	NA	5	NA	NA
KT899744.1	100708	101148	KT899744.1:100708-101148	N	CG-GT	ATCCACGTGCTCCGCGGCCGCGCGGACGTC-CGCCGCGGATCAGGTTGGCAGGCGTCAGGC	5	1	NA	NA	NA	NA	5	NA	NA	NA
KT899744.1	100951	101792	KT899744.1:100951-101792	N	AG-TC	CGGTGGCCAGGTACGTCATGCGGCCGGCAT-AGCAGTTTCCTAAACTGGGACATGATGTCC	5	1	NA	NA	NA	NA	5	NA	NA	NA
KT899744.1	101046	101400	KT899744.1:101046-101400	Y	GT-AG	GCGCCGGTGCGCGTCCCCGCACGCCCGGGC-GTCCTTGAGCAGAAAGGCGGGGTCTGCCGT	5	1	NA	NA	NA	NA	5	NA	NA	NA
KT899744.1	101050	101417	KT899744.1:101050-101417	N	TC-CC	CGCACGCCCGGGCGTACTTTAAGGTCACTG-TTGAGCAGAAAGGCGGGGTCTGCCGTCCCG	5	1	NA	NA	NA	NA	5	NA	NA	NA
KT899744.1	101208	101751	KT899744.1:101208-101751	N	GA-CA	GCACCGGACGGCGTCGGGATTGAAGCGGGC-CGCGTAGCGCAGGGGGGTGTACGTGCCCAC	5	1	NA	NA	NA	NA	5	NA	NA	NA
KT899744.1	101346	102036	KT899744.1:101346-102036	N	GC-GC	CAGGTCCGACCCGCGCGCCTCTGCGTGAAG-GCGCGTGGTCGCAGCGTCGTCCCGGCGCCG	5	1	NA	NA	NA	NA	5	NA	NA	NA
KT899744.1	101412	101809	KT899744.1:101412-101809	N	CA-GT	ATGCGGCCGGCATAGCGGGCGGCCACGCGA-CACTGTCGCCAGGGCCGTGTGCAGCGCGTA	5	1	NA	NA	NA	NA	5	NA	NA	NA
KT899744.1	101537	103666	KT899744.1:101537-103666	N	CG-CG	GTGGAGCTCGTCCCCCAGGCTGACATCGGT-CGGGGCTTCCCAGGGGCAGGGCGCGAAACA	5	1	NA	NA	NA	NA	5	NA	NA	NA
KT899744.1	101730	102063	KT899744.1:101730-102063	N	GG-AC	AAGGCGCGTCCCGCACACCCACCCGTTGAT-GGCGTCGGGATTGAAGCGGGCGAGCAGGGC	5	1	NA	NA	NA	NA	5	NA	NA	NA
KT899744.1	101812	102040	KT899744.1:101812-102040	Y	GT-AG	TCCGACCCGCGCGCCTCTGCGTGAAGGCGC-TCGCGGTCCAGCAGCGCGCGCACCCCGGGC	5	1	NA	NA	NA	NA	5	NA	NA	NA
KT899744.1	101948	102547	KT899744.1:101948-102547	N	AA-GA	GGCGCCACCCGCGAACCGCCGACCCGCCCC-CGGGACGCAACGCCGTGAGGCTCGCGAACT	5	1	NA	NA	NA	NA	5	NA	NA	NA
KT899744.1	102226	103913	KT899744.1:102226-103913	N	GA-GG	TTCGCCCGAATCAACACCATAAAGTACCCA-GAGGCGAAGTGCATGACCCCCACGCGCGAT	5	1	NA	NA	NA	NA	5	NA	NA	NA
KT899744.1	102263	103807	KT899744.1:102263-103807	N	AC-GA	CTCGATGGTAGACCCGTAATTGTTTTTCGT-ACGCGCTATCCGGACACGGGTAAAACCCGG	5	1	NA	NA	NA	NA	5	NA	NA	NA
KT899744.1	102474	103753	KT899744.1:102474-103753	N	GT-TA	AGCCGCCAGCCCCGCCTCTTCGGGGGCGTC-GTCGTCCTCCTCGTACTGCAGTTCCTCTAG	5	1	NA	NA	NA	NA	NA	5	NA	NA
KT899744.1	102487	102967	KT899744.1:102487-102967	N	TA-CG	CGAGCCGACATGGTGGCGATAGACGCGGGT-TACTGCAGTTCCTCTAGGAACAGCGGCGAC	5	1	NA	NA	NA	NA	5	NA	NA	NA
KT899744.1	102579	102811	KT899744.1:102579-102811	N	TC-TA	GCCATCTCCTCCAGAGCCTCTAGCTCGCTG-TCCCCCCTGCCGGGCCTGCGGAGGACCGCG	5	1	NA	NA	NA	NA	5	NA	NA	NA
KT899744.1	102895	105650	KT899744.1:102895-105650	N	CG-CG	CAGAAGACGCGCTTGTTAAAGCCGGCCACC-CGGGGGCGGGTGGATGCGCGCCTCCTGCGC	5	1	NA	NA	NA	NA	5	NA	NA	NA
KT899744.1	103050	103419	KT899744.1:103050-103419	N	GC-TC	GGACGGGAGGGGAAAACCCAGACGGGGGAT-GCGATGGGAATGGACGGGAGCGACGGGGCC	5	1	NA	NA	NA	NA	5	NA	NA	NA
KT899744.1	103161	106178	KT899744.1:103161-106178	N	CG-CT	GGGGTGTAGTACAGATCCTCGTACTCATCG-CGCCTTTATACGCGGGCCGCCCTGCGACAC	5	1	NA	NA	NA	NA	5	NA	NA	NA
KT899744.1	103209	103665	KT899744.1:103209-103665	N	TC-TT	AGTGGAGCTCGTCCCCCAGGCTGACATCGG-TCGAATCTACACGACAGGCCCGCAGACGCG	5	1	NA	NA	NA	NA	5	NA	NA	NA
KT899744.1	103331	104605	KT899744.1:103331-104605	N	AC-AG	CACATCGCTGGGCAGCGTTGATAGGAATTT-ACGACAACCGCAGGTTTTTGTAATGTATGT	5	1	NA	NA	NA	NA	5	NA	NA	NA
KT899744.1	103345	104613	KT899744.1:103345-104613	N	GG-GG	TGGGCAGCGTTGATAGGAATTTACACTCCC-TTTTTGTAATGTATGTGCTCGTGTTTATTG	5	1	NA	NA	NA	NA	5	NA	NA	NA
KT899744.1	103365	104038	KT899744.1:103365-104038	N	CC-TC	GTGCTCGCGAATGTGGTTTAGCTCCCGCAG-GTGTTTATTGTGGATACGAACCGGGGACGG	5	1	NA	NA	NA	NA	5	NA	NA	NA
KT899744.1	103373	103637	KT899744.1:103373-103637	N	TG-AT	TGCGCCATCGCCACGTCCTCGCCGTCTAAG-TGTGGATACGAACCGGGGACGGGAGGGGAA	5	1	NA	NA	NA	NA	5	NA	NA	NA
KT899744.1	103474	104444	KT899744.1:103474-104444	N	AA-GT	TCCTCCCGCGCCCGTAGCTCGGCGTGGAAG-AAACATCTGCTCAAACTCGAAGTCGGCCAT	5	1	NA	NA	NA	NA	5	NA	NA	NA
KT899744.1	103482	104566	KT899744.1:103482-104566	N	CC-CT	TTGGGCGCGTTCGGGGACGTACGCGTCCCC-GCTCAAACTCGAAGTCGGCCATATCCAGAG	5	1	NA	NA	NA	NA	5	NA	NA	NA
KT899744.1	103602	104198	KT899744.1:103602-104198	N	AT-GT	ATCATCTGCTCGGCGTACGCGGCCCATAGG-CGGCATGCGCCATCGCCACGTCCTCGCCGT	5	1	NA	NA	NA	NA	5	NA	NA	NA
KT899744.1	103796	104390	KT899744.1:103796-104390	N	TT-AA	CGCAGGTACCGGTACAGGGCCGAGCAGAAG-TTGTTTTTCGTACGCGCGCGGCTGTACGCG	5	1	NA	NA	NA	NA	5	NA	NA	NA
KT899744.1	103894	105515	KT899744.1:103894-105515	N	CC-AT	TCGCAGACCGTCACGCGGATGGTGGTGATG-CAACACCATAAAGTACCCAGAGGCGCGGGC	5	1	NA	NA	NA	NA	5	NA	NA	NA
KT899744.1	104000	104374	KT899744.1:104000-104374	N	CA-GG	CTGCCGGACGCTGGCGCGCAGGTACCGGTA-AGGTTAAGGTGCTCGCGAATGTGGTTTAGC	5	1	NA	NA	NA	NA	5	NA	NA	NA
KT899744.1	104017	104500	KT899744.1:104017-104500	N	CG-CG	CCCGAGGCCGTCGCGGGTGGCCGGAAGCGT-AATGTGGTTTAGCTCCCGCAGCCGGCGGGC	5	1	NA	NA	NA	NA	5	NA	NA	NA
KT899744.1	104102	104463	KT899744.1:104102-104463	N	AG-GG	CGGCGTGGAAGAAACGAGAGAGCGCTTCGT-AACAGACCCGCCAACTGACGCCAGCTCTCC	5	1	NA	NA	NA	NA	5	NA	NA	NA
KT899744.1	104209	104791	KT899744.1:104209-104791	N	CG-GT	GGGCATGAGCTGGGCCTGGCTCAGGCGCCC-CAAAAATAGATACAAATGCAAAAACAGAAC	5	1	NA	NA	NA	NA	5	NA	NA	NA
KT899744.1	104218	104652	KT899744.1:104218-104652	N	CC-AG	CGGCGTTGGTCGGTAACGCCGAAAACAAAT-ATACAAATGCAAAAACAGAACACGCGCCAG	5	1	NA	NA	NA	NA	5	NA	NA	NA
KT899744.1	104357	105544	KT899744.1:104357-105544	N	GC-TG	GCCAAGGAGTTCGTTGAGGTCTTCGTCTGT-GCGCGCAGGTACCGGTACAGGGCCGAGCAG	5	1	NA	NA	NA	NA	5	NA	NA	NA
KT899744.1	104459	104957	KT899744.1:104459-104957	N	TC-CT	GGGAAAGACGATATCGGGCTTTTGATGCGA-TCGTAGTAGAGCCCGAGGCCGTCGCGGGTG	5	1	NA	NA	NA	NA	5	NA	NA	NA
KT899744.1	104742	105240	KT899744.1:104742-105240	N	GG-GG	ACCCCCCGCCACCCAGTCACGGTCCCCGTC-GGACGGGCATGGGCGGGGAGGGCATGAGCT	5	1	NA	NA	NA	NA	NA	5	NA	NA
KT899744.1	104752	105490	KT899744.1:104752-105490	N	GA-AT	GGCGCGCTGAATCAGGTTTTTGCCCTCGCA-GGGCGGGGAGGGCATGAGCTGGGCCTGGCT	5	1	NA	NA	NA	NA	5	NA	NA	NA
KT899744.1	104983	105508	KT899744.1:104983-105508	N	GG-TG	TTTGCCCTCGCAGACCGTCACGCGGATGGT-GGACGCCCGACGGCGCGGGAAGAGAAAAAC	5	1	NA	NA	NA	NA	5	NA	NA	NA
KT899744.1	105166	105652	KT899744.1:105166-105652	N	GG-TT	GAAGACGCGCTTGTTAAAGCCGGCCACCCG-GGCTCCTGTCACGTGAAGGCAAACCGAGGG	5	1	NA	NA	NA	NA	5	NA	NA	NA
KT899744.1	105239	105530	KT899744.1:105239-105530	N	AG-GT	CGGATGGTGGTGATGCCAAGGAGTTCGTTG-CGGATTGGGAAACAAAGGCACGCAACGCCA	5	1	NA	NA	NA	NA	5	NA	NA	NA
KT899744.1	105286	105737	KT899744.1:105286-105737	N	GT-CT	GCCAGCCCCTGCGCGGGTGTCTTGGATCGG-GTTGGTGCTTTATTGTCTGGGTACGGAAGT	5	1	NA	NA	NA	NA	5	NA	NA	NA
KT899744.1	105371	106365	KT899744.1:105371-106365	N	CG-GT	AGAGAGGGTCCGCAAAACCCACTGGGGATG-CGCTCGGTGGGGCGCGACGCCGCAGAACGC	5	1	NA	NA	NA	NA	5	NA	NA	NA
KT899744.1	105678	106389	KT899744.1:105678-106389	N	GG-TG	GGGATGCGTGAGTGGCCCTCTGTGGGCGGT-GGGGGGCGGTGCTAAAGTGCAGCTTTCTGG	5	1	NA	NA	NA	NA	5	NA	NA	NA
KT899744.1	105681	106731	KT899744.1:105681-106731	N	GG-GG	CCCGATCCCATCGCGCCCGCCCTCCTCGCC-GGGCGGTGCTAAAGTGCAGCTTTCTGGCCA	5	1	NA	NA	NA	NA	NA	5	NA	NA
KT899744.1	105947	106724	KT899744.1:105947-106724	N	CC-AC	GCGCGCCCCCGATCCCATCGCGCCCGCCCT-AAAACCGCCCCGGAAACGGGACGCCGCGTC	5	1	NA	NA	NA	NA	5	NA	NA	NA
KT899744.1	106113	106791	KT899744.1:106113-106791	N	CA-GT	CGCCGCTAAGGCGACGAGCAAGACAAACAA-CAGGCGGACTATCGGGACTCGCCATACATG	5	1	NA	NA	NA	NA	5	NA	NA	NA
KT899744.1	106666	107190	KT899744.1:106666-107190	N	AT-AC	CGTGGTCGTAGCGCCTAAAAGGACGCGGGA-ATTTGGCCAGCGTTTTGGGTCTCGCACCGC	5	1	NA	NA	NA	NA	NA	5	NA	NA
KT899744.1	106866	107784	KT899744.1:106866-107784	N	GA-GC	CCTGGTTGCGGGGGCGGACGCTCTTCCTTG-GATCCTTGTCCAGCCGGACAGCTTGGGTCG	5	1	NA	NA	NA	NA	5	NA	NA	NA
KT899744.1	107205	107716	KT899744.1:107205-107716	N	CC-AC	GCGTTTGTTGTTTACAACCTTACGGGGGTT-CCTGCGGGTCGACGTGACGTTCCTGGACAT	5	1	NA	NA	NA	NA	5	NA	NA	NA
KT899744.1	107262	111861	KT899744.1:107262-111861	N	GC-GA	AAAGCCTGTCGTGTCTGCGCTTTAAGCACG-GCCGATTTCCCTGCGGCAGTTCCCGCAACT	5	1	NA	NA	NA	NA	NA	5	NA	NA
KT899744.1	107520	109305	KT899744.1:107520-109305	N	TC-CG	CGCACGGGACCCCGCTACAACCGGACCACA-TCGCCCGGTCACCGTCCCGGCAAACGGCAC	5	1	NA	NA	NA	NA	5	NA	NA	NA
KT899744.1	107734	108652	KT899744.1:107734-108652	N	GG-CC	ACGTGCGGGCCAAGGCGCGGGCCTTCACGA-GGCGCCAAGGTCGCCCAGCTCCTGGTTGCG	5	1	NA	NA	NA	NA	5	NA	NA	NA
KT899744.1	108242	110599	KT899744.1:108242-110599	N	GG-CG	CCTGGCCGAAGCGGTCGTGTCCGCCGAAGC-GGCGGCAGGCGCCAGCGTAACCTCCGGGGG	5	1	NA	NA	NA	NA	5	NA	NA	NA
KT899744.1	108420	109234	KT899744.1:108420-109234	N	CG-TC	GCGAACCCGACCCATGTTCGTCTGTCGCTT-CGAATAGCCTGGGAGACGAGCACATCCGCG	5	1	NA	NA	NA	NA	NA	5	NA	NA
KT899744.1	108657	110302	KT899744.1:108657-110302	N	CG-GT	GGCGGACGCCGAAAAGCTCCTGGTCCCCCG-CGGGTGTCGTCCAGGGACCCCAGGGCGTCA	5	1	NA	NA	NA	NA	5	NA	NA	NA
KT899744.1	108667	109726	KT899744.1:108667-109726	N	CC-GT	CGCCACCTACGCGATTCCCCACGCCCCCCG-CCAGGGACCCCAGGGCGTCATCGAGCGTGA	5	1	NA	NA	NA	NA	5	NA	NA	NA
KT899744.1	108730	109372	KT899744.1:108730-109372	N	GG-CA	GCATGCGAACATGATCCTGGCTCTCACCGT-GGGCCTCCTGCAGCCGCGGCTCCGCCTCCG	5	1	NA	NA	NA	NA	5	NA	NA	NA
KT899744.1	108883	111222	KT899744.1:108883-111222	N	GG-AT	CGTACGTCGTCCACGGTTCTCTAACGATGC-GGGGCAGGAAGACGGGAACCGCGGGGAGAG	5	1	NA	NA	NA	NA	5	NA	NA	NA
KT899744.1	108887	109738	KT899744.1:108887-109738	N	CA-GG	GATTCCCCACGCCCCCCGCCCCGACACCGT-CAGGAAGACGGGAACCGCGGGGAGAGGCGG	5	1	NA	NA	NA	NA	5	NA	NA	NA
KT899744.1	109115	110857	KT899744.1:109115-110857	N	CC-AC	TAGGCGCGGGGCTCTGGCGGCGGTTCAGCT-CAAGCGTCGGGCGGGCTAAATGGCGACTCC	5	1	NA	NA	NA	NA	5	NA	NA	NA
KT899744.1	109220	111130	KT899744.1:109220-111130	N	TT-TG	CGGCCCCACGGCGGAACCTCGCGAAACGGA-TTCGTCTGTCGCTTCGAGCGAGCGGACGAC	5	1	NA	NA	NA	NA	NA	5	NA	NA
KT899744.1	109472	110419	KT899744.1:109472-110419	N	GG-TG	CCTCCTGAGACTGGCCGCCACGGAACAACA-GGACAACGCGGCCTTACCACGCTATACGTC	5	1	NA	NA	NA	NA	5	NA	NA	NA
KT899744.1	109726	112809	KT899744.1:109726-112809	N	GC-CG	GTGTTTTGTCTCCACCATCGGCCTGACAGA-CCCCGACACCGTCAGCGCCGCGTCCCTGAC	5	1	NA	NA	NA	NA	5	NA	NA	NA
KT899744.1	109851	110921	KT899744.1:109851-110921	N	CG-TG	TATCCCTGTTATTTTTTCAAAAGCGCATGT-CGGCCGACGTCCGCGAGACCAGTGCGCTGG	5	1	NA	NA	NA	NA	5	NA	NA	NA
KT899744.1	109898	110317	KT899744.1:109898-110317	N	TG-AC	GCTCCTGGTCCCCCGCGGGTGGCCCGCGTT-GATCGCAGTTGCCTGCGCGTGTCCGACCGT	5	1	NA	NA	NA	NA	5	NA	NA	NA
KT899744.1	109984	110717	KT899744.1:109984-110717	N	AA-CT	GATGCCGGGGGGCAGATGTACGTGAATCGC-AGCCACGCATCTTCGGGCCGTGACGACCCA	5	1	NA	NA	NA	NA	NA	5	NA	NA
KT899744.1	110063	110810	KT899744.1:110063-110810	N	GA-GG	AAGGAGCCCGTCCCCTTTCGCCGGCTCCAC-GAGGCCGTGGAACAATTTTTTTGCCACGTG	5	1	NA	NA	NA	NA	5	NA	NA	NA
KT899744.1	110068	111387	KT899744.1:110068-111387	N	CG-GC	ATTTTGCCAAAATCGCCCCCGACGGGCCTG-CGTGGAACAATTTTTTTGCCACGTGCGCGC	5	1	NA	NA	NA	NA	5	NA	NA	NA
KT899744.1	110450	110648	KT899744.1:110450-110648	N	AT-TT	GGCGCGCTGGGCAGGCGGCTCACGGATCGC-ATCCGTAATGCGGCGGTGCAGACTCCCCTG	5	1	NA	NA	NA	NA	NA	5	NA	NA
KT899744.1	110493	110944	KT899744.1:110493-110944	N	TT-GA	CGCATGTCGGCCCGGCCCGGCGTCCGTGGG-TATCCATGGTCCCCACGGGACAGGCATTTG	5	1	NA	NA	NA	NA	5	NA	NA	NA
KT899744.1	110753	111036	KT899744.1:110753-111036	N	CC-AC	GTGATGAGGAGTGGGCGGAGGACCCGGGCG-ATCATCCTGGATCTCGACATCGCCCTGAAG	5	1	NA	NA	NA	NA	5	NA	NA	NA
KT899744.1	110761	111127	KT899744.1:110761-111127	N	GG-CT	AGTCGGCCCCACGGCGGAACCTCGCGAAAC-GGATCTCGACATCGCCCTGAAGGAGCCCGT	5	1	NA	NA	NA	NA	5	NA	NA	NA
KT899744.1	110857	111932	KT899744.1:110857-111932	N	TC-CT	AGCGTCGGGGCCAACAACCGCCTGTGCGTG-CCTGTTTCCCGCGGCCCGCGTGGACCCCGA	5	1	NA	NA	NA	NA	5	NA	NA	NA
KT899744.1	111111	111684	KT899744.1:111111-111684	N	CG-GG	ATGCGGGGGGGACCGTCGAGGGGTTCGCAT-CGGAACCTCGCGAAACGGATTCGCCCGTGT	5	1	NA	NA	NA	NA	5	NA	NA	NA
KT899744.1	111118	111450	KT899744.1:111118-111450	N	TC-CC	CCCCCGCCTGCAAAGACGTTCCGGCGTTTG-TCGCGAAACGGATTCGCCCGTGTGTTCCTG	5	1	NA	NA	NA	NA	NA	5	NA	NA
KT899744.1	111198	112706	KT899744.1:111198-112706	N	TC-CG	TGATGCTACGCTTTGTGGCCGTGGGTCTCA-TCGTCCACGGTTCTCTAACGATGCGGGGGG	5	1	NA	NA	NA	NA	5	NA	NA	NA
KT899744.1	111277	111910	KT899744.1:111277-111910	N	GG-GA	GGCGCGGACATTCGTCGCGCTGAGCGTCGG-GGCCATCGGGAGCTACGTAAAAAACTTCCT	5	1	NA	NA	NA	NA	5	NA	NA	NA
KT899744.1	111311	111721	KT899744.1:111311-111721	N	CC-TG	GCTGGGGCGGATAGTCGCGTGCATCGAAAC-ATCGATACGGGGGTGTACGCCCACGGCCAC	5	1	NA	NA	NA	NA	5	NA	NA	NA
KT899744.1	111357	112563	KT899744.1:111357-112563	N	CC-GT	CCTGCAGTACCCCTACACGAAAATTACCCG-ATTTTGCCAAAATCGCCCCCGACGGGCCTG	5	1	NA	NA	NA	NA	5	NA	NA	NA
KT899744.1	111386	111848	KT899744.1:111386-111848	N	CG-CT	GGTACCCTGCAGCAAAGCCTGTCGTGTCTG-GCGTGCGGAAGGCTGCTGCCAGTGTTTGTG	5	1	NA	NA	NA	NA	5	NA	NA	NA
KT899744.1	111389	111655	KT899744.1:111389-111655	N	TG-CG	GGTCCTGGGTCGGTACAACGTACAGCCGGA-TGCGGAAGGCTGCTGCCAGTGTTTGTGATC	5	1	NA	NA	NA	NA	5	NA	NA	NA
KT899744.1	111421	111821	KT899744.1:111421-111821	N	AC-CC	GTCCTCCTACAGCTAGTCCCCGTTCGCGGT-CCCCGCCTGCAAAGACGTTCCGGCGTTTGT	5	1	NA	NA	NA	NA	NA	5	NA	NA
KT899744.1	111717	112462	KT899744.1:111717-112462	N	CC-CG	CAACGCCGATGTATGTTTGGTGTCGTGAGT-AAACCCACTTTCCCGAACACGCCGGCGAAT	5	1	NA	NA	NA	NA	5	NA	NA	NA
KT899744.1	111839	112073	KT899744.1:111839-112073	N	TC-TG	CAACCGTCGTCTTGATAACGGCGTACGGCC-TCGTGTCTGCGCTTTAAGCACGGCCGGGCG	5	1	NA	NA	NA	NA	NA	5	NA	NA
KT899744.1	112600	113030	KT899744.1:112600-113030	N	GT-TG	AGATCCAGAGGCGCCTGTTTGATGTATGAC-GTTCAGTTGTTTGAGACGGACCCGGTCACC	5	1	NA	NA	NA	NA	5	NA	NA	NA
KT899744.1	112654	114003	KT899744.1:112654-114003	N	GG-TC	CTGCCCGCGGCGGACGCCGTGGGCGTCGCA-GGGGTCATCGTAGGCTGCGAGTTGATGCTA	5	1	NA	NA	NA	NA	5	NA	NA	NA
KT899744.1	114228	115193	KT899744.1:114228-115193	N	TG-GC	CATGGCCGGCGGGGCGTGGGTCACGGCAGA-TGGCGATTGCCCCCCCGCCCGCGGACCCCC	5	1	NA	NA	NA	NA	NA	5	NA	NA
KT899744.1	114318	114892	KT899744.1:114318-114892	N	TG-GT	TCTGGCCAGGCTCGCCAACCGCGTCGAGCG-TGGTCCTGCGCTCCATCTCCGAGCGCGCGG	5	1	NA	NA	NA	NA	5	NA	NA	NA
KT899744.1	114477	115128	KT899744.1:114477-115128	N	CA-TG	TGTTTTAGGTACAATAAAAACAAAACATTT-ACGCCGAGACCAGACGGGTCTCCTGGGAAA	5	1	NA	NA	NA	NA	5	NA	NA	NA
KT899744.1	114478	116498	KT899744.1:114478-116498	N	CG-GA	TGCGCACGTCGTTCGGCGCGGCGCCGGGCG-CGCCGAGACCAGACGGGTCTCCTGGGAAAC	5	1	NA	NA	NA	NA	5	NA	NA	NA
KT899744.1	116001	116789	KT899744.1:116001-116789	N	GC-CA	ATGGATGCGCCCCAAAGCCACGACTCCCGC-ATGCGACAGGCCAGTATGGACCGTGATACT	5	1	NA	NA	NA	NA	5	NA	NA	NA
KT899744.1	124242	124623	KT899744.1:124242-124623	N	CC-CC	CGCGGGAATTGCCGGAAGCGGGAAGGGCGG-CCGGGGACCAACCCGGCGCCCCCAAAGAAT	5	1	NA	NA	NA	NA	5	NA	NA	NA
KT899744.1	131610	132933	KT899744.1:131610-132933	N	AA-GT	CTAAGATGGGGCGGGTCCGGTCTACCCGGG-AATGAGATACGAGCCCCGCGCGCCCGTTGG	5	1	NA	NA	NA	NA	5	NA	NA	NA
KT899744.1	132091	135169	KT899744.1:132091-135169	N	GG-GC	TCCTCATGGCCCCTTTTATACCCCAGCCGA-GGACGCGGGGGGGAAAGACCCGCCCACCCC	5	1	NA	NA	NA	NA	5	NA	NA	NA
KT899744.1	132455	133416	KT899744.1:132455-133416	N	CG-TC	CCGATGCCACCGATCTGGAGGCCGCCGGTT-CGGGACGTTTTCTGGATGGCCGACATTTCC	5	1	NA	NA	NA	NA	NA	5	NA	NA
KT899744.1	132508	133604	KT899744.1:132508-133604	N	CG-GT	GCGGTCGTGGCCGATACCAGCTCCGTGGAA-AAAAGCGCGGCGTCCCGCTCTCCGATCCCC	5	1	NA	NA	NA	NA	5	NA	NA	NA
KT899744.1	132589	135080	KT899744.1:132589-135080	N	GG-GA	GCCTGTCGTAAGTTTTGTCGCGTTTACGGG-GTCTGAGGTCGAATCCGAGACAGCCTTGGA	5	1	NA	NA	NA	NA	5	NA	NA	NA
KT899744.1	133054	133435	KT899744.1:133054-133435	N	CC-CG	GGCCGCCGGTTCGGACCACACGCTCGCGTC-CCAGTGTATCAATCAGCTGTTTCGGGTCCT	5	1	NA	NA	NA	NA	5	NA	NA	NA
KT899744.1	133112	134671	KT899744.1:133112-134671	N	GC-GT	CGGCACTGCCTAAGCAGGAAGCTCCACAGG-GCCAACCGCCTGCGCCACCTGATACGCGAC	5	1	NA	NA	NA	NA	5	NA	NA	NA
KT899744.1	133281	133777	KT899744.1:133281-133777	N	CA-AG	ACCCCCTTGTATGTCCCCAAAATAAAAGAC-AACCCGTGTGCAAGCTTCCTTGTTTGGAGG	5	1	NA	NA	NA	NA	5	NA	NA	NA
KT899744.1	133522	134780	KT899744.1:133522-134780	N	GT-GA	CCATGTTGGTATATTACAGGCCCGTGTCCG-GTTTGGGGAGTTTGACTGGACCCCCCAGGA	5	1	NA	NA	NA	NA	5	NA	NA	NA
KT899744.1	134624	135103	KT899744.1:134624-135103	N	GG-GG	TTACGGGGGACAGGGCAGGAGGAAGGAGGA-GTTCTGATGCCAAAATGCGGCACTGCCTAA	5	1	NA	NA	NA	NA	5	NA	NA	NA
KT899744.1	134782	135498	KT899744.1:134782-135498	N	TT-GT	CCGGTATACGACGACGCAGCCGGGATGAGA-TTGGGGCACTTGCAGATTTGTAAGGCCACG	5	1	NA	NA	NA	NA	5	NA	NA	NA
KT899744.1	134836	135500	KT899744.1:134836-135500	N	GG-GC	GGTATACGACGACGCAGCCGGGATGAGATT-GGGGGCTGCTCTAAAAATTTAAGGGCCCTA	5	1	NA	NA	NA	NA	5	NA	NA	NA
KT899744.1	135147	135775	KT899744.1:135147-135775	N	GC-TG	GCTGAGGCGACTGGACCACCCGGCGATCCT-GCCCCTTTTATACCCCAGCCGAGGACGCGT	5	1	NA	NA	NA	NA	5	NA	NA	NA
KT899744.1	135557	140145	KT899744.1:135557-140145	N	GC-GA	GCCGAAGGTACTCTGGCGTACAACGGCTCG-GCCATCAGCCGCGGCGGCAAGCCCCCCTCG	5	1	NA	NA	NA	NA	5	NA	NA	NA
KT899744.1	135652	138252	KT899744.1:135652-138252	N	GG-GA	CTCTTTTGTGTGGTGCGTTCCGGTATGGGG-GGGGTGTGTCTTTGACAGCAGCCACCCAGA	5	1	NA	NA	NA	NA	5	NA	NA	NA
KT899744.1	136396	136692	KT899744.1:136396-136692	N	CG-GA	ACCACCCAACCCCAACTCCAGACCACCGGT-CGTCGAATATCTGGTTTGCAAAGCCCTCAC	5	1	NA	NA	NA	NA	5	NA	NA	NA
KT899744.1	137507	138547	KT899744.1:137507-138547	N	AG-CC	GCCGCAGCGTGCTCCTAAACGCACCGTCGG-AGGCCTGGCTATCCGGAGAAACAGCACACG	5	1	NA	NA	NA	NA	5	NA	NA	NA
KT899744.1	138123	139025	KT899744.1:138123-139025	N	CT-AT	CGAGAACCAGCGCACCGTCGCCGTATACAG-AACAAAGTCTGTCTTTAAAAAGCAGGGGTT	5	1	NA	NA	NA	NA	5	NA	NA	NA
KT899744.1	138140	142410	KT899744.1:138140-142410	N	AA-TA	TGTTGGCGCAGGCGTGCCTGGCGGGCGGTT-AAAAGCAGGGGTTAGGGAGTTGTTCGGTCA	5	1	NA	NA	NA	NA	5	NA	NA	NA
KT899744.1	139265	139634	KT899744.1:139265-139634	N	GG-AT	CCGTTTCGGGATGCCGTGCCGCCCGTTGCA-GGGCCTGATCGCCGGCGCGGTGGGCGGCAG	5	1	NA	NA	NA	NA	5	NA	NA	NA
KT899744.1	139610	141062	KT899744.1:139610-141062	N	CG-TT	GATCGGCTGCTATCCCCGGGACATGGATCG-CGGGATGCCGTGCCGCCCGTTGCAGGGCCT	5	1	NA	NA	NA	NA	5	NA	NA	NA
KT899744.1	139768	140295	KT899744.1:139768-140295	N	AC-GC	TCGACCACCATCCCCGCTCCCCAAGCATCG-TTATTCTCGGGGAGCTTCGCTTTGTGGGGG	5	1	NA	NA	NA	NA	5	NA	NA	NA
KT899744.1	140173	142089	KT899744.1:140173-142089	N	TT-GC	GCGTGGCAGGCGGCCTCCGTCAATCTGGAG-TTCCGTCTTCGGCCCCGCGTCTGGCCCCGG	5	1	NA	NA	NA	NA	5	NA	NA	NA
KT899744.1	140756	145162	KT899744.1:140756-145162	N	GT-CT	GGTTCTTCGATGTGCCACACCCAAGGATGC-GTTGGTATAGGTCCACGGCCACTGGCCGGG	5	1	NA	NA	NA	NA	5	NA	NA	NA
KT899744.1	140995	141966	KT899744.1:140995-141966	N	CG-TG	GCGCCGTGCGCCGCGAGTACGTGGACGTCT-GTGCGGTGCTGTTTGTTGGGCTCCCATTTT	5	1	NA	NA	NA	NA	5	NA	NA	NA
KT899744.1	141430	141834	KT899744.1:141430-141834	N	GT-GA	CACGACGACCAGACCTACTCCATGGACGTC-GTCTGGTTATTCACGGGGTCCGAGAGACGG	5	1	NA	NA	NA	NA	5	NA	NA	NA
KT899744.1	141838	142274	KT899744.1:141838-142274	N	CC-CT	GGCCGAGCCCACCCACCCGCACGTCGGGGC-GGTTGAGGTTCGACGTGCCGACCTCGTGTG	5	1	NA	NA	NA	NA	5	NA	NA	NA
KT899744.1	143663	143978	KT899744.1:143663-143978	N	GG-GT	TTATTAAGGGTACAAATTGCCCTAGCACAG-GGGTGGGGAGTGGCAAGGAAGAAACAAGCC	5	1	NA	NA	NA	NA	5	NA	NA	NA
KT899744.1	144031	144333	KT899744.1:144031-144333	N	AA-GC	ATGCGAGACACCTCGACCACGGTTCGAAAG-AGTGGGTCGAGTACAGCCCCGCGTACGAAC	5	1	NA	NA	NA	NA	5	NA	NA	NA
KT899744.1	144052	144683	KT899744.1:144052-144683	N	CT-CG	GATCCCTGGGGTCACGCGGTACCCTGGGGT-CGTACGAACACGTCGATGCGTGTGTCAGAC	5	1	NA	NA	NA	NA	5	NA	NA	NA
KT899744.1	144348	144577	KT899744.1:144348-144577	N	AC-CC	TCGCCAGGGGGGCATACTTGCCCGGGCTAT-GCGGGCAACATCACCAGGTGCGCAAGCGCC	5	1	NA	NA	NA	NA	5	NA	NA	NA
KT899744.1	144768	145037	KT899744.1:144768-145037	N	GG-CT	GTTGGGTCTGGCTCATCTCGAGAGACACGG-GGGGATTGTTGGCGGTCGGACGGCTTCAGA	5	1	NA	NA	NA	NA	5	NA	NA	NA
KT899744.1	144768	145413	KT899744.1:144768-145413	N	GG-CT	CGCAACGGTCGCCGCCGGTCGCCTCGACGA-GGGGATTGTTGGCGGTCGGACGGCTTCAGA	5	1	NA	NA	NA	NA	5	NA	NA	NA
KT899744.1	145065	145661	KT899744.1:145065-145661	N	GG-TC	GGCCCCCGGGGTGCGTCCCCTGTGTTTCGT-GGGTGATGGTCGTACCCGGGACTCAACGGG	5	1	NA	NA	NA	NA	NA	5	NA	NA
KT899744.1	145072	145399	KT899744.1:145072-145399	N	GG-AT	CAGGAAGCGGTCCACGCAACGGTCGCCGCC-GGTCGTACCCGGGACTCAACGGGTTACCGG	5	1	NA	NA	NA	NA	5	NA	NA	NA
KT899744.1	145084	145728	KT899744.1:145084-145728	N	GC-GG	TGTCCCTTTCCGATGCGATCCCGATCCCGA-GACTCAACGGGTTACCGGATTACGGGGACT	5	1	NA	NA	NA	NA	NA	5	NA	NA
KT899744.1	145214	145639	KT899744.1:145214-145639	N	GG-CC	CCGGTGGGTTTCTGTCGTCGGAGGCCCCCG-GGGTCGTGCACGGCGGTTCTGGCCGCCTCC	5	1	NA	NA	NA	NA	5	NA	NA	NA
KT899744.1	30648	30811	KT899744.1:30648-30811	N	TG-GC	CGCGGTTAAAGAAAAAGAGGGCAAAGAAGG-TGTTCGGTGGTTGGGTCGGGGGTTTCCTCC	5	1	NA	NA	NA	NA	NA	NA	NA	5
KT899744.1	99173	99414	KT899744.1:99173-99414	N	TC-GG	TCGTTGTCGCGCCGCGCCCGCTGAATCTTT-TCCCGCGACGTTACGGGCCGGGAGGCGCGG	5	1	NA	NA	NA	NA	NA	NA	NA	5
KT899744.1	27069	27343	KT899744.1:27069-27343	N	GG-CA	GGTGTGAAAGTTGGCTGTGGTTAGGGCGGT-GGGCGAAGTCCAGCGACAGCTGGTTGTTGA	4	1	NA	NA	NA	4	NA	NA	NA	NA
KT899744.1	36784	37003	KT899744.1:36784-37003	N	GT-TA	CCCGCGGCCCAGGTAAAAGTTTTGGGGAAG-GTTGACGTCGGTCGACACGGGGGTGGCGAT	4	1	NA	NA	4	NA	NA	NA	NA	NA
KT899744.1	37872	38053	KT899744.1:37872-38053	N	CG-TA	CAGCAGCTGGCCGTCGTTGCGGTTGAAGTC-CGCGGTCGAAGCGAACCCCCGCGGTGCAGC	4	1	NA	NA	NA	4	NA	NA	NA	NA
KT899744.1	54004	54481	KT899744.1:54004-54481	N	AT-CG	TCGGTCAGGTTGGTGGTGAAGGTGGTGGAT-ATGGCGTTGGGGTTCAGCTTGCGGGCCTCG	4	1	NA	NA	NA	4	NA	NA	NA	NA
KT899744.1	79046	79248	KT899744.1:79046-79248	N	GG-GG	TCTGCGGCGGGGGTCTTGGGGGCGGAGGGA-GGCCGAGCGTTTCGTTTTCTCCCCCGAAGT	4	1	NA	NA	4	NA	NA	NA	NA	NA
KT899744.1	105881	106295	KT899744.1:105881-106295	N	GG-TG	GGCCTGGGTTCGGACGGCGGGGGTGGTGCA-GGTGTGCGTCCGGCCCCTCCGGACCCAGCG	4	1	NA	NA	4	NA	NA	NA	NA	NA
KT899744.1	111206	111602	KT899744.1:111206-111602	N	GG-AC	AAGGCGTCCCGCAACGCGCTGGAACACTTT-GGTTCTCTAACGATGCGGGGGGTGGCACGG	4	1	NA	4	NA	NA	NA	NA	NA	NA
KT899744.1	120852	121099	KT899744.1:120852-121099	N	AG-CC	GTTCACGTAAGGCGACAGGGCGACCACGCT-AGAGGCTGTTCCACTCCGACGCGGGGGCCG	4	1	4	NA	NA	NA	NA	NA	NA	NA
KT899744.1	134496	134964	KT899744.1:134496-134964	N	GG-GT	GAGGGTTATTTACGGGGGGGTAGGTCAGGG-GGTGGTGTTTGGGGGGCAGCGACAGGACCT	4	1	NA	NA	NA	4	NA	NA	NA	NA
KT899744.1	134611	134950	KT899744.1:134611-134950	N	GG-CC	CGTCCGGGGGAGGGGAGGGTTATTTACGGG-GGGGTACCCAGGGGTTCTGATGCCAAAATG	4	1	NA	4	NA	NA	NA	NA	NA	NA
KT899744.1	144276	144543	KT899744.1:144276-144543	N	GG-GC	TATGCTCCATCTTGTGGGGAGAAGGGGTCT-GGGGGATCGCGCACGTTTGCAGCGCACATG	4	1	NA	NA	NA	4	NA	NA	NA	NA
KT899744.1	1586	1835	KT899744.1:1586-1835	N	CG-TC	GCACCGACGCAGGCCAAGCCCCTGTTGCGT-CGGCAATTCCCGCGGCCCTTAATGGGCAAC	4	1	NA	NA	NA	NA	4	NA	NA	NA
KT899744.1	9420	9664	KT899744.1:9420-9664	N	GT-GA	TGAACTTTGACTATTCGCGCACCCGCCGCT-TTGGACACGGTCTTGTGGGATAGGCATGCC	4	1	NA	NA	NA	NA	4	NA	NA	NA
KT899744.1	10183	11201	KT899744.1:10183-11201	Y	GT-AG	GCGGTTGTCGCTGGCCAAGTTTAGCATTGC-GTGCTGCCGCCGCGGGAGGATGTGTTTTCG	4	1	NA	NA	NA	NA	NA	4	NA	NA
KT899744.1	10356	11782	KT899744.1:10356-11782	N	GG-GT	CGGTGGGCTGGAGAAACTCGGCCGTCCCGG-GGCCGTCAAGAACTGTTATCCCGAGGCACG	4	1	NA	NA	NA	NA	4	NA	NA	NA
KT899744.1	10717	11002	KT899744.1:10717-11002	N	AC-CA	CCGCTGTGGCCTCACCTAACCAACCTTTAC-CCCATCGACTGGTCGGTTTGAAAGGCATCG	4	1	NA	NA	NA	NA	NA	4	NA	NA
KT899744.1	10762	11137	KT899744.1:10762-11137	N	GT-TT	TTATGGTGTCGTCGATCGACGAATTAGGGC-GTCGGTGGGGGCTTTTGGGTATTTCCGATG	4	1	NA	NA	NA	NA	4	NA	NA	NA
KT899744.1	10791	11143	KT899744.1:10791-11143	N	AG-AT	TGTCGTCGATCGACGAATTAGGGCGTCGCC-GAATAAAGACGGTTAATGGTTAAACCTCTG	4	1	NA	NA	NA	NA	4	NA	NA	NA
KT899744.1	10903	11257	KT899744.1:10903-11257	N	CG-GA	GAAACGCCCCGCGCCACCACAGACGCGGGG-CGTTCGACACGCCAAACCACGAGTCGGGGA	4	1	NA	NA	NA	NA	4	NA	NA	NA
KT899744.1	10938	13063	KT899744.1:10938-13063	N	CC-CG	GGCAGTAAAACACGTCGAGCTGTTGTTCGT-CCAGATACGACTCCCGCAGATTCCATTCGG	4	1	NA	NA	NA	NA	4	NA	NA	NA
KT899744.1	11902	14710	KT899744.1:11902-14710	N	CG-CA	AGCCAGCGTTGCCGGTGATAAGATACACCG-CGGTCAAAATGCCGGCCGTGGCGCTCCGGG	4	1	NA	NA	NA	NA	NA	4	NA	NA
KT899744.1	11996	12839	KT899744.1:11996-12839	N	CC-CA	GTCCGTCTGCAGGGCGACGGACATCAGCCC-CCCGCGTTCGAGCTTCTGGTTGCTGTCCCG	4	1	NA	NA	NA	NA	NA	4	NA	NA
KT899744.1	12168	13677	KT899744.1:12168-13677	N	TC-CG	TGGTGTGTCAGCCGTCGGTATTCGTCAAAC-TACTCAAAAACATGCACCACCTGCGCGGCG	4	1	NA	NA	NA	NA	4	NA	NA	NA
KT899744.1	12193	12997	KT899744.1:12193-12997	N	CG-CG	CCCGCTTCAGCAGCGCAAACTGGGTGTGAA-CGGCGTCGGGCAGTGCGCTGGTCAGCGAGG	4	1	NA	NA	NA	NA	4	NA	NA	NA
KT899744.1	12217	13842	KT899744.1:12217-13842	N	TT-CA	CCGGGGAGGTTGGCGGGGTTGGTGATGTAG-GCGAGGCCCTGGCGTGGCATAGGCTATACG	4	1	NA	NA	NA	NA	4	NA	NA	NA
KT899744.1	12381	14863	KT899744.1:12381-14863	N	TA-GC	TAAGGATTGGCTGCACCCCGTGCATAGACG-TCACTAATGACGTCATCGCGCTCGTGGCGC	4	1	NA	NA	NA	NA	4	NA	NA	NA
KT899744.1	12741	14541	KT899744.1:12741-14541	N	TG-CG	TGGACGTGATTCCCGCGAAACCCAAATTCA-TGCCGCCTCCGCAGCTCGTCCGCAAAGGCA	4	1	NA	NA	NA	NA	4	NA	NA	NA
KT899744.1	13009	13231	KT899744.1:13009-13231	N	TC-GG	CCCCCGAAGATTTGGGGCGCAGAGACAGAA-TCTCCGGTTCCCCGGGGGTGTAGTGGCAGT	4	1	NA	NA	NA	NA	NA	4	NA	NA
KT899744.1	13073	14542	KT899744.1:13073-14542	N	GA-GC	GGACGTGATTCCCGCGAAACCCAAATTCAT-GAAAATAACGTCGAGGTCGTCGTCGGGAAA	4	1	NA	NA	NA	NA	4	NA	NA	NA
KT899744.1	13392	14605	KT899744.1:13392-14605	N	CC-TT	CGCCCGAGAGTTTGGCGTACATGTTTTGGG-ACAAAGCTGTCGTCACGCAACACTGCCTCG	4	1	NA	NA	NA	NA	4	NA	NA	NA
KT899744.1	13961	14656	KT899744.1:13961-14656	N	TC-AT	TCACCACACAGTCCAAGACCTCGTTGATTG-AAAAATGGCCCAGCTATACGAGAGGCGGGC	4	1	NA	NA	NA	NA	4	NA	NA	NA
KT899744.1	14178	14514	KT899744.1:14178-14514	N	AC-TC	GTGTACGGGTACTGTCCCAGTTGGGCCTGG-ATCCACCAGCAATACACCACGGCCGTGAGG	4	1	NA	NA	NA	NA	4	NA	NA	NA
KT899744.1	14347	14892	KT899744.1:14347-14892	N	GG-CA	GTAAAATTTAAAAAGGCCTCGGCCCTCCCT-GGGCGCGAAACTCGTTCCGCAACTCCTCGC	4	1	NA	NA	NA	NA	4	NA	NA	NA
KT899744.1	14355	14930	KT899744.1:14355-14930	N	CG-GA	TGGTCGGTCCCCGGGTTGCTGAAGGTGCGG-AACTCGTTCCGCAACTCCTCGCCCCCGGAG	4	1	NA	NA	NA	NA	4	NA	NA	NA
KT899744.1	14564	16310	KT899744.1:14564-16310	N	GA-CG	GCGCCTGCGCGAGACCAACGCGGGCCTGGC-GCTGAGAAAGGCGCCCGAGAGTTTGGCGTA	4	1	NA	NA	NA	NA	4	NA	NA	NA
KT899744.1	14998	16163	KT899744.1:14998-16163	N	GG-GT	CGGCAAGGGCGGAAACAGCCGCGGGTCTGC-GGGCCCCCACTACGCGTGCGCGGGGGGACA	4	1	NA	NA	NA	NA	4	NA	NA	NA
KT899744.1	15015	16343	KT899744.1:15015-16343	N	GC-GT	CCAATTGCAGGAGCGCGACCGCGAGCTCCG-GCGCGGGGGGACACGGAAGCGCTGTGCTCC	4	1	NA	NA	NA	NA	4	NA	NA	NA
KT899744.1	15035	16583	KT899744.1:15035-16583	N	GC-GC	GGAGCGCCTGTCGCGCCTCTGGGAGCACGA-GCTGTGCTCCCCCGAGGACGGCTGGGTAAA	4	1	NA	NA	NA	NA	4	NA	NA	NA
KT899744.1	15169	15386	KT899744.1:15169-15386	N	GG-GG	GTGGCGGAACACGCTTAGGACGACGCTGCT-CGACCACCCGGCAGCTGCAGGCGGCGATCT	4	1	NA	NA	NA	NA	NA	4	NA	NA
KT899744.1	15193	15965	KT899744.1:15193-15965	N	CG-GG	GCGGGTCGTTAACAAGGTGTTGGGGGAGGA-CGATCTTTCACGCGCTCCTCAACGCCACCA	4	1	NA	NA	NA	NA	4	NA	NA	NA
KT899744.1	16004	16380	KT899744.1:16004-16380	N	GC-GT	ACAGCGGGGGCCCTGGAGCGCCAGCAGCGC-GCGGCTTATCATCAACATGAAGGGCATGCG	4	1	NA	NA	NA	NA	4	NA	NA	NA
KT899744.1	16410	16738	KT899744.1:16410-16738	N	AT-CC	CCCGGGTAGGCGCGCCCATCACGGGCTCCG-GGTGGATGCGGCAGCCGCCCTGCGGGGGCG	4	1	NA	NA	NA	NA	4	NA	NA	NA
KT899744.1	16810	17538	KT899744.1:16810-17538	N	CC-AG	GTCCCCATTCGAACGCGTTCGCTGCCTTTT-ACATCGCGGCCCTGTTCGTCGCGGACGTCC	4	1	NA	NA	NA	NA	4	NA	NA	NA
KT899744.1	17235	21494	KT899744.1:17235-21494	N	GA-GT	TCCTCCGTCTCGGCGGCCTGGGCCGGCAGC-GACGTCGGAGGATTACTTTAAGCGCTGCTG	4	1	NA	NA	NA	NA	4	NA	NA	NA
KT899744.1	17355	18109	KT899744.1:17355-18109	N	GA-CT	CAAACAGAAACGACATCTTGTCGTCAAAGG-GCTGCACCGGTTCTCCCTGTTCAACCCCAG	4	1	NA	NA	NA	NA	4	NA	NA	NA
KT899744.1	17786	17980	KT899744.1:17786-17980	N	CG-GT	TGGGTGTCTGTGTATCGCGTCCCATCTGTG-CGGAGGAGGTGCGCGCGCCTCTGGTCTATT	4	1	NA	NA	NA	NA	NA	4	NA	NA
KT899744.1	18339	18915	KT899744.1:18339-18915	N	GC-AG	GCCATTACCCCACCCAGGAGCTGCCGCAGC-GCAGTGGGGGGCAAGGGGTCGCTAGCCTCA	4	1	NA	NA	NA	NA	4	NA	NA	NA
KT899744.1	18857	20770	KT899744.1:18857-20770	N	CC-GC	CATAAGCAGGGCGTACAGCTGCCTGTGGGT-CGTCTCCTCGATCTGCAGGCAGACGGCGGC	4	1	NA	NA	NA	NA	4	NA	NA	NA
KT899744.1	18872	19558	KT899744.1:18872-19558	N	CG-TG	AGAACTTCTCGCCGGCGCTTACAAAGTAGT-CAGGCAGACGGCGGCCATTACCCCACCCAG	4	1	NA	NA	NA	NA	4	NA	NA	NA
KT899744.1	18882	21155	KT899744.1:18882-21155	N	GC-CG	CCCCCGGCCGCCGAGTCCCAATGCAGGCGC-GCGGCCATTACCCCACCCAGGAGCTGCCGC	4	1	NA	NA	NA	NA	NA	4	NA	NA
KT899744.1	18930	19730	KT899744.1:18930-19730	N	AA-CG	CGCAAATAGCGCGGTTCCGGTGGTGATGTT-CACGTGTCCGGGACCAGGCGCTCCAAGACG	4	1	NA	NA	NA	NA	4	NA	NA	NA
KT899744.1	19532	24046	KT899744.1:19532-24046	N	CT-AA	AGTCCGCGTCGCCCTCGCCCTGGTCGCCGC-CTTCTCGCCGGCGCTTACAAAGTAGTCGTA	4	1	NA	NA	NA	NA	NA	4	NA	NA
KT899744.1	19679	19879	KT899744.1:19679-19879	N	CG-AA	TGTCAATGTTGGCCTCCGCGACCAGGAGAG-CGCAAGAGTCTGGTATTCGCGCGCAAATAG	4	1	NA	NA	NA	NA	4	NA	NA	NA
KT899744.1	19786	21733	KT899744.1:19786-21733	N	GC-GC	GTAGTGTTTGTAACGGAATTTGTTGTAGAT-GCGCCCACGCCAGCCGCGCGTCGGGATGCT	4	1	NA	NA	NA	NA	4	NA	NA	NA
KT899744.1	19942	20391	KT899744.1:19942-20391	N	GT-GC	GTCCCATGCTGCCGTGCCTGGCCGGGCCCG-GTGGGTCCGAGCCGATACGCAGCGGGGCGA	4	1	NA	NA	NA	NA	NA	4	NA	NA
KT899744.1	19991	21481	KT899744.1:19991-21481	N	CT-GT	GAAAAGACCCACCTCCTCCGTCTCGGCGGC-CTGGCGCTCCAGGGCCGCCAGGACGCACGC	4	1	NA	NA	NA	NA	NA	4	NA	NA
KT899744.1	20457	21741	KT899744.1:20457-21741	N	CC-GG	TGTAACGGAATTTGTTGTAGATGCGCGACC-CCCGGGTCCGGGGGCCAACTTGGCCCCTCG	4	1	NA	NA	NA	NA	NA	4	NA	NA
KT899744.1	21292	22062	KT899744.1:21292-22062	N	CC-CG	GGGGATCGAAGCTGAGGCCCACGGTTACGA-CCGAAATATGGCGCTGCTGCGGGTGGCCAT	4	1	NA	NA	NA	NA	4	NA	NA	NA
KT899744.1	21866	22514	KT899744.1:21866-22514	N	AG-GG	ATGATCCGAGGACAGGTGCGCAGCAGGCGT-AGCATGGGCGTAAAGACGGGCTCCGAGCGC	4	1	NA	NA	NA	NA	4	NA	NA	NA
KT899744.1	22010	22714	KT899744.1:22010-22714	N	GA-AG	CATAATGTAATTGGTGGATGAGAAGTAGGT-GCGAACATGCCATCAAAGTGCAGGGGATCG	4	1	NA	NA	NA	NA	4	NA	NA	NA
KT899744.1	22382	23212	KT899744.1:22382-23212	N	CC-AC	CACGGGGCTCCTCGTCCTGGCCTCTGTGTT-CCGGGCATGGCGTACTCGCCGACCACCACA	4	1	NA	NA	NA	NA	NA	4	NA	NA
KT899744.1	22396	24029	KT899744.1:22396-24029	N	CT-TA	CCGGGGGCCCAGACGGGAGTCCGCGTCGCC-CTCGCCGACCACCACATGCACGTTTTTTTC	4	1	NA	NA	NA	NA	4	NA	NA	NA
KT899744.1	22705	23106	KT899744.1:22705-23106	N	GC-GA	GATCTCCCGACTCCGCGCCCCCCACGAAAG-GAAGTAGGTGACAAAGTCGACCAGGCCTGA	4	1	NA	NA	NA	NA	4	NA	NA	NA
KT899744.1	22801	23044	KT899744.1:22801-23044	N	GT-GT	CGATACGCTCGACGTGTACTGTTCGCACTC-GTCCGGAGAGTGGATCGCTTCCCGCAGCCA	4	1	NA	NA	NA	NA	4	NA	NA	NA
KT899744.1	22801	23047	KT899744.1:22801-23047	N	GT-GT	TACGCTCGACGTGTACTGTTCGCACTCGTC-GTCCGGAGAGTGGATCGCTTCCCGCAGCCA	4	1	NA	NA	NA	NA	NA	4	NA	NA
KT899744.1	22898	23362	KT899744.1:22898-23362	N	GG-TC	CACTTATGTAATCACGGCCGTGTTGTTGTT-GGGGCGCTCGCGTTGGGGAAGGTGACGGGT	4	1	NA	NA	NA	NA	4	NA	NA	NA
KT899744.1	22911	23869	KT899744.1:22911-23869	N	GG-GT	TCTCGTCGTATCGCTGTTGTTGGTGGTCGA-TGGGGAAGGTGACGGGTCCGTGCTGCTGCC	4	1	NA	NA	NA	NA	NA	4	NA	NA
KT899744.1	22948	24885	KT899744.1:22948-24885	N	CG-AT	AGACGACCTCCCCGTCGTCGGTGATGAGGA-CGTTGTTTTCGGGTGAACCCGGGGCACCCA	4	1	NA	NA	NA	NA	4	NA	NA	NA
KT899744.1	23019	24130	KT899744.1:23019-24130	N	GC-TA	GCGGCACCACACCAAATTTTTTATGCGCAT-CGCTCGACGTGTACTGTTCGCACTCGTCGT	4	1	NA	NA	NA	NA	4	NA	NA	NA
KT899744.1	23025	24366	KT899744.1:23025-24366	N	TA-CG	ACGACCAAACCGACGTATTGTACGCCAAGA-ACGTGTACTGTTCGCACTCGTCGTCCCCAA	4	1	NA	NA	NA	NA	4	NA	NA	NA
KT899744.1	23511	24042	KT899744.1:23511-24042	N	CC-CA	CGGGAGTCCGCGTCGCCCTCGCCCTGGTCG-CCGTCCTGTTGCTGGCCCATCGCACCAGCC	4	1	NA	NA	NA	NA	NA	4	NA	NA
KT899744.1	23898	24288	KT899744.1:23898-24288	N	AC-GT	CCTACGCGATCTCATACGGCGGCCAGCTCG-TGGTGGGCCCCCACCTGGGGGCCGTGGCCG	4	1	NA	NA	NA	NA	NA	4	NA	NA
KT899744.1	24237	24566	KT899744.1:24237-24566	N	TT-GA	GTGTGGCGTCCGATCCCGTTACTATCACCG-TTCCCGAATATGCGGAAGACCCCTACGCGA	4	1	NA	NA	NA	NA	4	NA	NA	NA
KT899744.1	24255	24497	KT899744.1:24255-24497	N	AA-AG	CGTTGGTAGCTGTTTGGTTCCGTTTTAATA-ACCCCTACGCGATCTCATACGGCGGCCAGC	4	1	NA	NA	NA	NA	4	NA	NA	NA
KT899744.1	24681	26095	KT899744.1:24681-26095	N	CG-GG	GTGGCCGCCTCGTAAAACCCCATGAGGGGC-CGGGGCAGGCGCCTCCGGGGGTTCGCCGGT	4	1	NA	NA	NA	NA	4	NA	NA	NA
KT899744.1	24722	25150	KT899744.1:24722-25150	N	AT-GC	CCCTCCTCCGCGCTAGTGCGGTGCCTGCCG-GAGGGGGGATCCGACGAACGCAGGCGCTGT	4	1	NA	NA	NA	NA	4	NA	NA	NA
KT899744.1	24811	25731	KT899744.1:24811-25731	N	CC-TC	GACGAGAATATCCAGGGACGCCCCGACCAT-TTCGGACTCGATATCCACGACGTCAAAGTC	4	1	NA	NA	NA	NA	4	NA	NA	NA
KT899744.1	24860	26147	KT899744.1:24860-26147	N	AT-CG	CGGCCGGGGGCCCGCGGCGCGTCAGGCGCC-ACCTCCCCGTCGTCGGTGATGAGGACGTTG	4	1	NA	NA	NA	NA	4	NA	NA	NA
KT899744.1	24873	25215	KT899744.1:24873-25215	N	CA-GT	GGGGAAGTGGCTGTCGAGCACGTAGCCCTG-CGGTGATGAGGACGTTGTTTCGGCAGCAGC	4	1	NA	NA	NA	NA	4	NA	NA	NA
KT899744.1	24877	25153	KT899744.1:24877-25153	N	AA-GT	TCCTCCGCGCTAGTGCGGTGCCTGCCGATA-GATGAGGACGTTGTTTCGGCAGCAGCAGGG	4	1	NA	NA	NA	NA	NA	4	NA	NA
KT899744.1	24951	25515	KT899744.1:24951-25515	N	GA-TC	GGGCGCGAAGTATCGCACGCTGGGCTTCGG-GTCGAACGCCAGGCGGCTGCTTCGCTGTAT	4	1	NA	NA	NA	NA	4	NA	NA	NA
KT899744.1	25227	25867	KT899744.1:25227-25867	N	AA-TG	CCGTCGTCCGCGCGGCCCACGCAGTAGCGA-CTTAAAGTTCGGGTGACGGGGGTTCGCGAA	4	1	NA	NA	NA	NA	NA	4	NA	NA
KT899744.1	25250	25618	KT899744.1:25250-25618	N	TA-GT	GGGTCGCTGGGGTCCATGGGGTCGAAAGCG-TCGCGAAGACGGGCTCGCGGCGTACCAGAT	4	1	NA	NA	NA	NA	4	NA	NA	NA
KT899744.1	25324	25912	KT899744.1:25324-25912	N	AC-GG	GCCGTCGGCTCGTTCACCCGCCCGAACATC-TCGGGGGCGCCAAACAGAAGCACCTCCGAG	4	1	NA	NA	NA	NA	4	NA	NA	NA
KT899744.1	25396	26039	KT899744.1:25396-26039	N	AT-CG	CGGTCGTGAGGCCCCGCCGGAGCAGGGCCC-GAGCACCGCCTTTTTTCGCCCGAGGCGTGG	4	1	NA	NA	NA	NA	4	NA	NA	NA
KT899744.1	25419	27472	KT899744.1:25419-27472	N	GG-GA	GTCGGCGAGGACGGCCCGCCGGAGCGAGAC-GGCGTGGGCCTCTGACCAGGCCTGGTCTTG	4	1	NA	NA	NA	NA	4	NA	NA	NA
KT899744.1	26971	27288	KT899744.1:26971-27288	N	GC-AT	TGTTAAGGTATTTCACCAACAGCTCCGGGG-GCCCTCTGGGACGTCATACGCCAGGCCGTG	4	1	NA	NA	NA	NA	4	NA	NA	NA
KT899744.1	27013	29185	KT899744.1:27013-29185	N	CC-TC	CGGGGGCGACCACACGGCCAAGCTGGAATT-GGCCGAGTTGACAAACAGGGCTGGGTGCAG	4	1	NA	NA	NA	NA	4	NA	NA	NA
KT899744.1	27094	27629	KT899744.1:27094-27629	N	AG-TT	ACCGAGGGGTTTGTTGTGCGCAGGGACGCC-GTTGAAATACTGGTAACCGGGAAACCGGGT	4	1	NA	NA	NA	NA	4	NA	NA	NA
KT899744.1	27097	29686	KT899744.1:27097-29686	N	GC-TT	CTGGTTTCTAGTGCCCCTCATCGCGCTGTC-GAAATACTGGTAACCGGGAAACCGGGTCAC	4	1	NA	NA	NA	NA	4	NA	NA	NA
KT899744.1	27112	27336	KT899744.1:27112-27336	N	GG-CC	CCACCAGGGTGTGAAAGTTGGCTGTGGTTA-GGGAAACCGGGTCACGGGTACGCCCAGGCT	4	1	NA	NA	NA	NA	4	NA	NA	NA
KT899744.1	27114	27577	KT899744.1:27114-27577	N	GC-GG	AAACACAACGGCGCGGGCCAGCTCCGTGAA-GAAACCGGGTCACGGGTACGCCCAGGCTCG	4	1	NA	NA	NA	NA	4	NA	NA	NA
KT899744.1	27499	28380	KT899744.1:27499-28380	N	GT-AT	GGCCAGGTCGCCGTCTTCCCACAGAGAAGC-GTTGGCGCACTTGATATCCAGGTGGCTGAT	4	1	NA	NA	NA	NA	4	NA	NA	NA
KT899744.1	27671	28394	KT899744.1:27671-28394	N	CC-GG	CTTCCCACAGAGAAGCGTTGGTCGCTGCTT-AACACTATCTGTCGTTGTTGCAGCGAGAAC	4	1	NA	NA	NA	NA	4	NA	NA	NA
KT899744.1	28478	28882	KT899744.1:28478-28882	N	GT-GT	GGTGTGCGCGATGTTTGGTCAGCAGCTGGC-GTGCGGTTAGAAAGTCACGACGCGCCGCTT	4	1	NA	NA	NA	NA	4	NA	NA	NA
KT899744.1	28774	29937	KT899744.1:28774-29937	N	CG-GG	TTCGCATGGCTCTCCCAAGGGGCCCCGGGT-CGACCCGGGGGGTGCTCTGATAGTCTCGCG	4	1	NA	NA	NA	NA	NA	4	NA	NA
KT899744.1	28850	29086	KT899744.1:28850-29086	Y	CT-AC	GCTCCACGACTGCTGCGAGCACTCGCCGCT-CCGGTGTGCGCGATGTTTGGTCAGCAGCTG	4	1	NA	NA	NA	NA	4	NA	NA	NA
KT899744.1	29079	30854	KT899744.1:29079-30854	N	AA-CT	CCGCAGCGCCTTGGGGCGCGTCAGATACAG-CGCCGCTCTTCTCGGCCGTGGCGCGGCGGC	4	1	NA	NA	NA	NA	4	NA	NA	NA
KT899744.1	29460	29798	KT899744.1:29460-29798	N	CG-CA	GCCTGCCTGCGGGGCTGGTTCGGTTCGGCC-CGCTGGAGCTGTTCCAAAAAATGATCCTTA	4	1	NA	NA	NA	NA	NA	4	NA	NA
KT899744.1	30013	30521	KT899744.1:30013-30521	N	CT-CA	CAGGTCGCTGTCCATGGCCCAGCAGTAGAT-CTGATTTTTATTCGGGATCGCTTGAGGAGG	4	1	NA	NA	NA	NA	4	NA	NA	NA
KT899744.1	30243	30476	KT899744.1:30243-30476	N	TG-GA	CCATCCCAGATGGCGGGCCCTGCTTCCCGG-TGGCCAAAGAGAAGCGGACACAGGCTAGCA	4	1	NA	NA	NA	NA	4	NA	NA	NA
KT899744.1	30860	32922	KT899744.1:30860-32922	N	CT-AT	TCGTAACTAAACAGAATCACGCGGGCACAG-CTCGCAGAAGAGGGCGCGCCCGGGGTCTGG	4	1	NA	NA	NA	NA	4	NA	NA	NA
KT899744.1	31229	31643	KT899744.1:31229-31643	N	CC-GC	CGGGAGGTCGTCGCCGAGCGGGACGACCCG-CCGCTAGCGAGAACGGCCGTTCCCGGACGA	4	1	NA	NA	NA	NA	4	NA	NA	NA
KT899744.1	32023	32207	KT899744.1:32023-32207	N	GC-CA	GTGGCGCAGGACCACGGAGATAGAACGACG-GCTGGTGGGGGCGCACGACGCGTTCTGCGG	4	1	NA	NA	NA	NA	NA	4	NA	NA
KT899744.1	32298	32599	KT899744.1:32298-32599	N	GG-CA	CCTCGTTCTCCTGCGCGATGGACACGTCCT-GGGGTCAGGGTTAGAACGTCGTTCAGGATG	4	1	NA	NA	NA	NA	4	NA	NA	NA
KT899744.1	32406	32682	KT899744.1:32406-32682	N	TC-CA	GGGGGGTCGGACGCCCCGACGATGGGCGGG-TCTGCGTCAGCCGCCCCCATGGCGCCCCCG	4	1	NA	NA	NA	NA	4	NA	NA	NA
KT899744.1	32998	33709	KT899744.1:32998-33709	N	CG-CA	GTGACCTATATATGCGATGATCACATGCCG-CGGGCAAGGAGACGAACAACCCCCCGGCGC	4	1	NA	NA	NA	NA	NA	4	NA	NA
KT899744.1	33004	33833	KT899744.1:33004-33833	N	AG-CA	CCGATTTGTTTCTGGCCGATTCCTTCATGC-AGGAGACGAACAACCCCCCGGCGCTGGACG	4	1	NA	NA	NA	NA	NA	4	NA	NA
KT899744.1	33034	35627	KT899744.1:33034-35627	N	CA-CG	AAGGTTAACGGTGCCGGCGTGGGTGAGGCC-CACGCGGAAGGAGGCCAGGGTGTGCCGGCA	4	1	NA	NA	NA	NA	NA	4	NA	NA
KT899744.1	33163	34092	KT899744.1:33163-34092	N	GG-CT	CCTGGAGCACTTTTTTCTCCGCGCGCTCAC-GGATTTCGACCTGGAAGTTTGCGGCCGTCC	4	1	NA	NA	NA	NA	NA	4	NA	NA
KT899744.1	33326	33546	KT899744.1:33326-33546	N	GG-TT	CGACGAGGCCAACTTTATTCGCCCGGATGC-GGCCAAGTGCGCGTTCATGGTTCGGGGGTG	4	1	NA	NA	NA	NA	NA	4	NA	NA
KT899744.1	33489	33851	KT899744.1:33489-33851	N	AG-CG	ATTCCTTCATGCAGGAGATCATCGGGGGCC-AGGCCAGGACTTTAACCTGCTCTTTGTCGA	4	1	NA	NA	NA	NA	4	NA	NA	NA
KT899744.1	33663	36574	KT899744.1:33663-36574	N	CG-GA	AAAGAACTTAAAGCAGGGGCTGAGCACCGG-CGAGCTTCTCAACGTGGTGACCTATATATG	4	1	NA	NA	NA	NA	4	NA	NA	NA
KT899744.1	33782	34159	KT899744.1:33782-34159	N	CC-GG	CACAGTCTGACGCAGGTCCTGGCCCTGCAT-ACGGGGCGGTTCGCCGGACCGCCGATTTGT	4	1	NA	NA	NA	NA	4	NA	NA	NA
KT899744.1	33887	34206	KT899744.1:33887-34206	N	CC-GA	CGTCCGGGTGGCGGTCGAGGGAAATAGCAG-CCAAGTCTGCGGGGGAGCGGTTTCTGTTGT	4	1	NA	NA	NA	NA	NA	4	NA	NA
KT899744.1	34187	34526	KT899744.1:34187-34526	N	CG-GG	ATAACCTCACCGAAACCGTCTCCCCCAACA-CGGTCGAGGGAAATAGCAGCCAGGACTCGG	4	1	NA	NA	NA	NA	4	NA	NA	NA
KT899744.1	34189	38116	KT899744.1:34189-38116	N	GT-CG	GGGGTCGTGGCCCCCCGCGCTAACCCGGCA-GTCGAGGGAAATAGCAGCCAGGACTCGGCC	4	1	NA	NA	NA	NA	4	NA	NA	NA
KT899744.1	34738	35682	KT899744.1:34738-35682	N	GG-GC	CGCGTGGGAAGCACCCGGGTGATGACCGCG-GGGAAGCGTGGGAACACGGGGGATTCTCTC	4	1	NA	NA	NA	NA	4	NA	NA	NA
KT899744.1	34934	36014	KT899744.1:34934-36014	N	CT-GC	GACCAACCTCGCATAGGACGGGGGGTGGGT-CGGGCCTTAGGGATAGCGTATAACGGGGGC	4	1	NA	NA	NA	NA	4	NA	NA	NA
KT899744.1	34989	39120	KT899744.1:34989-39120	N	GC-CC	GGCCGGGGGCGGGGACTAGGTCCCCGGCGT-GCGCCGTCAAAGGTGCACACCCGAACCACG	4	1	NA	NA	NA	NA	4	NA	NA	NA
KT899744.1	34994	36104	KT899744.1:34994-36104	N	GT-CC	AGACGCACCGAGAGCGAATCCGTCCATGGA-GTCAAAGGTGCACACCCGAACCACGGGAGC	4	1	NA	NA	NA	NA	4	NA	NA	NA
KT899744.1	35038	35919	KT899744.1:35038-35919	N	AG-GT	GCCAGCATGGCGCCGATCCACGCGGCAGGG-CTCCTAGTTGGCCCGCGTGGGTCAGCCAGG	4	1	NA	NA	NA	NA	4	NA	NA	NA
KT899744.1	35041	35578	KT899744.1:35041-35578	N	CT-TC	CGAGGCTGATGGGGTCCCCGTTACAGAGAT-CTAGTTGGCCCGCGTGGGTCAGCCAGGCGA	4	1	NA	NA	NA	NA	4	NA	NA	NA
KT899744.1	35133	35896	KT899744.1:35133-35896	N	TG-GG	CGATGTCAGTTTCAAAGCCGTCCGCCAGCA-TGAATGAGCTGGGCGGCCTCCCGCGTGACA	4	1	NA	NA	NA	NA	4	NA	NA	NA
KT899744.1	35232	35670	KT899744.1:35232-35670	N	GT-GC	CAGGCGACGATTCGCGTGGGAAGCACCCGG-GTAAGGATGATGGTGGTTCCCTCCGTGATC	4	1	NA	NA	NA	NA	4	NA	NA	NA
KT899744.1	35238	35603	KT899744.1:35238-35603	N	AA-GG	GAGATCTACGGGGGAGGTGTTGCGAAGGTT-ATGATGGTGGTTCCCTCCGTGATCGAGTAA	4	1	NA	NA	NA	NA	4	NA	NA	NA
KT899744.1	35239	35602	KT899744.1:35239-35602	N	TA-GA	AGAGATCTACGGGGGAGGTGTTGCGAAGGT-TGATGGTGGTTCCCTCCGTGATCGAGTAAA	4	1	NA	NA	NA	NA	4	NA	NA	NA
KT899744.1	35395	36122	KT899744.1:35395-36122	N	TG-TC	TCCGTCCATGGAGTCCCGGCCTGGGTTTTA-TGGGGCTGGGGTTCAGGTCCCGGATGCCCC	4	1	NA	NA	NA	NA	4	NA	NA	NA
KT899744.1	35396	36431	KT899744.1:35396-36431	N	GG-CT	CACGGGTCCTCCACGAGTTCGCGGCACCCC-GGGGCTGGGGTTCAGGTCCCGGATGCCCCT	4	1	NA	NA	NA	NA	4	NA	NA	NA
KT899744.1	35540	38277	KT899744.1:35540-38277	N	GG-AC	TCAGGGTAAAGTCATCAACCAGCTGGGCCA-GGGCGGGACGAGGCTGATGGGGTCCCCGTT	4	1	NA	NA	NA	NA	4	NA	NA	NA
KT899744.1	35591	36022	KT899744.1:35591-36022	N	GT-GT	TCGCATAGGACGGGGGGTGGGTCTTAGGGG-GTTGCGAAGGTTAACGGTGCCGGCGTGGGT	4	1	NA	NA	NA	NA	4	NA	NA	NA
KT899744.1	35650	36418	KT899744.1:35650-36418	N	TT-GA	CTGAAACAGGCCACACGGGTCCTCCACGAG-TTCGCGTGGGAAGCACCCGGGTGATGACCG	4	1	NA	NA	NA	NA	NA	4	NA	NA
KT899744.1	35698	36287	KT899744.1:35698-36287	N	AC-GT	GCCAGTCCCTTGAGCGGGGATGCGTCATAG-ACGCCAGCAACAGCCCCAACGTGTCGGGAC	4	1	NA	NA	NA	NA	4	NA	NA	NA
KT899744.1	35835	36346	KT899744.1:35835-36346	N	GA-CC	CGCGTGGGCTTCCCCGTTGCGGGCGCTGCG-GCATCGGGGCGCGAGATGCCCGAGGGTATC	4	1	NA	NA	NA	NA	NA	4	NA	NA
KT899744.1	35856	36349	KT899744.1:35856-36349	N	GA-CC	GTGGGCTTCCCCGTTGCGGGCGCTGCGGAG-GAGGGTATCGCGATGTCAGTTTCAAAGCCG	4	1	NA	NA	NA	NA	4	NA	NA	NA
KT899744.1	36055	36321	KT899744.1:36055-36321	N	GG-GC	GATACTGCGCGAAGTGGGTCTCCCGCGCGT-GGGGAGGTCTGTCGGGCCCAGACGCACCGA	4	1	NA	NA	NA	NA	4	NA	NA	NA
KT899744.1	36095	38050	KT899744.1:36095-38050	N	GT-CC	GTGCAGCAGCTGGCCGTCGTTGCGGTTGAA-GTCCATGGAGTCCCGGCCTGGGTTTTATGG	4	1	NA	NA	NA	NA	4	NA	NA	NA
KT899744.1	36149	38435	KT899744.1:36149-38435	N	AG-CT	TTCCAGTAGCTGGTGATGCACTGGACCACG-TGTCGGCGGGGACAAAGGGGGCGGGGCTAG	4	1	NA	NA	NA	NA	4	NA	NA	NA
KT899744.1	36190	36544	KT899744.1:36190-36544	N	AA-GG	GCGATGTTTGGCGGCGATGTCGGCCGACGT-AAACAGAAGACGTGTGGGATAAAAGAATCG	4	1	NA	NA	NA	NA	NA	4	NA	NA
KT899744.1	36195	38441	KT899744.1:36195-38441	N	GC-CA	TAGCTGGTGATGCACTGGACCACGAGCCGG-GAAGACGTGTGGGATAAAAGAATCGCACTA	4	1	NA	NA	NA	NA	4	NA	NA	NA
KT899744.1	36228	36977	KT899744.1:36228-36977	N	CG-CC	GCCGCGTTGTCCAGTAGAGGGGGAGCCCCG-CAAGGAAGGGCGGGGCGGTTTATTACAGAG	4	1	NA	NA	NA	NA	4	NA	NA	NA
KT899744.1	36259	37704	KT899744.1:36259-37704	N	TG-GC	TGTTGTGGGCCAGCACCTGCAGCGTGAGCA-CAGTCCCTTGAGCGGGGATGCGTCATAGAC	4	1	NA	NA	NA	NA	4	NA	NA	NA
KT899744.1	36360	37159	KT899744.1:36360-37159	N	CG-GT	CCGGGCCACCTGGAGCTGGCCCAGGAAGTA-CGCTGGCGCAGGTGAGCGGGTAGGCCTCCT	4	1	NA	NA	NA	NA	NA	4	NA	NA
KT899744.1	36400	36879	KT899744.1:36400-36879	N	AC-CC	CTGCGCGCCGCGGCACCTGGGCGCACCCGA-ACACGGGTCCTCCACGAGTTCGCGGCACCC	4	1	NA	NA	NA	NA	4	NA	NA	NA
KT899744.1	36524	36858	KT899744.1:36524-36858	N	GC-TG	CGTCCTGGCCGTGGTCCATCCCTGCGCGCC-GCGGCGATGTCGGCCGACGTAAAGAACTTA	4	1	NA	NA	NA	NA	4	NA	NA	NA
KT899744.1	36581	38790	KT899744.1:36581-38790	N	CC-CC	GGTTGGCGTTGTCGGGCTGCATAAACTGCT-CCGTTGAGGTGGTAGGCCCCGTTATAGAGC	4	1	NA	NA	NA	NA	NA	4	NA	NA
KT899744.1	36591	37806	KT899744.1:36591-37806	N	GG-GT	GGTGCAGGGGGTGCGCGGGGTCCGTCACGG-GGTAGGCCCCGTTATAGAGCAGGTCCCCGT	4	1	NA	NA	NA	NA	4	NA	NA	NA
KT899744.1	36600	39253	KT899744.1:36600-39253	N	CA-CC	GATGCGCTTCTCCAGGGCCTCCAAAAAGAT-CGTTATAGAGCAGGTCCCCGTACGAAAATC	4	1	NA	NA	NA	NA	4	NA	NA	NA
KT899744.1	36613	38568	KT899744.1:36613-38568	Y	GT-AG	CGGCGATGGTGGCGGGGGCCATGGCGTGGC-GTCCCCGTACGAAAATCGCTGCGACGCCCA	4	1	NA	NA	NA	NA	4	NA	NA	NA
KT899744.1	36625	37415	KT899744.1:36625-37415	N	AC-GA	TTGGCCCCCAGAGCCGGGGGGACCAGGGGG-AAATCGCTGCGACGCCCACGGGTTGGCCGT	4	1	NA	NA	NA	NA	4	NA	NA	NA
KT899744.1	36626	37721	KT899744.1:36626-37721	N	AC-AA	TGCAGCGTGAGCATGGCGGGCCCGTCCACT-AATCGCTGCGACGCCCACGGGTTGGCCGTG	4	1	NA	NA	NA	NA	NA	4	NA	NA
KT899744.1	36685	38719	KT899744.1:36685-38719	N	CC-TG	GTCCCCCCCCGGCAGCTCCACGTCGGCCAC-GCCGTGGTCGTACATGAGGGCGGTGACATC	4	1	NA	NA	NA	NA	NA	4	NA	NA
KT899744.1	36698	37031	KT899744.1:36698-37031	N	AC-AC	AGGTTGCCCATGTCGGTGACGGGGTTGCGG-ATGAGGGCGGTGACATCCCCCTCCTTGTCC	4	1	NA	NA	NA	NA	4	NA	NA	NA
KT899744.1	36702	37550	KT899744.1:36702-37550	N	GG-GA	CCATTTTGGATGGTATGGTCCAGATGCTGG-GGGCGGTGACATCCCCCTCCTTGTCCCCCG	4	1	NA	NA	NA	NA	4	NA	NA	NA
KT899744.1	36713	37212	KT899744.1:36713-37212	N	GT-CA	ACAGCACGTTCTCAGTCACAAAGCGGTCCT-TCCCCCTCCTTGTCCCCCGCGTAAACGCCC	4	1	NA	NA	NA	NA	4	NA	NA	NA
KT899744.1	36888	40253	KT899744.1:36888-40253	N	CG-GA	TCATACAGGCTGTTTGCATCGGAGCGCACG-CGGGCTGGGCCGGCCCCAGGCGGTTTCCCG	4	1	NA	NA	NA	NA	4	NA	NA	NA
KT899744.1	36892	38011	KT899744.1:36892-38011	N	CT-GG	CCGGTCGTCCGCGGCGTCCGCGGCTCGGGC-CTGGGCCGGCCCCAGGCGGTTTCCCGCCAC	4	1	NA	NA	NA	NA	4	NA	NA	NA
KT899744.1	36918	37752	KT899744.1:36918-37752	N	CC-CG	CCACGCGCCCGTTGTGAAACATGGCGTTGA-CCACGACCGCGTTCCGCAGGTACACGGCTG	4	1	NA	NA	NA	NA	4	NA	NA	NA
KT899744.1	36987	37742	KT899744.1:36987-37742	N	AT-GT	CCGTCCACTACCACGCGCCCGTTGTGAAAC-AAAAGTTTTGGGGAAGGTTGCCCATGTCGG	4	1	NA	NA	NA	NA	NA	4	NA	NA
KT899744.1	36990	38733	KT899744.1:36990-38733	N	CG-AA	GCTCCACGTCGGCCACCCCCACGAAGAAGT-AGTTTTGGGGAAGGTTGCCCATGTCGGTGA	4	1	NA	NA	NA	NA	4	NA	NA	NA
KT899744.1	36999	38196	KT899744.1:36999-38196	N	GC-GG	ACACGAGGGGTGGCAGCAGCGCCGGGTCTC-GAAGGTTGCCCATGTCGGTGACGGGGTTGC	4	1	NA	NA	NA	NA	4	NA	NA	NA
KT899744.1	37004	37509	KT899744.1:37004-37509	N	AA-GG	CGGCGAACAGCGCGTGGACGGGGAGGGGGT-TTGCCCATGTCGGTGACGGGGTTGCGGACG	4	1	NA	NA	NA	NA	4	NA	NA	NA
KT899744.1	37005	37496	KT899744.1:37005-37496	N	AC-GT	ACGTGGTCGGCCCCGGCGAACAGCGCGTGG-TGCCCATGTCGGTGACGGGGTTGCGGACGG	4	1	NA	NA	NA	NA	4	NA	NA	NA
KT899744.1	37014	38070	KT899744.1:37014-38070	N	AC-GT	TGCGGTTGAAGTCCGCGGTCGCCACGTTAC-CGGTGACGGGGTTGCGGACGGTTGCCGTGG	4	1	NA	NA	NA	NA	4	NA	NA	NA
KT899744.1	37030	38379	KT899744.1:37030-38379	N	TC-CG	TCACGACGTACGAGACCAGCGAGTAGTCGT-GACGGTTGCCGTGGCCACGACGGCGGTGTA	4	1	NA	NA	NA	NA	NA	4	NA	NA
KT899744.1	37089	39057	KT899744.1:37089-39057	N	GC-CG	GCACCTGGCGGTCCTTCCCCCAAAAAAACA-GCTGGGTGAGCGTGAAGTTTACCCCCCCGC	4	1	NA	NA	NA	NA	NA	4	NA	NA
KT899744.1	37149	40113	KT899744.1:37149-40113	N	CC-GC	CGAACTGTACGCGCCCCTCGTTCATGTAGG-CCAGGAAGTACGCCTCCGACGCGCGCTCCG	4	1	NA	NA	NA	NA	NA	4	NA	NA
KT899744.1	37166	38028	KT899744.1:37166-38028	N	GC-CC	CCGCGGCTCGGGCCTGGGTGTTGTGCAGCA-GACGCGCGCTCCGAGAACAGCACGTTCTCA	4	1	NA	NA	NA	NA	4	NA	NA	NA
KT899744.1	37216	40178	KT899744.1:37216-40178	N	GA-CG	GACAACCCGAGCTCCAGAAAGCGCACGAGC-GACGACGGTGAACCCAAACCCGGGATGGAG	4	1	NA	NA	NA	NA	4	NA	NA	NA
KT899744.1	37245	39991	KT899744.1:37245-39991	N	GG-GA	CTCGGTGGCCAGGCTGAAGGCGGCGTTCAG-GGCCCGTCTTGAGCTGATGATGCAAGGCCA	4	1	NA	NA	NA	NA	4	NA	NA	NA
KT899744.1	37257	39239	KT899744.1:37257-39239	N	GC-GA	TTGGTGGCGGCGTAGATGCGCTTCTCCAGG-GCTGATGATGCAAGGCCACGGGACTGATCT	4	1	NA	NA	NA	NA	4	NA	NA	NA
KT899744.1	37375	37572	KT899744.1:37375-37572	N	CG-GA	GATGCTGGGGGGCCATCAGCAGGATTCCGG-CGAAAAGTAGTTGGCCCCCAGAGCCGGGGG	4	1	NA	NA	NA	NA	NA	4	NA	NA
KT899744.1	37406	39693	KT899744.1:37406-39693	N	AG-GG	CCGCCTTGCCCAGGAAAAAGCTCGTCTCGC-ACCAGGGGGACCTGCCGCGACAGGTCGCGC	4	1	NA	NA	NA	NA	4	NA	NA	NA
KT899744.1	37470	37815	KT899744.1:37470-37815	N	GG-GT	GGTGCGCGGGGTCCGTCACGGGGTCGCTGG-GGTCGGCCCCGGCGAACAGCGCGTGGACGG	4	1	NA	NA	NA	NA	NA	4	NA	NA
KT899744.1	37517	38261	KT899744.1:37517-38261	N	TC-AG	CCCAGTTCCGGGCCGGTCAGGGTAAAGTCA-TCGCCATTTTGGATGGTATGGTCCAGATGC	4	1	NA	NA	NA	NA	4	NA	NA	NA
KT899744.1	37558	38694	KT899744.1:37558-38694	N	CC-AT	TCTCCCCCGGGCCGGCCGGGGGAACGTCCC-CAGCAGGATTCCGGCGTGCAACGCCCCGTC	4	1	NA	NA	NA	NA	4	NA	NA	NA
KT899744.1	37620	40014	KT899744.1:37620-40014	N	TC-GT	CGTTCAGGGCCCGGCGGTCGATAATCTTGG-TGGCGCCCGCGTCGGGCGCCGCCGAGCAGA	4	1	NA	NA	NA	NA	4	NA	NA	NA
KT899744.1	37626	38499	KT899744.1:37626-38499	N	CC-GC	CGTGTATGGCGGCCTGCAGCAGGTAAAACA-CCGCGTCGGGCGCCGCCGAGCAGAGCAGCG	4	1	NA	NA	NA	NA	4	NA	NA	NA
KT899744.1	37719	38393	KT899744.1:37719-38393	N	CA-CA	ACCAGCGAGTAGTCGTTCACGAACGCCGCG-CTACCACGCGCCCGTTGTGAAACATGGCGT	4	1	NA	NA	NA	NA	NA	4	NA	NA
KT899744.1	37807	38116	KT899744.1:37807-38116	N	GT-GG	GGGGTCGTGGCCCCCCGCGCTAACCCGGCA-GTCGCTGGGGCAATCCTCGCCGGGGGTGAT	4	1	NA	NA	NA	NA	4	NA	NA	NA
KT899744.1	37861	38545	KT899744.1:37861-38545	N	GG-AG	GTCTTCGAACGCCCCGCGAACGGCGGCGAT-GGTGGCGTATACGCGGTCGAAGCGAACCCC	4	1	NA	NA	NA	NA	4	NA	NA	NA
KT899744.1	37902	38474	KT899744.1:37902-38474	N	AT-GC	AGGGCGCAGAAGACGTGCTCGCTGCCGTGT-AGCGGCCCCGCGAGAAGGCGGGCACCATCA	4	1	NA	NA	NA	NA	4	NA	NA	NA
KT899744.1	38002	39042	KT899744.1:38002-39042	N	TC-GC	CCAGAGACAGGCGCAGCACCTGGCGGTCCT-GGCTCGGGCCTGGGTGTTGTGCAGCAGCTG	4	1	NA	NA	NA	NA	4	NA	NA	NA
KT899744.1	38258	38973	KT899744.1:38258-38973	N	TC-AG	GGTTAAGGCCCCCGACCGCCGCGTCAACGT-TCATCAACCAGCTGGGCCAGGGCCTCGACG	4	1	NA	NA	NA	NA	4	NA	NA	NA
KT899744.1	38274	39192	KT899744.1:38274-39192	N	CC-GG	GCAGGACGAACGTCAGGTCCATGGCGCCCA-CCAGGGCCTCGACGTGCGCCACCAGGTCCC	4	1	NA	NA	NA	NA	4	NA	NA	NA
KT899744.1	38286	39998	KT899744.1:38286-39998	N	CG-GA	GCCAGGCTGAAGGCGGCGTTCAGGGCCCGG-CGTGCGCCACCAGGTCCCGGTACACGGCCA	4	1	NA	NA	NA	NA	NA	4	NA	NA
KT899744.1	38322	40147	KT899744.1:38322-40147	N	CG-CT	CTCCGGAAACTTGGTACACACGCACGCCAC-CCTCGGGAAGGTCTCCCCCGAGGTAGGTCA	4	1	NA	NA	NA	NA	4	NA	NA	NA
KT899744.1	38380	40269	KT899744.1:38380-40269	N	AC-TT	CATCGGAGCGCACGCGGGAAAAAAAATCGA-CACGAACGCCGCGCACCGCGTGTTGTTCCA	4	1	NA	NA	NA	NA	4	NA	NA	NA
KT899744.1	38434	39218	KT899744.1:38434-39218	N	GC-AC	CCCACCAGGGGGTAGGGAACGTTGGTGGCG-GAGCCGGGCCAGGGCGCAGAAGACGTGCTC	4	1	NA	NA	NA	NA	4	NA	NA	NA
KT899744.1	38592	39096	KT899744.1:38592-39096	N	GG-CC	GCGGGAAGGCGCGGGGATCCGGGTGGCCGG-GGGCGTCCCGGAACGCCGCCGGACATAGCG	4	1	NA	NA	NA	NA	4	NA	NA	NA
KT899744.1	38616	38947	KT899744.1:38616-38947	N	AA-AC	CGGATTGGCGGCTTCGACGGGGTCGCGGTT-ATAGCGCCAGGGGCAAGTTGCCGTTCACCA	4	1	NA	NA	NA	NA	NA	4	NA	NA
KT899744.1	38636	39130	KT899744.1:38636-39130	N	CC-TG	GGGGACTAGGTCCCCGGCGTGCGCGGCAAA-CCGTTCACCACGCGCCAGGTGGCCTGGATC	4	1	NA	NA	NA	NA	NA	4	NA	NA
KT899744.1	38669	39651	KT899744.1:38669-39651	N	CC-CC	TGAGGTCCACGAGCCAGGCCTCGACGGCCT-CCCGGGCCGGCCGGGGGAACGTCCCCCCCC	4	1	NA	NA	NA	NA	4	NA	NA	NA
KT899744.1	38689	39109	KT899744.1:38689-39109	N	GT-AC	GGGATCCGGGTGGCCGGGGGCGGGGACTAG-GTCCCCCCCCGGCAGCTCCACGTCGGCCAC	4	1	NA	NA	NA	NA	4	NA	NA	NA
KT899744.1	38824	39084	KT899744.1:38824-39084	N	CC-AC	ACAGCTGGCGGGGCGGGAAGGCGCGGGGAT-CCGCCCGTGGGCCAGGCGCTGCCCCCAGGC	4	1	NA	NA	NA	NA	4	NA	NA	NA
KT899744.1	38838	39184	KT899744.1:38838-39184	N	GG-CA	GCCCAGGGGCAGGACGAACGTCAGGTCCAT-GGCGCTGCCCCCAGGCGTTCAAAAACAGCT	4	1	NA	NA	NA	NA	4	NA	NA	NA
KT899744.1	38865	39154	KT899744.1:38865-39154	N	GC-CA	GGCAAACCGTTCCATGACCGGATTGAACAG-GCTGCTGCATGTCTGCGGCGGGGCCGGCCG	4	1	NA	NA	NA	NA	NA	4	NA	NA
KT899744.1	38907	39559	KT899744.1:38907-39559	N	AC-GT	GGCGGTGGTGACGAGCACCCCGTCGACCGG-ACGCCCCGTACGGATTGGCGGCTTCGACGG	4	1	NA	NA	NA	NA	4	NA	NA	NA
KT899744.1	38922	39396	KT899744.1:38922-39396	N	GC-AT	GCAGGTGGCGGCCCACGTCGTCCAGACTTC-TGGCGGCTTCGACGGGGTCGCGGTTAAGGC	4	1	NA	NA	NA	NA	4	NA	NA	NA
KT899744.1	38972	39494	KT899744.1:38972-39494	N	TT-CG	ACCGGCACGTCGGCTTCGGTGTCCTCCACT-TTCATCAGCGAAGGGTGGCACACGGTCCCG	4	1	NA	NA	NA	NA	4	NA	NA	NA
KT899744.1	38973	39534	KT899744.1:38973-39534	N	TG-GT	ACTGCAGGAGGCGCTGTTTGATCGGGGCGG-TCATCAGCGAAGGGTGGCACACGGTCCCGA	4	1	NA	NA	NA	NA	NA	4	NA	NA
KT899744.1	38977	39477	KT899744.1:38977-39477	N	CT-AT	CCATCTCGCCGTACGTCACCGGCACGTCGG-CAGCGAAGGGTGGCACACGGTCCCGATCGC	4	1	NA	NA	NA	NA	4	NA	NA	NA
KT899744.1	39033	39513	KT899744.1:39033-39513	N	GG-CT	TGTCCTCCACTTTCAGGAAGGACTGCAGGA-GGCGGTCCTTCCCCCAAAAAAACAGCTGGC	4	1	NA	NA	NA	NA	4	NA	NA	NA
KT899744.1	39063	39792	KT899744.1:39063-39792	N	GG-GC	GGTATCGTTGCATCGGCAACAACAAAGCCA-GGGGCGGGAAGGCGCGGGGATCCGGGTGGC	4	1	NA	NA	NA	NA	NA	4	NA	NA
KT899744.1	39141	39834	KT899744.1:39141-39834	N	CC-GA	TTTCCAGCAGCACGTGCAGCATCTGGTCGG-CCGGATTGAACAGGCCCAGGGGCAGGACGA	4	1	NA	NA	NA	NA	NA	4	NA	NA
KT899744.1	39153	42433	KT899744.1:39153-42433	N	GG-CA	GTATACCCCGTCCCCATACGTGTTCGCCCT-GGCCCAGGGGCAGGACGAACGTCAGGTCCA	4	1	NA	NA	NA	NA	NA	4	NA	NA
KT899744.1	39159	39527	KT899744.1:39159-39527	N	GG-CA	AGGAAGGACTGCAGGAGGCGCTGTTTGATC-GGGGCAGGACGAACGTCAGGTCCATGGCGC	4	1	NA	NA	NA	NA	4	NA	NA	NA
KT899744.1	39269	40084	KT899744.1:39269-40084	N	GA-TG	GTCGCGGGCAATCAGCGGCTGGTGGACCTC-GACACCAGATCCGCGCGCACGCGCGTCGTC	4	1	NA	NA	NA	NA	4	NA	NA	NA
KT899744.1	39270	40259	KT899744.1:39270-40259	N	AA-GG	AGGCTGTTTGCATCGGAGCGCACGCGGGAA-ACACCAGATCCGCGCGCACGCGCGTCGTCT	4	1	NA	NA	NA	NA	4	NA	NA	NA
KT899744.1	39337	39508	KT899744.1:39337-39508	N	CA-TT	TTCGGTGTCCTCCACTTTCAGGAAGGACTG-CAGGTCGAGCTGCTCCTCCTGCATCTCCAG	4	1	NA	NA	NA	NA	4	NA	NA	NA
KT899744.1	39337	39643	KT899744.1:39337-39643	N	GA-TT	GGCCGTGGTGAGGTCCACGAGCCAGGCCTC-CAGGTCGAGCTGCTCCTCCTGCATCTCCAG	4	1	NA	NA	NA	NA	4	NA	NA	NA
KT899744.1	39638	42038	KT899744.1:39638-42038	N	GC-AG	GGGTGTGTTTATTCCGTGGGGCGGCCGTGT-GCCTCGACGGCCTCCCGGCGGTGGCCCGCC	4	1	NA	NA	NA	NA	4	NA	NA	NA
KT899744.1	39783	40179	KT899744.1:39783-40179	N	AC-CA	ACAACCCGAGCTCCAGAAAGCGCACGAGCG-ACAAAGCCAGGGGCGGCGCCTTTTCCAGCA	4	1	NA	NA	NA	NA	4	NA	NA	NA
KT899744.1	40020	40389	KT899744.1:40020-40389	N	AT-GT	GGTTGGGAGCGGCCATGGGGTCGCGTGGAG-AATTGTGTGTGGGTTGCTCGATGGGGTGCG	4	1	NA	NA	NA	NA	NA	4	NA	NA
KT899744.1	40057	40512	KT899744.1:40057-40512	N	GC-TC	GAAAGACACGACGGGCCCGGACCCAAAAAG-GCGGGCAATCAGCGGCTGGTGGACCTCGAA	4	1	NA	NA	NA	NA	4	NA	NA	NA
KT899744.1	40153	40441	KT899744.1:40153-40441	N	CC-AA	GGCCCGGGGAGGCTAAGATCCACCCCAACG-CCCGAGCTCCAGAAAGCGCACGAGCGACAG	4	1	NA	NA	NA	NA	4	NA	NA	NA
KT899744.1	40181	40402	KT899744.1:40181-40402	N	AG-AC	CATGGGGTCGCGTGGAGATCGGCTGTCTCT-AGGGTGTTGCAATACGACCCCAACAGGGCG	4	1	NA	NA	NA	NA	4	NA	NA	NA
KT899744.1	40197	40432	KT899744.1:40197-40432	N	AC-CG	AGCGATATTGGCCCGGGGAGGCTAAGATCC-ACCCCAACAGGGCGTCGAACTCGACGTCAT	4	1	NA	NA	NA	NA	4	NA	NA	NA
KT899744.1	40298	40677	KT899744.1:40298-40677	N	GT-TC	CCCCGCCCCACCCCCGTTAGAACGCGACGG-GTGCTAAGGAGGGACCCGGTCGGCACCATG	4	1	NA	NA	NA	NA	4	NA	NA	NA
KT899744.1	40699	41078	KT899744.1:40699-41078	N	TA-GT	GGCGCCACCACCCTTCCGGTCAGCCCGTAA-CCAAAAGCGTGCCAGGAAGAAATTGGCAGA	4	1	NA	NA	NA	NA	4	NA	NA	NA
KT899744.1	40717	43867	KT899744.1:40717-43867	N	GT-AA	TGCGTGTCAAAGGCTAGCAAATGAATGACG-GAAATTGGCAGAGGCGGCAAAGCTGTCCGC	4	1	NA	NA	NA	NA	4	NA	NA	NA
KT899744.1	41664	42457	KT899744.1:41664-42457	N	CC-CG	CGCCCTGGCCCAGGCGCACCTCCCCCGGCT-CCCGGGGTTGTCCTCAAAAGGCAGGGTCCA	4	1	NA	NA	NA	NA	4	NA	NA	NA
KT899744.1	41675	42243	KT899744.1:41675-42243	N	CG-GT	ACGTGAGCTCCGAGCTGGATGTGATTAACA-CCTCAAAAGGCAGGGTCCATACTACGGAAG	4	1	NA	NA	NA	NA	4	NA	NA	NA
KT899744.1	41893	44702	KT899744.1:41893-44702	N	GG-CT	CCCGGTGGACGACCGGGGTGGTCAGCACGC-GGGCCGTGTCACGTCGCCGCCCGCGATGGA	4	1	NA	NA	NA	NA	4	NA	NA	NA
KT899744.1	42059	44005	KT899744.1:42059-44005	N	GC-TT	TCCACCAGCAACACAGACATGACCTCCCCG-GCCAAGTTTGGTCTGGTCGTTCGAGGGACA	4	1	NA	NA	NA	NA	4	NA	NA	NA
KT899744.1	42385	42972	KT899744.1:42385-42972	N	AC-AA	TGAGCCCCCTCCAAAAGCTAGCCGTTTACT-CGTTTCCTCGCACTTTGTGTATACCCCGTC	4	1	NA	NA	NA	NA	4	NA	NA	NA
KT899744.1	42463	43970	KT899744.1:42463-43970	N	CC-AG	GCCCGGCGGCGATTTGCTGCTGTGTGTTGT-CTCGCTGGAGGCCCTGGTGAGCGGCCTGTT	4	1	NA	NA	NA	NA	4	NA	NA	NA
KT899744.1	42751	42909	KT899744.1:42751-42909	N	CC-GC	AGGCGTGGAAACTGTTTGGCTCCGCGGGGG-CCCGCCCGGCCCCACGCTAAGGGAGCTGTG	4	1	NA	NA	NA	NA	4	NA	NA	NA
KT899744.1	42771	43613	KT899744.1:42771-43613	N	GG-AA	CGGGGGGGAAGGGAAAACAAAGAGGGGCTG-GGGAGCTGTGGTGGGTGTTTTATGCCGCAG	4	1	NA	NA	NA	NA	4	NA	NA	NA
[truncated: 2,511 more rows]

## Sheet: KSHV
chromosome	3' BSJ	5' BSJ	CircID	Canonical Splice D-A?	Splice D-A: +/- 2 nt external to BSJ (Only + strand reported)	Flanking Sequence: +/-30 nt internal to BSJ (Only + strand reported)	SUM	# Samples	CIRCexplorer2 BSJ Raw Counts
									LEC_3dpi (Lytic)		RNaseR_LEC_3dpi		VEC_3dpi (Latent)			iSLKBAC16_1dpi (Reactivation)						iSLKBAC16_3dpi (Reactivation)
									R1	R2	R1	R2	R1	R2	R3	R1	R2	R3	R4	R5	R6	R1	R2	R3	R4	R5	R6
NC_009333.1	117534	117688	NC_009333.1:117534-117688	N	TG-GA	AAGGTCAATACATTCTGAGGGAGTGTTTTT-TTCTTTTAATCTGTTTATTGTTTTTGAACA	480	12	117	62	NA	NA	3	NA	NA	19	50	7	NA	NA	NA	62	68	20	24	30	18
NC_009333.1	88266	88898	NC_009333.1:88266-88898	Y	CT-AC	TATCGCTGCCGGCAGGCAGGGGCGCGGGGG-CTGAGGTAGATGCGCCCTCATTCACTGGTA	461	10	57	64	137	104	NA	NA	NA	NA	NA	NA	NA	NA	NA	6	25	33	21	9	5
NC_009333.1	117534	117689	NC_009333.1:117534-117689	N	GC-GA	AGGTCAATACATTCTGAGGGAGTGTTTTTT-TTCTTTTAATCTGTTTATTGTTTTTGAACA	439	13	97	82	NA	NA	NA	4	NA	34	39	4	4	NA	NA	54	66	15	14	14	12
NC_009333.1	117534	117687	NC_009333.1:117534-117687	N	TT-GA	CAAGGTCAATACATTCTGAGGGAGTGTTTT-TTCTTTTAATCTGTTTATTGTTTTTGAACA	375	11	71	59	NA	NA	NA	NA	NA	23	43	5	NA	NA	NA	55	67	19	9	16	8
NC_009333.1	87857	88395	NC_009333.1:87857-88395	N	TA-TA	GAGGGCGACCCCTCAGCCCCGATGGCGCCT-TATGTCCAACGGGGGGAAAGGGGATCAAAT	190	5	16	21	83	66	NA	NA	NA	NA	NA	NA	NA	NA	NA	NA	NA	NA	NA	4	NA
NC_009333.1	28863	29554	NC_009333.1:28863-29554	N	AA-TT	GTTTCAAAGTCGTGTAAGAACATTGGACTA-TTGTGCTCGCTGCTTGCCTTCTTGCCGCTT	136	6	10	24	61	34	NA	NA	NA	NA	NA	NA	NA	NA	NA	3	NA	4	NA	NA	NA
NC_009333.1	117829	118105	NC_009333.1:117829-118105	N	CA-TT	GCCACTCGGGGGGACAACACTAATCGCCAA-TAATGCGGAGAGGAATGGTGGCCTGGTTGA	126	4	19	10	45	52	NA	NA	NA	NA	NA	NA	NA	NA	NA	NA	NA	NA	NA	NA	NA
NC_009333.1	29169	29577	NC_009333.1:29169-29577	N	CG-TA	TGGACTAAAGTGGTGTGCGGCAGCTGGGAG-TGCGAGGATACTTAACGTGTCTGAATGTGG	108	5	NA	NA	NA	NA	NA	NA	NA	NA	11	NA	NA	NA	NA	15	30	27	25	NA	NA
NC_009333.1	28854	29551	NC_009333.1:28854-29551	Y	CT-AC	GAAGTTTCAAAGTCGTGTAAGAACATTGGA-CTATGGATTTTGTGCTCGCTGCTTGCCTTC	102	4	20	19	37	26	NA	NA	NA	NA	NA	NA	NA	NA	NA	NA	NA	NA	NA	NA	NA
NC_009333.1	117830	118105	NC_009333.1:117830-118105	N	CA-TT	GCCACTCGGGGGGACAACACTAATCGCCAA-AATGCGGAGAGGAATGGTGGCCTGGTTGAC	98	4	9	13	37	39	NA	NA	NA	NA	NA	NA	NA	NA	NA	NA	NA	NA	NA	NA	NA
NC_009333.1	117828	118151	NC_009333.1:117828-118151	N	TT-CT	GGTATCGCCCCAAGCCTCCAGCGCCACCCA-TTAATGCGGAGAGGAATGGTGGCCTGGTTG	94	4	12	9	40	33	NA	NA	NA	NA	NA	NA	NA	NA	NA	NA	NA	NA	NA	NA	NA
NC_009333.1	28859	29554	NC_009333.1:28859-29554	N	AA-TG	GTTTCAAAGTCGTGTAAGAACATTGGACTA-GATTTTGTGCTCGCTGCTTGCCTTCTTGCC	89	4	17	22	28	22	NA	NA	NA	NA	NA	NA	NA	NA	NA	NA	NA	NA	NA	NA	NA
NC_009333.1	117827	118151	NC_009333.1:117827-118151	N	TT-GC	GGTATCGCCCCAAGCCTCCAGCGCCACCCA-TTTAATGCGGAGAGGAATGGTGGCCTGGTT	84	4	17	3	39	25	NA	NA	NA	NA	NA	NA	NA	NA	NA	NA	NA	NA	NA	NA	NA
NC_009333.1	28910	29331	NC_009333.1:28910-29331	N	AT-GC	AGATAGTGTTGAGGTAATTCTAGAAAGCGG-CGCCGATTGTGGGTTGATTGCGTCGCTTTT	81	6	4	NA	NA	NA	NA	NA	NA	NA	14	NA	NA	NA	NA	12	27	15	9	NA	NA
NC_009333.1	28864	29554	NC_009333.1:28864-29554	N	AA-TT	GTTTCAAAGTCGTGTAAGAACATTGGACTA-TGTGCTCGCTGCTTGCCTTCTTGCCGCTTC	75	4	26	9	27	13	NA	NA	NA	NA	NA	NA	NA	NA	NA	NA	NA	NA	NA	NA	NA
NC_009333.1	28910	29575	NC_009333.1:28910-29575	N	AG-GC	ATTGGACTAAAGTGGTGTGCGGCAGCTGGG-CGCCGATTGTGGGTTGATTGCGTCGCTTTT	69	6	NA	4	NA	NA	NA	NA	NA	NA	3	NA	NA	NA	NA	9	17	14	22	NA	NA
NC_009333.1	29169	29575	NC_009333.1:29169-29575	N	AG-TA	ATTGGACTAAAGTGGTGTGCGGCAGCTGGG-TGCGAGGATACTTAACGTGTCTGAATGTGG	66	5	NA	NA	NA	NA	NA	NA	NA	NA	7	NA	NA	NA	NA	8	15	24	12	NA	NA
NC_009333.1	21345	21785	NC_009333.1:21345-21785	N	TG-CC	GGTGTCCATAACTCCCCTCGTGTGTCCTCG-TGTAATTGGGAGATCCCACTCCTTGGCAGG	61	5	7	10	19	22	NA	NA	NA	NA	NA	NA	NA	NA	NA	NA	NA	NA	NA	3	NA
NC_009333.1	28910	29314	NC_009333.1:28910-29314	N	GT-GC	GTGTTTGTCTGATTCTTAGATAGTGTTGAG-CGCCGATTGTGGGTTGATTGCGTCGCTTTT	61	5	NA	NA	NA	NA	NA	NA	NA	NA	6	NA	NA	NA	NA	9	23	12	11	NA	NA
NC_009333.1	29169	29877	NC_009333.1:29169-29877	N	GT-TA	AACGTAATGCAACTTACAACATAAATAAAG-TGCGAGGATACTTAACGTGTCTGAATGTGG	58	6	NA	NA	NA	NA	NA	NA	NA	NA	3	NA	NA	NA	NA	12	20	12	8	3	NA
NC_009333.1	117531	117688	NC_009333.1:117531-117688	N	TG-AG	AAGGTCAATACATTCTGAGGGAGTGTTTTT-TGATTCTTTTAATCTGTTTATTGTTTTTGA	53	6	11	10	NA	NA	NA	NA	NA	6	4	NA	NA	NA	NA	9	13	NA	NA	NA	NA
NC_009333.1	28910	29452	NC_009333.1:28910-29452	N	TG-GC	AGATTGTATCAGGCTAGTGCTGTAATGGTG-CGCCGATTGTGGGTTGATTGCGTCGCTTTT	53	5	NA	NA	NA	NA	NA	NA	NA	NA	11	NA	NA	NA	NA	7	18	8	9	NA	NA
NC_009333.1	28837	29331	NC_009333.1:28837-29331	N	AT-AC	AGATAGTGTTGAGGTAATTCTAGAAAGCGG-CTTGGCTGCCGCTTCACCTATGGATTTTGT	52	6	NA	NA	NA	NA	NA	NA	NA	NA	8	NA	NA	NA	NA	3	18	7	13	3	NA
NC_009333.1	28857	29577	NC_009333.1:28857-29577	N	CG-TA	TGGACTAAAGTGGTGTGCGGCAGCTGGGAG-TGGATTTTGTGCTCGCTGCTTGCCTTCTTG	51	5	NA	NA	NA	NA	NA	NA	NA	3	NA	NA	NA	NA	NA	7	15	14	12	NA	NA
NC_009333.1	21348	21789	NC_009333.1:21348-21789	N	AA-GT	TCCATAACTCCCCTCGTGTGTCCTCGTGTA-AATTGGGAGATCCCACTCCTTGGCAGGCAC	48	4	14	5	14	15	NA	NA	NA	NA	NA	NA	NA	NA	NA	NA	NA	NA	NA	NA	NA
NC_009333.1	28910	29877	NC_009333.1:28910-29877	N	GT-GC	AACGTAATGCAACTTACAACATAAATAAAG-CGCCGATTGTGGGTTGATTGCGTCGCTTTT	48	5	NA	NA	NA	NA	NA	NA	NA	NA	7	NA	NA	NA	NA	5	21	5	10	NA	NA
NC_009333.1	29292	29575	NC_009333.1:29292-29575	N	AG-GT	ATTGGACTAAAGTGGTGTGCGGCAGCTGGG-CTGATTCTTAGATAGTGTTGAGGTAATTCT	47	5	NA	NA	NA	NA	NA	NA	NA	NA	3	NA	NA	NA	NA	5	10	12	17	NA	NA
NC_009333.1	29384	29877	NC_009333.1:29384-29877	N	GT-AT	AACGTAATGCAACTTACAACATAAATAAAG-CTTATTGGTGCGTTGTGAAGCATTTTAAAA	46	6	NA	NA	NA	NA	NA	NA	NA	NA	3	NA	NA	NA	NA	4	13	7	14	NA	5
NC_009333.1	28857	29331	NC_009333.1:28857-29331	N	AT-TA	AGATAGTGTTGAGGTAATTCTAGAAAGCGG-TGGATTTTGTGCTCGCTGCTTGCCTTCTTG	44	5	NA	NA	NA	NA	NA	NA	NA	NA	6	NA	NA	NA	NA	6	19	5	8	NA	NA
NC_009333.1	28910	29707	NC_009333.1:28910-29707	N	TT-GC	TGAAAGCGTTGTGTAACAATGATAACGGTG-CGCCGATTGTGGGTTGATTGCGTCGCTTTT	44	4	NA	NA	NA	NA	NA	NA	NA	NA	NA	NA	NA	NA	NA	8	19	10	7	NA	NA
NC_009333.1	29292	29877	NC_009333.1:29292-29877	N	GT-GT	AACGTAATGCAACTTACAACATAAATAAAG-CTGATTCTTAGATAGTGTTGAGGTAATTCT	43	5	NA	NA	NA	NA	NA	NA	NA	NA	4	NA	NA	NA	NA	7	12	10	10	NA	NA
NC_009333.1	29371	29877	NC_009333.1:29371-29877	N	GT-AA	AACGTAATGCAACTTACAACATAAATAAAG-TCTGGATGTGTATCTTATTGGTGCGTTGTG	43	5	NA	NA	NA	NA	NA	NA	NA	NA	7	NA	NA	NA	NA	4	10	10	12	NA	NA
NC_009333.1	28910	29508	NC_009333.1:28910-29508	N	GT-GC	CGATTTGAATGACATAGGCGACAAAGTGAG-CGCCGATTGTGGGTTGATTGCGTCGCTTTT	42	5	NA	NA	NA	NA	NA	NA	NA	NA	7	NA	NA	NA	NA	6	19	4	6	NA	NA
NC_009333.1	117604	118105	NC_009333.1:117604-118105	N	CA-TC	GCCACTCGGGGGGACAACACTAATCGCCAA-TATATCCACCACTTGGCGTCTGCCGAAGTC	41	4	3	4	24	10	NA	NA	NA	NA	NA	NA	NA	NA	NA	NA	NA	NA	NA	NA	NA
NC_009333.1	29292	29707	NC_009333.1:29292-29707	N	TT-GT	TGAAAGCGTTGTGTAACAATGATAACGGTG-CTGATTCTTAGATAGTGTTGAGGTAATTCT	40	5	NA	NA	NA	NA	NA	NA	NA	NA	6	NA	NA	NA	NA	7	13	8	6	NA	NA
NC_009333.1	28837	29452	NC_009333.1:28837-29452	N	TG-AC	AGATTGTATCAGGCTAGTGCTGTAATGGTG-CTTGGCTGCCGCTTCACCTATGGATTTTGT	40	5	NA	NA	NA	NA	NA	NA	NA	NA	NA	NA	NA	NA	NA	3	13	10	11	3	NA
NC_009333.1	48324	48756	NC_009333.1:48324-48756	N	TC-TG	CTACCCCTTGCGACGTGTCGTGGGAAGATA-AGGTGCTCTTCCCACACCCGGCTGAGATGT	38	4	9	3	18	8	NA	NA	NA	NA	NA	NA	NA	NA	NA	NA	NA	NA	NA	NA	NA
NC_009333.1	29384	29707	NC_009333.1:29384-29707	N	TT-AT	TGAAAGCGTTGTGTAACAATGATAACGGTG-CTTATTGGTGCGTTGTGAAGCATTTTAAAA	38	6	NA	NA	NA	NA	NA	NA	NA	3	3	NA	NA	NA	NA	7	7	8	10	NA	NA
NC_009333.1	28865	29554	NC_009333.1:28865-29554	N	AA-TT	GTTTCAAAGTCGTGTAAGAACATTGGACTA-GTGCTCGCTGCTTGCCTTCTTGCCGCTTCT	37	5	4	11	16	3	NA	NA	NA	NA	NA	NA	NA	NA	NA	NA	NA	NA	NA	NA	3
NC_009333.1	28862	29577	NC_009333.1:28862-29577	N	CG-AT	TGGACTAAAGTGGTGTGCGGCAGCTGGGAG-TTTGTGCTCGCTGCTTGCCTTCTTGCCGCT	37	5	NA	NA	NA	NA	NA	NA	NA	NA	7	NA	NA	NA	NA	6	7	10	7	NA	NA
NC_009333.1	29070	29577	NC_009333.1:29070-29577	N	CG-GA	TGGACTAAAGTGGTGTGCGGCAGCTGGGAG-TTTGCCCAAAAACCTTGCCATGGCAACTAT	37	5	NA	NA	NA	NA	NA	NA	NA	5	NA	NA	NA	NA	NA	3	15	6	8	NA	NA
NC_009333.1	29252	29877	NC_009333.1:29252-29877	N	GT-CA	AACGTAATGCAACTTACAACATAAATAAAG-CTACCTATCTGCTCATTCGTTGTTTCGGTT	37	4	NA	NA	NA	NA	NA	NA	NA	NA	4	NA	NA	NA	NA	NA	17	9	7	NA	NA
NC_009333.1	28837	29314	NC_009333.1:28837-29314	N	GT-AC	GTGTTTGTCTGATTCTTAGATAGTGTTGAG-CTTGGCTGCCGCTTCACCTATGGATTTTGT	36	4	NA	NA	NA	NA	NA	NA	NA	NA	NA	NA	NA	NA	NA	6	12	7	11	NA	NA
NC_009333.1	117537	117687	NC_009333.1:117537-117687	N	TT-TC	CAAGGTCAATACATTCTGAGGGAGTGTTTT-TTTTAATCTGTTTATTGTTTTTGAACATGT	35	6	5	7	NA	NA	NA	NA	NA	5	4	NA	NA	NA	NA	5	9	NA	NA	NA	NA
NC_009333.1	28910	29704	NC_009333.1:28910-29704	N	GT-GC	AGGTGAAAGCGTTGTGTAACAATGATAACG-CGCCGATTGTGGGTTGATTGCGTCGCTTTT	35	5	NA	NA	NA	NA	NA	NA	NA	NA	6	NA	NA	NA	NA	10	13	3	3	NA	NA
NC_009333.1	117830	118103	NC_009333.1:117830-118103	N	AA-TT	TGGCCACTCGGGGGGACAACACTAATCGCC-AATGCGGAGAGGAATGGTGGCCTGGTTGAC	34	4	11	5	9	9	NA	NA	NA	NA	NA	NA	NA	NA	NA	NA	NA	NA	NA	NA	NA
NC_009333.1	29252	29707	NC_009333.1:29252-29707	N	TT-CA	TGAAAGCGTTGTGTAACAATGATAACGGTG-CTACCTATCTGCTCATTCGTTGTTTCGGTT	34	4	NA	NA	NA	NA	NA	NA	NA	NA	7	NA	NA	NA	NA	NA	11	6	10	NA	NA
NC_009333.1	117537	117688	NC_009333.1:117537-117688	N	TG-TC	AAGGTCAATACATTCTGAGGGAGTGTTTTT-TTTTAATCTGTTTATTGTTTTTGAACATGT	33	7	5	NA	NA	NA	NA	NA	NA	5	NA	NA	NA	NA	NA	4	7	4	4	NA	4
NC_009333.1	28910	29650	NC_009333.1:28910-29650	N	GG-GC	AGTTCCAGGCTAATATTTGATGTTTTGCTA-CGCCGATTGTGGGTTGATTGCGTCGCTTTT	33	5	NA	NA	NA	NA	NA	NA	NA	NA	3	NA	NA	NA	NA	5	11	6	8	NA	NA
NC_009333.1	29014	29575	NC_009333.1:29014-29575	N	AG-TA	ATTGGACTAAAGTGGTGTGCGGCAGCTGGG-CAAAAAACACCGCGCGGTCTGGAGCTCTCC	33	5	NA	NA	NA	NA	NA	NA	NA	NA	NA	NA	NA	NA	NA	3	10	12	4	4	NA
NC_009333.1	29236	29877	NC_009333.1:29236-29877	N	GT-TA	AACGTAATGCAACTTACAACATAAATAAAG-TCAGAACAGTGGTGCACTACCTATCTGCTC	32	4	NA	NA	NA	NA	NA	NA	NA	NA	5	NA	NA	NA	NA	7	10	10	NA	NA	NA
NC_009333.1	117830	118106	NC_009333.1:117830-118106	N	AG-TT	CCACTCGGGGGGACAACACTAATCGCCAAC-AATGCGGAGAGGAATGGTGGCCTGGTTGAC	31	3	4	NA	13	14	NA	NA	NA	NA	NA	NA	NA	NA	NA	NA	NA	NA	NA	NA	NA
NC_009333.1	28910	29347	NC_009333.1:28910-29347	N	GC-GC	ATTCTAGAAAGCGGATTGAGTGTAAATCGG-CGCCGATTGTGGGTTGATTGCGTCGCTTTT	31	5	NA	NA	NA	NA	NA	NA	NA	NA	5	NA	NA	NA	NA	5	11	4	6	NA	NA
NC_009333.1	29014	29452	NC_009333.1:29014-29452	N	TG-TA	AGATTGTATCAGGCTAGTGCTGTAATGGTG-CAAAAAACACCGCGCGGTCTGGAGCTCTCC	31	4	NA	NA	NA	NA	NA	NA	NA	NA	NA	NA	NA	NA	NA	3	9	12	7	NA	NA
NC_009333.1	117604	118153	NC_009333.1:117604-118153	N	TA-TC	TATCGCCCCAAGCCTCCAGCGCCACCCATT-TATATCCACCACTTGGCGTCTGCCGAAGTC	30	4	8	3	13	6	NA	NA	NA	NA	NA	NA	NA	NA	NA	NA	NA	NA	NA	NA	NA
NC_009333.1	117829	118103	NC_009333.1:117829-118103	N	AA-TT	TGGCCACTCGGGGGGACAACACTAATCGCC-TAATGCGGAGAGGAATGGTGGCCTGGTTGA	30	4	3	6	10	11	NA	NA	NA	NA	NA	NA	NA	NA	NA	NA	NA	NA	NA	NA	NA
NC_009333.1	117829	118106	NC_009333.1:117829-118106	N	AG-TT	CCACTCGGGGGGACAACACTAATCGCCAAC-TAATGCGGAGAGGAATGGTGGCCTGGTTGA	30	4	4	5	8	13	NA	NA	NA	NA	NA	NA	NA	NA	NA	NA	NA	NA	NA	NA	NA
NC_009333.1	28862	29331	NC_009333.1:28862-29331	N	AT-AT	AGATAGTGTTGAGGTAATTCTAGAAAGCGG-TTTGTGCTCGCTGCTTGCCTTCTTGCCGCT	30	4	NA	NA	NA	NA	NA	NA	NA	NA	3	NA	NA	NA	NA	NA	8	10	9	NA	NA
NC_009333.1	28893	29331	NC_009333.1:28893-29331	N	AT-TT	AGATAGTGTTGAGGTAATTCTAGAAAGCGG-CTGGTTTTCATTGGTGCCGCCGATTGTGGG	30	5	NA	NA	NA	NA	NA	NA	NA	NA	4	NA	NA	NA	NA	6	7	7	6	NA	NA
NC_009333.1	29252	29575	NC_009333.1:29252-29575	N	AG-CA	ATTGGACTAAAGTGGTGTGCGGCAGCTGGG-CTACCTATCTGCTCATTCGTTGTTTCGGTT	30	3	NA	NA	NA	NA	NA	NA	NA	NA	NA	NA	NA	NA	NA	NA	6	11	13	NA	NA
NC_009333.1	28840	29692	NC_009333.1:28840-29692	N	AC-TT	ATGTTTTCTTGTAGGTGAAAGCGTTGTGTA-GGCTGCCGCTTCACCTATGGATTTTGTGCT	29	4	4	4	12	9	NA	NA	NA	NA	NA	NA	NA	NA	NA	NA	NA	NA	NA	NA	NA
NC_009333.1	117604	117829	NC_009333.1:117604-117829	N	TA-TC	AACCAGGGCACCCTCCCCCACCGAGTGCTT-TATATCCACCACTTGGCGTCTGCCGAAGTC	29	3	8	NA	11	10	NA	NA	NA	NA	NA	NA	NA	NA	NA	NA	NA	NA	NA	NA	NA
NC_009333.1	28910	29705	NC_009333.1:28910-29705	N	TG-GC	GGTGAAAGCGTTGTGTAACAATGATAACGG-CGCCGATTGTGGGTTGATTGCGTCGCTTTT	28	5	NA	NA	NA	NA	NA	NA	NA	NA	3	NA	NA	NA	NA	7	7	5	6	NA	NA
NC_009333.1	28980	29331	NC_009333.1:28980-29331	N	AT-TC	AGATAGTGTTGAGGTAATTCTAGAAAGCGG-CTACTTTTCCCACATTGGCCTGAGAGCTGT	28	5	NA	NA	NA	NA	NA	NA	NA	NA	3	NA	NA	NA	NA	4	10	3	8	NA	NA
NC_009333.1	28988	29314	NC_009333.1:28988-29314	N	GT-TT	GTGTTTGTCTGATTCTTAGATAGTGTTGAG-CCCACATTGGCCTGAGAGCTGTAGTACAAA	28	5	NA	NA	NA	NA	NA	NA	NA	NA	5	NA	NA	NA	NA	4	8	6	5	NA	NA
NC_009333.1	29014	29331	NC_009333.1:29014-29331	N	AT-TA	AGATAGTGTTGAGGTAATTCTAGAAAGCGG-CAAAAAACACCGCGCGGTCTGGAGCTCTCC	28	3	NA	NA	NA	NA	NA	NA	NA	NA	NA	NA	NA	NA	NA	NA	12	6	10	NA	NA
NC_009333.1	29076	29877	NC_009333.1:29076-29877	N	GT-CC	AACGTAATGCAACTTACAACATAAATAAAG-CAAAAACCTTGCCATGGCAACTATACAGTC	28	5	NA	NA	NA	NA	NA	NA	NA	NA	NA	NA	NA	NA	NA	5	7	5	8	3	NA
NC_009333.1	29236	29577	NC_009333.1:29236-29577	N	CG-TA	TGGACTAAAGTGGTGTGCGGCAGCTGGGAG-TCAGAACAGTGGTGCACTACCTATCTGCTC	28	4	NA	NA	NA	NA	NA	NA	NA	NA	NA	NA	NA	NA	NA	8	4	9	7	NA	NA
NC_009333.1	29033	29577	NC_009333.1:29033-29577	N	CG-TC	TGGACTAAAGTGGTGTGCGGCAGCTGGGAG-TGGAGCTCTCCATAAGCCCGCAGAACAAAA	27	3	NA	NA	NA	NA	NA	NA	NA	NA	NA	NA	NA	NA	NA	NA	10	5	12	NA	NA
NC_009333.1	28837	29707	NC_009333.1:28837-29707	N	TT-AC	TGAAAGCGTTGTGTAACAATGATAACGGTG-CTTGGCTGCCGCTTCACCTATGGATTTTGT	26	4	NA	NA	NA	NA	NA	NA	NA	NA	3	NA	NA	NA	NA	7	7	9	NA	NA	NA
NC_009333.1	28917	29577	NC_009333.1:28917-29577	N	CG-AT	TGGACTAAAGTGGTGTGCGGCAGCTGGGAG-TGTGGGTTGATTGCGTCGCTTTTGGCAATA	26	5	NA	NA	NA	NA	NA	NA	NA	NA	3	NA	NA	NA	NA	6	5	6	6	NA	NA
NC_009333.1	29169	29508	NC_009333.1:29169-29508	N	GT-TA	CGATTTGAATGACATAGGCGACAAAGTGAG-TGCGAGGATACTTAACGTGTCTGAATGTGG	26	4	NA	NA	NA	NA	NA	NA	NA	NA	5	NA	NA	NA	NA	6	11	4	NA	NA	NA
NC_009333.1	29032	29452	NC_009333.1:29032-29452	N	TG-GT	AGATTGTATCAGGCTAGTGCTGTAATGGTG-CTGGAGCTCTCCATAAGCCCGCAGAACAAA	26	2	NA	NA	NA	NA	NA	NA	NA	NA	NA	NA	NA	NA	NA	NA	NA	11	15	NA	NA
NC_009333.1	29169	29704	NC_009333.1:29169-29704	N	GT-TA	AGGTGAAAGCGTTGTGTAACAATGATAACG-TGCGAGGATACTTAACGTGTCTGAATGTGG	26	4	NA	NA	NA	NA	NA	NA	NA	NA	NA	NA	NA	NA	NA	4	12	5	5	NA	NA
NC_009333.1	75112	76722	NC_009333.1:75112-76722	N	TT-TT	CATCTTTACATACTATGGGCTGTGGGTTTA-GTCAACCTACGTAGGTTGCCAGCCCCCGGC	25	3	9	NA	13	3	NA	NA	NA	NA	NA	NA	NA	NA	NA	NA	NA	NA	NA	NA	NA
NC_009333.1	76152	76743	NC_009333.1:76152-76743	N	CT-TT	GTGGGTTTATTGCTGGGACTTGTCCTTATA-ATCAGGACTGGCTAGGCAGGATGAACTGTT	25	3	3	NA	14	8	NA	NA	NA	NA	NA	NA	NA	NA	NA	NA	NA	NA	NA	NA	NA
NC_009333.1	28988	29452	NC_009333.1:28988-29452	N	TG-TT	AGATTGTATCAGGCTAGTGCTGTAATGGTG-CCCACATTGGCCTGAGAGCTGTAGTACAAA	25	5	NA	NA	NA	NA	NA	NA	NA	NA	3	NA	NA	NA	NA	5	3	6	8	NA	NA
NC_009333.1	28857	29314	NC_009333.1:28857-29314	N	GT-TA	GTGTTTGTCTGATTCTTAGATAGTGTTGAG-TGGATTTTGTGCTCGCTGCTTGCCTTCTTG	25	4	NA	NA	NA	NA	NA	NA	NA	NA	NA	NA	NA	NA	NA	3	11	6	5	NA	NA
NC_009333.1	29180	29577	NC_009333.1:29180-29577	N	CG-AC	TGGACTAAAGTGGTGTGCGGCAGCTGGGAG-TTAACGTGTCTGAATGTGGAATATAATGTG	25	4	NA	NA	NA	NA	NA	NA	NA	NA	NA	NA	NA	NA	NA	7	7	5	6	NA	NA
NC_009333.1	28910	29466	NC_009333.1:28910-29466	N	GT-GC	TAGTGCTGTAATGGTGTGTTTATTTTTCCA-CGCCGATTGTGGGTTGATTGCGTCGCTTTT	24	6	4	NA	NA	NA	NA	NA	NA	NA	3	NA	NA	NA	NA	3	4	5	5	NA	NA
NC_009333.1	76152	76741	NC_009333.1:76152-76741	N	TA-TT	CTGTGGGTTTATTGCTGGGACTTGTCCTTA-ATCAGGACTGGCTAGGCAGGATGAACTGTT	24	5	3	3	9	6	NA	NA	NA	NA	NA	NA	NA	NA	NA	NA	NA	NA	NA	3	NA
NC_009333.1	29076	29707	NC_009333.1:29076-29707	N	TT-CC	TGAAAGCGTTGTGTAACAATGATAACGGTG-CAAAAACCTTGCCATGGCAACTATACAGTC	24	5	NA	NA	NA	NA	NA	NA	NA	NA	3	NA	NA	NA	NA	3	6	6	6	NA	NA
NC_009333.1	28862	29314	NC_009333.1:28862-29314	N	GT-AT	GTGTTTGTCTGATTCTTAGATAGTGTTGAG-TTTGTGCTCGCTGCTTGCCTTCTTGCCGCT	24	4	NA	NA	NA	NA	NA	NA	NA	NA	NA	NA	NA	NA	NA	5	11	5	3	NA	NA
NC_009333.1	29070	29877	NC_009333.1:29070-29877	N	GT-GA	AACGTAATGCAACTTACAACATAAATAAAG-TTTGCCCAAAAACCTTGCCATGGCAACTAT	24	4	NA	NA	NA	NA	NA	NA	NA	NA	NA	NA	NA	NA	NA	5	8	5	6	NA	NA
NC_009333.1	29228	29877	NC_009333.1:29228-29877	N	GT-CA	AACGTAATGCAACTTACAACATAAATAAAG-CTGGTGTATCAGAACAGTGGTGCACTACCT	24	4	NA	NA	NA	NA	NA	NA	NA	NA	NA	NA	NA	NA	NA	9	5	5	5	NA	NA
NC_009333.1	28857	29548	NC_009333.1:28857-29548	N	GG-TA	TCAGAAGTTTCAAAGTCGTGTAAGAACATT-TGGATTTTGTGCTCGCTGCTTGCCTTCTTG	23	3	6	NA	10	7	NA	NA	NA	NA	NA	NA	NA	NA	NA	NA	NA	NA	NA	NA	NA
NC_009333.1	117606	118153	NC_009333.1:117606-118153	N	TA-TA	TATCGCCCCAAGCCTCCAGCGCCACCCATT-TATCCACCACTTGGCGTCTGCCGAAGTCAG	23	3	9	NA	7	7	NA	NA	NA	NA	NA	NA	NA	NA	NA	NA	NA	NA	NA	NA	NA
NC_009333.1	28910	29377	NC_009333.1:28910-29377	N	TG-GC	GCCACTTTGCCCTAAATGTGACAATCTGGA-CGCCGATTGTGGGTTGATTGCGTCGCTTTT	23	4	NA	NA	NA	NA	NA	NA	NA	3	3	NA	NA	NA	NA	NA	13	4	NA	NA	NA
NC_009333.1	29014	29314	NC_009333.1:29014-29314	N	GT-TA	GTGTTTGTCTGATTCTTAGATAGTGTTGAG-CAAAAAACACCGCGCGGTCTGGAGCTCTCC	23	4	NA	NA	NA	NA	NA	NA	NA	NA	5	NA	NA	NA	NA	NA	7	7	4	NA	NA
NC_009333.1	29051	29331	NC_009333.1:29051-29331	N	AT-CC	AGATAGTGTTGAGGTAATTCTAGAAAGCGG-CGCAGAACAAAAGCTGCGATTTGCCCAAAA	23	4	NA	NA	NA	NA	NA	NA	NA	NA	3	NA	NA	NA	NA	3	11	NA	6	NA	NA
NC_009333.1	28837	29575	NC_009333.1:28837-29575	N	AG-AC	ATTGGACTAAAGTGGTGTGCGGCAGCTGGG-CTTGGCTGCCGCTTCACCTATGGATTTTGT	23	3	NA	NA	NA	NA	NA	NA	NA	NA	NA	NA	NA	NA	NA	NA	6	9	8	NA	NA
NC_009333.1	28837	29877	NC_009333.1:28837-29877	N	GT-AC	AACGTAATGCAACTTACAACATAAATAAAG-CTTGGCTGCCGCTTCACCTATGGATTTTGT	23	3	NA	NA	NA	NA	NA	NA	NA	NA	NA	NA	NA	NA	NA	NA	11	8	4	NA	NA
NC_009333.1	28862	29575	NC_009333.1:28862-29575	N	AG-AT	ATTGGACTAAAGTGGTGTGCGGCAGCTGGG-TTTGTGCTCGCTGCTTGCCTTCTTGCCGCT	23	4	NA	NA	NA	NA	NA	NA	NA	NA	NA	NA	NA	NA	NA	3	6	6	8	NA	NA
NC_009333.1	28862	29877	NC_009333.1:28862-29877	N	GT-AT	AACGTAATGCAACTTACAACATAAATAAAG-TTTGTGCTCGCTGCTTGCCTTCTTGCCGCT	23	4	NA	NA	NA	NA	NA	NA	NA	NA	NA	NA	NA	NA	NA	4	9	5	5	NA	NA
NC_009333.1	28913	29331	NC_009333.1:28913-29331	N	AT-GC	AGATAGTGTTGAGGTAATTCTAGAAAGCGG-CGATTGTGGGTTGATTGCGTCGCTTTTGGC	23	4	NA	NA	NA	NA	NA	NA	NA	NA	NA	NA	NA	NA	NA	3	8	7	5	NA	NA
NC_009333.1	28949	29314	NC_009333.1:28949-29314	N	GT-TA	GTGTTTGTCTGATTCTTAGATAGTGTTGAG-CCCATCCTGGCTTTCGGCTAGGTTTTCCGT	23	4	NA	NA	NA	NA	NA	NA	NA	NA	NA	NA	NA	NA	NA	5	6	3	9	NA	NA
NC_009333.1	29351	29877	NC_009333.1:29351-29877	N	GT-CA	AACGTAATGCAACTTACAACATAAATAAAG-CTTTGCCCTAAATGTGACAATCTGGATGTG	23	4	NA	NA	NA	NA	NA	NA	NA	NA	NA	NA	NA	NA	NA	3	10	6	4	NA	NA
NC_009333.1	28972	29575	NC_009333.1:28972-29575	N	AG-GT	ATTGGACTAAAGTGGTGTGCGGCAGCTGGG-TTTCCGTCCTACTTTTCCCACATTGGCCTG	22	5	4	NA	NA	NA	NA	NA	NA	NA	NA	NA	NA	NA	NA	4	4	3	7	NA	NA
NC_009333.1	29169	29628	NC_009333.1:29169-29628	N	GC-TA	TTAATGTGTATGTTGTGTTGGAAGTTCCAG-TGCGAGGATACTTAACGTGTCTGAATGTGG	22	6	NA	3	NA	NA	NA	NA	NA	NA	3	NA	NA	NA	NA	3	6	3	4	NA	NA
NC_009333.1	28898	29331	NC_009333.1:28898-29331	N	AT-GT	AGATAGTGTTGAGGTAATTCTAGAAAGCGG-TTTCATTGGTGCCGCCGATTGTGGGTTGAT	22	5	NA	NA	NA	NA	NA	NA	NA	NA	6	NA	NA	NA	NA	4	6	3	3	NA	NA
NC_009333.1	28988	29331	NC_009333.1:28988-29331	N	AT-TT	AGATAGTGTTGAGGTAATTCTAGAAAGCGG-CCCACATTGGCCTGAGAGCTGTAGTACAAA	22	4	NA	NA	NA	NA	NA	NA	NA	NA	NA	NA	NA	NA	NA	5	6	3	8	NA	NA
NC_009333.1	29282	29575	NC_009333.1:29282-29575	N	AG-TT	ATTGGACTAAAGTGGTGTGCGGCAGCTGGG-CTGTGTTTGTCTGATTCTTAGATAGTGTTG	22	3	NA	NA	NA	NA	NA	NA	NA	NA	NA	NA	NA	NA	NA	NA	5	9	8	NA	NA
NC_009333.1	28840	29236	NC_009333.1:28840-29236	N	TC-TT	TGTGAAAGGAAAGCAGCGCCCACTGGTGTA-GGCTGCCGCTTCACCTATGGATTTTGTGCT	21	4	4	3	7	7	NA	NA	NA	NA	NA	NA	NA	NA	NA	NA	NA	NA	NA	NA	NA
NC_009333.1	28857	29175	NC_009333.1:28857-29175	N	GA-TA	CAGTTGTAGCCCCCTTTTATGATATGCGAG-TGGATTTTGTGCTCGCTGCTTGCCTTCTTG	21	5	NA	NA	NA	NA	NA	NA	NA	NA	3	NA	NA	NA	NA	5	5	5	3	NA	NA
NC_009333.1	28893	29575	NC_009333.1:28893-29575	N	AG-TT	ATTGGACTAAAGTGGTGTGCGGCAGCTGGG-CTGGTTTTCATTGGTGCCGCCGATTGTGGG	21	4	NA	NA	NA	NA	NA	NA	NA	NA	3	NA	NA	NA	NA	NA	8	5	5	NA	NA
NC_009333.1	28898	29314	NC_009333.1:28898-29314	N	GT-GT	GTGTTTGTCTGATTCTTAGATAGTGTTGAG-TTTCATTGGTGCCGCCGATTGTGGGTTGAT	21	4	NA	NA	NA	NA	NA	NA	NA	NA	4	NA	NA	NA	NA	NA	7	6	4	NA	NA
NC_009333.1	28972	29577	NC_009333.1:28972-29577	N	CG-GT	TGGACTAAAGTGGTGTGCGGCAGCTGGGAG-TTTCCGTCCTACTTTTCCCACATTGGCCTG	21	4	NA	NA	NA	NA	NA	NA	NA	NA	3	NA	NA	NA	NA	NA	4	9	5	NA	NA
NC_009333.1	29298	29707	NC_009333.1:29298-29707	N	TT-TT	TGAAAGCGTTGTGTAACAATGATAACGGTG-CTTAGATAGTGTTGAGGTAATTCTAGAAAG	21	5	NA	NA	NA	NA	NA	NA	NA	NA	4	NA	NA	NA	NA	3	3	5	6	NA	NA
NC_009333.1	28828	29649	NC_009333.1:28828-29649	N	AG-TG	AAGTTCCAGGCTAATATTTGATGTTTTGCT-CCCAGTCACCTTGGCTGCCGCTTCACCTAT	21	4	NA	NA	NA	NA	NA	NA	NA	NA	NA	NA	NA	NA	NA	3	5	6	7	NA	NA
NC_009333.1	28836	29331	NC_009333.1:28836-29331	N	AT-CA	AGATAGTGTTGAGGTAATTCTAGAAAGCGG-CCTTGGCTGCCGCTTCACCTATGGATTTTG	21	4	NA	NA	NA	NA	NA	NA	NA	NA	NA	NA	NA	NA	NA	3	10	3	5	NA	NA
NC_009333.1	28857	29575	NC_009333.1:28857-29575	N	AG-TA	ATTGGACTAAAGTGGTGTGCGGCAGCTGGG-TGGATTTTGTGCTCGCTGCTTGCCTTCTTG	21	3	NA	NA	NA	NA	NA	NA	NA	NA	NA	NA	NA	NA	NA	NA	8	4	9	NA	NA
NC_009333.1	28880	29452	NC_009333.1:28880-29452	N	TG-GC	AGATTGTATCAGGCTAGTGCTGTAATGGTG-CTTCTTGCCGCTTCTGGTTTTCATTGGTGC	21	4	NA	NA	NA	NA	NA	NA	NA	NA	NA	NA	NA	NA	NA	NA	5	4	9	3	NA
NC_009333.1	28893	29314	NC_009333.1:28893-29314	N	GT-TT	GTGTTTGTCTGATTCTTAGATAGTGTTGAG-CTGGTTTTCATTGGTGCCGCCGATTGTGGG	21	3	NA	NA	NA	NA	NA	NA	NA	NA	NA	NA	NA	NA	NA	NA	8	4	9	NA	NA
NC_009333.1	28910	29315	NC_009333.1:28910-29315	N	TA-GC	TGTTTGTCTGATTCTTAGATAGTGTTGAGG-CGCCGATTGTGGGTTGATTGCGTCGCTTTT	21	3	NA	NA	NA	NA	NA	NA	NA	NA	NA	NA	NA	NA	NA	NA	7	8	6	NA	NA
NC_009333.1	29033	29877	NC_009333.1:29033-29877	N	GT-TC	AACGTAATGCAACTTACAACATAAATAAAG-TGGAGCTCTCCATAAGCCCGCAGAACAAAA	21	4	NA	NA	NA	NA	NA	NA	NA	NA	NA	NA	NA	NA	NA	4	4	5	8	NA	NA
NC_009333.1	29076	29575	NC_009333.1:29076-29575	N	AG-CC	ATTGGACTAAAGTGGTGTGCGGCAGCTGGG-CAAAAACCTTGCCATGGCAACTATACAGTC	21	3	NA	NA	NA	NA	NA	NA	NA	NA	NA	NA	NA	NA	NA	NA	5	7	9	NA	NA
NC_009333.1	29298	29575	NC_009333.1:29298-29575	N	AG-TT	ATTGGACTAAAGTGGTGTGCGGCAGCTGGG-CTTAGATAGTGTTGAGGTAATTCTAGAAAG	21	3	NA	NA	NA	NA	NA	NA	NA	NA	NA	NA	NA	NA	NA	NA	4	10	7	NA	NA
NC_009333.1	28838	29262	NC_009333.1:28838-29262	N	GC-CC	TGTATCAGAACAGTGGTGCACTACCTATCT-TTGGCTGCCGCTTCACCTATGGATTTTGTG	20	4	8	NA	6	3	NA	NA	NA	NA	NA	NA	NA	NA	NA	3	NA	NA	NA	NA	NA
NC_009333.1	45497	46031	NC_009333.1:45497-46031	N	TA-TG	ACGGACGAGGTTCTAGCAGAGCACATCCTA-ATCAGGGTGCTGTGCACCTCGTTTCTGACG	20	4	NA	3	7	6	NA	NA	NA	NA	NA	NA	NA	NA	NA	NA	NA	NA	NA	4	NA
NC_009333.1	28910	29376	NC_009333.1:28910-29376	N	AT-GC	GGCCACTTTGCCCTAAATGTGACAATCTGG-CGCCGATTGTGGGTTGATTGCGTCGCTTTT	20	4	NA	NA	NA	NA	NA	NA	NA	NA	4	NA	NA	NA	NA	4	7	5	NA	NA	NA
NC_009333.1	28837	29704	NC_009333.1:28837-29704	N	GT-AC	AGGTGAAAGCGTTGTGTAACAATGATAACG-CTTGGCTGCCGCTTCACCTATGGATTTTGT	20	2	NA	NA	NA	NA	NA	NA	NA	NA	NA	NA	NA	NA	NA	NA	10	10	NA	NA	NA
NC_009333.1	29033	29314	NC_009333.1:29033-29314	N	GT-TC	GTGTTTGTCTGATTCTTAGATAGTGTTGAG-TGGAGCTCTCCATAAGCCCGCAGAACAAAA	20	4	NA	NA	NA	NA	NA	NA	NA	NA	NA	NA	NA	NA	NA	3	4	7	6	NA	NA
NC_009333.1	29343	29877	NC_009333.1:29343-29877	N	GT-AA	AACGTAATGCAACTTACAACATAAATAAAG-TCGGGCCACTTTGCCCTAAATGTGACAATC	20	4	NA	NA	NA	NA	NA	NA	NA	NA	NA	NA	NA	NA	NA	5	6	5	4	NA	NA
NC_009333.1	117605	118104	NC_009333.1:117605-118104	N	AC-CT	GGCCACTCGGGGGGACAACACTAATCGCCA-ATATCCACCACTTGGCGTCTGCCGAAGTCA	19	2	NA	NA	7	12	NA	NA	NA	NA	NA	NA	NA	NA	NA	NA	NA	NA	NA	NA	NA
NC_009333.1	28838	29314	NC_009333.1:28838-29314	N	GT-CC	GTGTTTGTCTGATTCTTAGATAGTGTTGAG-TTGGCTGCCGCTTCACCTATGGATTTTGTG	19	5	NA	NA	NA	NA	NA	NA	NA	NA	4	NA	NA	NA	NA	3	5	3	4	NA	NA
NC_009333.1	28898	29577	NC_009333.1:28898-29577	N	CG-GT	TGGACTAAAGTGGTGTGCGGCAGCTGGGAG-TTTCATTGGTGCCGCCGATTGTGGGTTGAT	19	5	NA	NA	NA	NA	NA	NA	NA	NA	3	NA	NA	NA	NA	3	4	5	4	NA	NA
NC_009333.1	28927	29877	NC_009333.1:28927-29877	N	GT-GA	AACGTAATGCAACTTACAACATAAATAAAG-TTGCGTCGCTTTTGGCAATATACCCATCCT	19	4	NA	NA	NA	NA	NA	NA	NA	NA	3	NA	NA	NA	NA	NA	6	5	5	NA	NA
NC_009333.1	29228	29575	NC_009333.1:29228-29575	N	AG-CA	ATTGGACTAAAGTGGTGTGCGGCAGCTGGG-CTGGTGTATCAGAACAGTGGTGCACTACCT	19	4	NA	NA	NA	NA	NA	NA	NA	NA	3	NA	NA	NA	NA	NA	3	6	7	NA	NA
NC_009333.1	29252	29704	NC_009333.1:29252-29704	N	GT-CA	AGGTGAAAGCGTTGTGTAACAATGATAACG-CTACCTATCTGCTCATTCGTTGTTTCGGTT	19	4	NA	NA	NA	NA	NA	NA	NA	NA	4	NA	NA	NA	NA	NA	5	6	4	NA	NA
NC_009333.1	28836	29314	NC_009333.1:28836-29314	N	GT-CA	GTGTTTGTCTGATTCTTAGATAGTGTTGAG-CCTTGGCTGCCGCTTCACCTATGGATTTTG	19	3	NA	NA	NA	NA	NA	NA	NA	NA	NA	NA	NA	NA	NA	NA	6	8	5	NA	NA
NC_009333.1	28861	29314	NC_009333.1:28861-29314	N	GT-GA	GTGTTTGTCTGATTCTTAGATAGTGTTGAG-TTTTGTGCTCGCTGCTTGCCTTCTTGCCGC	19	2	NA	NA	NA	NA	NA	NA	NA	NA	NA	NA	NA	NA	NA	NA	10	9	NA	NA	NA
NC_009333.1	28949	29331	NC_009333.1:28949-29331	N	AT-TA	AGATAGTGTTGAGGTAATTCTAGAAAGCGG-CCCATCCTGGCTTTCGGCTAGGTTTTCCGT	19	4	NA	NA	NA	NA	NA	NA	NA	NA	NA	NA	NA	NA	NA	3	4	9	3	NA	NA
NC_009333.1	28956	29577	NC_009333.1:28956-29577	N	CG-CC	TGGACTAAAGTGGTGTGCGGCAGCTGGGAG-TGGCTTTCGGCTAGGTTTTCCGTCCTACTT	19	4	NA	NA	NA	NA	NA	NA	NA	NA	NA	NA	NA	NA	NA	4	3	7	5	NA	NA
NC_009333.1	29032	29575	NC_009333.1:29032-29575	N	AG-GT	ATTGGACTAAAGTGGTGTGCGGCAGCTGGG-CTGGAGCTCTCCATAAGCCCGCAGAACAAA	19	3	NA	NA	NA	NA	NA	NA	NA	NA	NA	NA	NA	NA	NA	NA	5	4	10	NA	NA
NC_009333.1	29383	29877	NC_009333.1:29383-29877	N	GT-TA	AACGTAATGCAACTTACAACATAAATAAAG-TCTTATTGGTGCGTTGTGAAGCATTTTAAA	19	4	NA	NA	NA	NA	NA	NA	NA	NA	NA	NA	NA	NA	NA	5	3	3	8	NA	NA
NC_009333.1	67473	67753	NC_009333.1:67473-67753	N	TA-TA	GTTGTCTCTGGCAGCGCACCACATCCTCGC-TATGCACCGTTTCCACACAGGGGTGGCGTG	18	3	3	NA	7	8	NA	NA	NA	NA	NA	NA	NA	NA	NA	NA	NA	NA	NA	NA	NA
NC_009333.1	117604	117830	NC_009333.1:117604-117830	N	AA-TC	ACCAGGGCACCCTCCCCCACCGAGTGCTTT-TATATCCACCACTTGGCGTCTGCCGAAGTC	18	3	NA	4	7	7	NA	NA	NA	NA	NA	NA	NA	NA	NA	NA	NA	NA	NA	NA	NA
NC_009333.1	28826	29314	NC_009333.1:28826-29314	N	GT-AC	GTGTTTGTCTGATTCTTAGATAGTGTTGAG-TGCCCAGTCACCTTGGCTGCCGCTTCACCT	18	4	NA	NA	NA	NA	NA	NA	NA	NA	3	NA	NA	NA	NA	7	5	NA	3	NA	NA
NC_009333.1	28826	29331	NC_009333.1:28826-29331	N	AT-AC	AGATAGTGTTGAGGTAATTCTAGAAAGCGG-TGCCCAGTCACCTTGGCTGCCGCTTCACCT	18	4	NA	NA	NA	NA	NA	NA	NA	NA	3	NA	NA	NA	NA	3	7	5	NA	NA	NA
NC_009333.1	28910	29280	NC_009333.1:28910-29280	N	TT-GC	CACTACCTATCTGCTCATTCGTTGTTTCGG-CGCCGATTGTGGGTTGATTGCGTCGCTTTT	18	4	NA	NA	NA	NA	NA	NA	NA	NA	3	NA	NA	NA	NA	4	8	3	NA	NA	NA
NC_009333.1	28917	29331	NC_009333.1:28917-29331	N	AT-AT	AGATAGTGTTGAGGTAATTCTAGAAAGCGG-TGTGGGTTGATTGCGTCGCTTTTGGCAATA	18	4	NA	NA	NA	NA	NA	NA	NA	NA	3	NA	NA	NA	NA	NA	6	4	5	NA	NA
NC_009333.1	29070	29575	NC_009333.1:29070-29575	N	AG-GA	ATTGGACTAAAGTGGTGTGCGGCAGCTGGG-TTTGCCCAAAAACCTTGCCATGGCAACTAT	18	4	NA	NA	NA	NA	NA	NA	NA	NA	4	NA	NA	NA	NA	NA	4	7	3	NA	NA
NC_009333.1	29169	29559	NC_009333.1:29169-29559	N	GT-TA	AAAGTCGTGTAAGAACATTGGACTAAAGTG-TGCGAGGATACTTAACGTGTCTGAATGTGG	18	5	NA	NA	NA	NA	NA	NA	NA	3	3	NA	NA	NA	NA	NA	6	3	3	NA	NA
NC_009333.1	29252	29628	NC_009333.1:29252-29628	N	GC-CA	TTAATGTGTATGTTGTGTTGGAAGTTCCAG-CTACCTATCTGCTCATTCGTTGTTTCGGTT	18	4	NA	NA	NA	NA	NA	NA	NA	NA	3	NA	NA	NA	NA	NA	3	6	6	NA	NA
NC_009333.1	28861	29575	NC_009333.1:28861-29575	N	AG-GA	ATTGGACTAAAGTGGTGTGCGGCAGCTGGG-TTTTGTGCTCGCTGCTTGCCTTCTTGCCGC	18	3	NA	NA	NA	NA	NA	NA	NA	NA	NA	NA	NA	NA	NA	NA	6	9	3	NA	NA
NC_009333.1	28910	29649	NC_009333.1:28910-29649	N	AG-GC	AAGTTCCAGGCTAATATTTGATGTTTTGCT-CGCCGATTGTGGGTTGATTGCGTCGCTTTT	18	3	NA	NA	NA	NA	NA	NA	NA	NA	NA	NA	NA	NA	NA	NA	9	5	4	NA	NA
NC_009333.1	28963	29331	NC_009333.1:28963-29331	N	AT-TT	AGATAGTGTTGAGGTAATTCTAGAAAGCGG-CGGCTAGGTTTTCCGTCCTACTTTTCCCAC	18	3	NA	NA	NA	NA	NA	NA	NA	NA	NA	NA	NA	NA	NA	NA	8	3	7	NA	NA
NC_009333.1	29169	29649	NC_009333.1:29169-29649	N	AG-TA	AAGTTCCAGGCTAATATTTGATGTTTTGCT-TGCGAGGATACTTAACGTGTCTGAATGTGG	18	4	NA	NA	NA	NA	NA	NA	NA	NA	NA	NA	NA	NA	NA	4	7	4	3	NA	NA
NC_009333.1	29180	29575	NC_009333.1:29180-29575	N	AG-AC	ATTGGACTAAAGTGGTGTGCGGCAGCTGGG-TTAACGTGTCTGAATGTGGAATATAATGTG	18	3	NA	NA	NA	NA	NA	NA	NA	NA	NA	NA	NA	NA	NA	3	NA	8	7	NA	NA
NC_009333.1	29236	29575	NC_009333.1:29236-29575	N	AG-TA	ATTGGACTAAAGTGGTGTGCGGCAGCTGGG-TCAGAACAGTGGTGCACTACCTATCTGCTC	18	4	NA	NA	NA	NA	NA	NA	NA	NA	NA	NA	NA	NA	NA	3	4	3	8	NA	NA
NC_009333.1	29292	29704	NC_009333.1:29292-29704	N	GT-GT	AGGTGAAAGCGTTGTGTAACAATGATAACG-CTGATTCTTAGATAGTGTTGAGGTAATTCT	18	3	NA	NA	NA	NA	NA	NA	NA	NA	NA	NA	NA	NA	NA	4	8	6	NA	NA	NA
NC_009333.1	29292	29705	NC_009333.1:29292-29705	N	TG-GT	GGTGAAAGCGTTGTGTAACAATGATAACGG-CTGATTCTTAGATAGTGTTGAGGTAATTCT	18	3	NA	NA	NA	NA	NA	NA	NA	NA	NA	NA	NA	NA	NA	NA	6	6	6	NA	NA
NC_009333.1	29546	29877	NC_009333.1:29546-29877	N	GT-CA	AACGTAATGCAACTTACAACATAAATAAAG-TTGGACTAAAGTGGTGTGCGGCAGCTGGGA	18	3	NA	NA	NA	NA	NA	NA	NA	NA	NA	NA	NA	NA	NA	5	NA	10	3	NA	NA
NC_009333.1	28838	29163	NC_009333.1:28838-29163	N	AT-CC	CAATCTCCAGGCCAGTTGTAGCCCCCTTTT-TTGGCTGCCGCTTCACCTATGGATTTTGTG	17	4	5	NA	6	NA	NA	NA	NA	NA	NA	NA	NA	NA	NA	NA	3	NA	NA	3	NA
NC_009333.1	29256	29551	NC_009333.1:29256-29551	Y	CT-AC	GAAGTTTCAAAGTCGTGTAAGAACATTGGA-CTATCTGCTCATTCGTTGTTTCGGTTCTGT	17	2	NA	6	NA	11	NA	NA	NA	NA	NA	NA	NA	NA	NA	NA	NA	NA	NA	NA	NA
NC_009333.1	117742	117952	NC_009333.1:117742-117952	N	TG-AA	CTGCTCTTCAGCATTGTATGTGTTTAATGT-TGTGCTTTGCTGGAGGCCAACTTCCGTCGC	17	5	5	NA	NA	NA	NA	NA	NA	NA	NA	NA	3	NA	NA	3	3	NA	NA	3	NA
NC_009333.1	117830	118110	NC_009333.1:117830-118110	N	AA-TT	TCGGGGGGACAACACTAATCGCCAACAGAC-AATGCGGAGAGGAATGGTGGCCTGGTTGAC	17	3	NA	5	6	6	NA	NA	NA	NA	NA	NA	NA	NA	NA	NA	NA	NA	NA	NA	NA
NC_009333.1	28836	29452	NC_009333.1:28836-29452	N	TG-CA	AGATTGTATCAGGCTAGTGCTGTAATGGTG-CCTTGGCTGCCGCTTCACCTATGGATTTTG	17	4	NA	NA	NA	NA	NA	NA	NA	NA	3	NA	NA	NA	NA	NA	5	4	5	NA	NA
NC_009333.1	28885	29331	NC_009333.1:28885-29331	N	AT-CT	AGATAGTGTTGAGGTAATTCTAGAAAGCGG-TGCCGCTTCTGGTTTTCATTGGTGCCGCCG	17	4	NA	NA	NA	NA	NA	NA	NA	NA	4	NA	NA	NA	NA	4	5	NA	4	NA	NA
NC_009333.1	29206	29877	NC_009333.1:29206-29877	N	GT-AA	AACGTAATGCAACTTACAACATAAATAAAG-TGTGAAAGGAAAGCAGCGCCCACTGGTGTA	17	4	NA	NA	NA	NA	NA	NA	NA	3	NA	NA	NA	NA	NA	NA	5	6	3	NA	NA
NC_009333.1	28836	29707	NC_009333.1:28836-29707	N	TT-CA	TGAAAGCGTTGTGTAACAATGATAACGGTG-CCTTGGCTGCCGCTTCACCTATGGATTTTG	17	4	NA	NA	NA	NA	NA	NA	NA	NA	NA	NA	NA	NA	NA	3	5	3	6	NA	NA
NC_009333.1	28973	29577	NC_009333.1:28973-29577	N	CG-TT	TGGACTAAAGTGGTGTGCGGCAGCTGGGAG-TTCCGTCCTACTTTTCCCACATTGGCCTGA	17	3	NA	NA	NA	NA	NA	NA	NA	NA	NA	NA	NA	NA	NA	NA	7	3	7	NA	NA
NC_009333.1	28989	29314	NC_009333.1:28989-29314	N	GT-TC	GTGTTTGTCTGATTCTTAGATAGTGTTGAG-CCACATTGGCCTGAGAGCTGTAGTACAAAA	17	4	NA	NA	NA	NA	NA	NA	NA	NA	NA	NA	NA	NA	NA	6	3	4	4	NA	NA
NC_009333.1	29032	29314	NC_009333.1:29032-29314	N	GT-GT	GTGTTTGTCTGATTCTTAGATAGTGTTGAG-CTGGAGCTCTCCATAAGCCCGCAGAACAAA	17	3	NA	NA	NA	NA	NA	NA	NA	NA	NA	NA	NA	NA	NA	NA	4	7	6	NA	NA
NC_009333.1	29158	29575	NC_009333.1:29158-29575	N	AG-CC	ATTGGACTAAAGTGGTGTGCGGCAGCTGGG-CTTTTATGATATGCGAGGATACTTAACGTG	17	3	NA	NA	NA	NA	NA	NA	NA	NA	NA	NA	NA	NA	NA	NA	4	10	3	NA	NA
NC_009333.1	117606	117829	NC_009333.1:117606-117829	N	TA-TA	AACCAGGGCACCCTCCCCCACCGAGTGCTT-TATCCACCACTTGGCGTCTGCCGAAGTCAG	16	4	NA	5	4	4	3	NA	NA	NA	NA	NA	NA	NA	NA	NA	NA	NA	NA	NA	NA
NC_009333.1	117606	117830	NC_009333.1:117606-117830	N	AA-TA	ACCAGGGCACCCTCCCCCACCGAGTGCTTT-TATCCACCACTTGGCGTCTGCCGAAGTCAG	16	3	3	NA	4	9	NA	NA	NA	NA	NA	NA	NA	NA	NA	NA	NA	NA	NA	NA	NA
NC_009333.1	117739	118153	NC_009333.1:117739-118153	N	TA-CA	TATCGCCCCAAGCCTCCAGCGCCACCCATT-AAATGTGCTTTGCTGGAGGCCAACTTCCGT	16	3	NA	3	6	7	NA	NA	NA	NA	NA	NA	NA	NA	NA	NA	NA	NA	NA	NA	NA
NC_009333.1	31183	31518	NC_009333.1:31183-31518	N	TA-AA	CCTCTGCGCCGCGCTTGCGCTTCCCCGTCC-AAGGATGGGCGCCGCTTGCTGGAACTGACC	16	2	NA	NA	8	8	NA	NA	NA	NA	NA	NA	NA	NA	NA	NA	NA	NA	NA	NA	NA
NC_009333.1	117583	117829	NC_009333.1:117583-117829	N	TA-TG	AACCAGGGCACCCTCCCCCACCGAGTGCTT-TACTGCCATGAAAGGTGGTTCTATATCCAC	16	2	NA	NA	6	10	NA	NA	NA	NA	NA	NA	NA	NA	NA	NA	NA	NA	NA	NA	NA
NC_009333.1	28830	29707	NC_009333.1:28830-29707	N	TT-CC	TGAAAGCGTTGTGTAACAATGATAACGGTG-CAGTCACCTTGGCTGCCGCTTCACCTATGG	16	4	NA	NA	NA	NA	NA	NA	NA	NA	3	NA	NA	NA	NA	4	NA	4	5	NA	NA
NC_009333.1	28861	29877	NC_009333.1:28861-29877	N	GT-GA	AACGTAATGCAACTTACAACATAAATAAAG-TTTTGTGCTCGCTGCTTGCCTTCTTGCCGC	16	3	NA	NA	NA	NA	NA	NA	NA	NA	5	NA	NA	NA	NA	NA	NA	7	4	NA	NA
NC_009333.1	28864	29577	NC_009333.1:28864-29577	N	CG-TT	TGGACTAAAGTGGTGTGCGGCAGCTGGGAG-TGTGCTCGCTGCTTGCCTTCTTGCCGCTTC	16	4	NA	NA	NA	NA	NA	NA	NA	NA	4	NA	NA	NA	NA	NA	4	5	3	NA	NA
NC_009333.1	28910	29562	NC_009333.1:28910-29562	N	TG-GC	GTCGTGTAAGAACATTGGACTAAAGTGGTG-CGCCGATTGTGGGTTGATTGCGTCGCTTTT	16	4	NA	NA	NA	NA	NA	NA	NA	3	5	NA	NA	NA	NA	NA	5	3	NA	NA	NA
NC_009333.1	28910	29628	NC_009333.1:28910-29628	N	GC-GC	TTAATGTGTATGTTGTGTTGGAAGTTCCAG-CGCCGATTGTGGGTTGATTGCGTCGCTTTT	16	3	NA	NA	NA	NA	NA	NA	NA	NA	3	NA	NA	NA	NA	NA	8	NA	5	NA	NA
NC_009333.1	29014	29707	NC_009333.1:29014-29707	N	TT-TA	TGAAAGCGTTGTGTAACAATGATAACGGTG-CAAAAAACACCGCGCGGTCTGGAGCTCTCC	16	4	NA	NA	NA	NA	NA	NA	NA	NA	3	NA	NA	NA	NA	NA	4	5	4	NA	NA
NC_009333.1	29076	29452	NC_009333.1:29076-29452	N	TG-CC	AGATTGTATCAGGCTAGTGCTGTAATGGTG-CAAAAACCTTGCCATGGCAACTATACAGTC	16	4	NA	NA	NA	NA	NA	NA	NA	NA	3	NA	NA	NA	NA	NA	5	5	3	NA	NA
NC_009333.1	29179	29452	NC_009333.1:29179-29452	N	TG-TA	AGATTGTATCAGGCTAGTGCTGTAATGGTG-CTTAACGTGTCTGAATGTGGAATATAATGT	16	4	NA	NA	NA	NA	NA	NA	NA	NA	3	NA	NA	NA	NA	NA	3	6	4	NA	NA
NC_009333.1	28830	29314	NC_009333.1:28830-29314	N	GT-CC	GTGTTTGTCTGATTCTTAGATAGTGTTGAG-CAGTCACCTTGGCTGCCGCTTCACCTATGG	16	2	NA	NA	NA	NA	NA	NA	NA	NA	NA	NA	NA	NA	NA	NA	9	7	NA	NA	NA
NC_009333.1	28837	29175	NC_009333.1:28837-29175	N	GA-AC	CAGTTGTAGCCCCCTTTTATGATATGCGAG-CTTGGCTGCCGCTTCACCTATGGATTTTGT	16	3	NA	NA	NA	NA	NA	NA	NA	NA	NA	NA	NA	NA	NA	NA	5	8	3	NA	NA
NC_009333.1	28851	29331	NC_009333.1:28851-29331	N	AT-TT	AGATAGTGTTGAGGTAATTCTAGAAAGCGG-CACCTATGGATTTTGTGCTCGCTGCTTGCC	16	4	NA	NA	NA	NA	NA	NA	NA	NA	NA	NA	NA	NA	NA	3	3	6	4	NA	NA
NC_009333.1	28858	29331	NC_009333.1:28858-29331	N	AT-AT	AGATAGTGTTGAGGTAATTCTAGAAAGCGG-GGATTTTGTGCTCGCTGCTTGCCTTCTTGC	16	3	NA	NA	NA	NA	NA	NA	NA	NA	NA	NA	NA	NA	NA	NA	8	3	5	NA	NA
NC_009333.1	28880	29314	NC_009333.1:28880-29314	N	GT-GC	GTGTTTGTCTGATTCTTAGATAGTGTTGAG-CTTCTTGCCGCTTCTGGTTTTCATTGGTGC	16	3	NA	NA	NA	NA	NA	NA	NA	NA	NA	NA	NA	NA	NA	NA	4	6	6	NA	NA
NC_009333.1	28880	29331	NC_009333.1:28880-29331	N	AT-GC	AGATAGTGTTGAGGTAATTCTAGAAAGCGG-CTTCTTGCCGCTTCTGGTTTTCATTGGTGC	16	3	NA	NA	NA	NA	NA	NA	NA	NA	NA	NA	NA	NA	NA	NA	7	6	3	NA	NA
NC_009333.1	28893	29452	NC_009333.1:28893-29452	N	TG-TT	AGATTGTATCAGGCTAGTGCTGTAATGGTG-CTGGTTTTCATTGGTGCCGCCGATTGTGGG	16	2	NA	NA	NA	NA	NA	NA	NA	NA	NA	NA	NA	NA	NA	NA	7	NA	9	NA	NA
NC_009333.1	28893	29707	NC_009333.1:28893-29707	N	TT-TT	TGAAAGCGTTGTGTAACAATGATAACGGTG-CTGGTTTTCATTGGTGCCGCCGATTGTGGG	16	3	NA	NA	NA	NA	NA	NA	NA	NA	NA	NA	NA	NA	NA	5	8	NA	3	NA	NA
NC_009333.1	28893	29877	NC_009333.1:28893-29877	N	GT-TT	AACGTAATGCAACTTACAACATAAATAAAG-CTGGTTTTCATTGGTGCCGCCGATTGTGGG	16	3	NA	NA	NA	NA	NA	NA	NA	NA	NA	NA	NA	NA	NA	NA	5	4	7	NA	NA
NC_009333.1	28898	29575	NC_009333.1:28898-29575	N	AG-GT	ATTGGACTAAAGTGGTGTGCGGCAGCTGGG-TTTCATTGGTGCCGCCGATTGTGGGTTGAT	16	3	NA	NA	NA	NA	NA	NA	NA	NA	NA	NA	NA	NA	NA	NA	6	7	3	NA	NA
NC_009333.1	28910	29559	NC_009333.1:28910-29559	N	GT-GC	AAAGTCGTGTAAGAACATTGGACTAAAGTG-CGCCGATTGTGGGTTGATTGCGTCGCTTTT	16	3	NA	NA	NA	NA	NA	NA	NA	NA	NA	NA	NA	NA	NA	4	9	NA	3	NA	NA
NC_009333.1	28910	29576	NC_009333.1:28910-29576	N	GC-GC	TTGGACTAAAGTGGTGTGCGGCAGCTGGGA-CGCCGATTGTGGGTTGATTGCGTCGCTTTT	16	4	NA	NA	NA	NA	NA	NA	NA	NA	NA	NA	NA	NA	NA	4	5	3	4	NA	NA
NC_009333.1	28994	29577	NC_009333.1:28994-29577	N	CG-CA	TGGACTAAAGTGGTGTGCGGCAGCTGGGAG-TTGGCCTGAGAGCTGTAGTACAAAAAACAC	16	2	NA	NA	NA	NA	NA	NA	NA	NA	NA	NA	NA	NA	NA	NA	10	NA	6	NA	NA
NC_009333.1	29039	29577	NC_009333.1:29039-29577	N	CG-GC	TGGACTAAAGTGGTGTGCGGCAGCTGGGAG-TCTCCATAAGCCCGCAGAACAAAAGCTGCG	16	3	NA	NA	NA	NA	NA	NA	NA	NA	NA	NA	NA	NA	NA	NA	6	5	5	NA	NA
NC_009333.1	29121	29577	NC_009333.1:29121-29577	N	CG-TA	TGGACTAAAGTGGTGTGCGGCAGCTGGGAG-TTGCATTGGATTCAATCTCCAGGCCAGTTG	16	3	NA	NA	NA	NA	NA	NA	NA	NA	NA	NA	NA	NA	NA	NA	6	5	5	NA	NA
NC_009333.1	29292	29718	NC_009333.1:29292-29718	N	TT-GT	TGTAACAATGATAACGGTGTTTTGGCTGGG-CTGATTCTTAGATAGTGTTGAGGTAATTCT	16	3	NA	NA	NA	NA	NA	NA	NA	NA	NA	NA	NA	NA	NA	5	7	4	NA	NA	NA
NC_009333.1	95977	96321	NC_009333.1:95977-96321	N	AA-GT	GTTTTTTGCTGCCTTAGCCACTTAAGTAGG-CACCTGATTGGCAGCCAGTGGGCACACCTT	16	4	NA	NA	NA	NA	NA	NA	NA	NA	NA	NA	NA	NA	NA	NA	4	4	4	4	NA
NC_009333.1	28838	29258	NC_009333.1:28838-29258	N	AT-CC	CTGGTGTATCAGAACAGTGGTGCACTACCT-TTGGCTGCCGCTTCACCTATGGATTTTGTG	15	3	4	NA	8	3	NA	NA	NA	NA	NA	NA	NA	NA	NA	NA	NA	NA	NA	NA	NA
NC_009333.1	117774	117958	NC_009333.1:117774-117958	N	TG-GC	TTCAGCATTGTATGTGTTTAATGTTGTGCT-TGGTTGATGCGCGGCACATTGTGTCAACCA	15	4	3	3	NA	NA	NA	NA	NA	NA	5	NA	NA	NA	NA	NA	4	NA	NA	NA	NA
NC_009333.1	28956	29314	NC_009333.1:28956-29314	N	GT-CC	GTGTTTGTCTGATTCTTAGATAGTGTTGAG-TGGCTTTCGGCTAGGTTTTCCGTCCTACTT	15	3	NA	NA	NA	NA	NA	NA	NA	NA	4	NA	NA	NA	NA	NA	7	4	NA	NA	NA
NC_009333.1	28972	29877	NC_009333.1:28972-29877	N	GT-GT	AACGTAATGCAACTTACAACATAAATAAAG-TTTCCGTCCTACTTTTCCCACATTGGCCTG	15	3	NA	NA	NA	NA	NA	NA	NA	NA	4	NA	NA	NA	NA	NA	7	4	NA	NA	NA
NC_009333.1	29179	29575	NC_009333.1:29179-29575	N	AG-TA	ATTGGACTAAAGTGGTGTGCGGCAGCTGGG-CTTAACGTGTCTGAATGTGGAATATAATGT	15	4	NA	NA	NA	NA	NA	NA	NA	NA	3	NA	NA	NA	NA	NA	3	4	5	NA	NA
NC_009333.1	28864	29575	NC_009333.1:28864-29575	N	AG-TT	ATTGGACTAAAGTGGTGTGCGGCAGCTGGG-TGTGCTCGCTGCTTGCCTTCTTGCCGCTTC	15	4	NA	NA	NA	NA	NA	NA	NA	NA	NA	NA	NA	NA	NA	4	3	3	5	NA	NA
NC_009333.1	28913	29575	NC_009333.1:28913-29575	N	AG-GC	ATTGGACTAAAGTGGTGTGCGGCAGCTGGG-CGATTGTGGGTTGATTGCGTCGCTTTTGGC	15	3	NA	NA	NA	NA	NA	NA	NA	NA	NA	NA	NA	NA	NA	3	4	NA	8	NA	NA
NC_009333.1	29033	29575	NC_009333.1:29033-29575	N	AG-TC	ATTGGACTAAAGTGGTGTGCGGCAGCTGGG-TGGAGCTCTCCATAAGCCCGCAGAACAAAA	15	3	NA	NA	NA	NA	NA	NA	NA	NA	NA	NA	NA	NA	NA	NA	5	4	6	NA	NA
NC_009333.1	29169	29826	NC_009333.1:29169-29826	N	CT-TA	TATACTTTTGACAATTTAACGTGCCTAGAG-TGCGAGGATACTTAACGTGTCTGAATGTGG	15	3	NA	NA	NA	NA	NA	NA	NA	NA	NA	NA	NA	NA	NA	5	6	4	NA	NA	NA
NC_009333.1	29253	29575	NC_009333.1:29253-29575	N	AG-AC	ATTGGACTAAAGTGGTGTGCGGCAGCTGGG-TACCTATCTGCTCATTCGTTGTTTCGGTTC	15	4	NA	NA	NA	NA	NA	NA	NA	NA	NA	NA	NA	NA	NA	5	3	3	4	NA	NA
NC_009333.1	29282	29707	NC_009333.1:29282-29707	N	TT-TT	TGAAAGCGTTGTGTAACAATGATAACGGTG-CTGTGTTTGTCTGATTCTTAGATAGTGTTG	15	3	NA	NA	NA	NA	NA	NA	NA	NA	NA	NA	NA	NA	NA	3	7	5	NA	NA	NA
NC_009333.1	29371	29704	NC_009333.1:29371-29704	N	GT-AA	AGGTGAAAGCGTTGTGTAACAATGATAACG-TCTGGATGTGTATCTTATTGGTGCGTTGTG	15	3	NA	NA	NA	NA	NA	NA	NA	NA	NA	NA	NA	NA	NA	3	NA	6	6	NA	NA
NC_009333.1	28837	29581	NC_009333.1:28837-29581	Y	CT-AC	CTAAAGTGGTGTGCGGCAGCTGGGAGCGCT-CTTGGCTGCCGCTTCACCTATGGATTTTGT	14	3	3	NA	7	4	NA	NA	NA	NA	NA	NA	NA	NA	NA	NA	NA	NA	NA	NA	NA
NC_009333.1	28986	29446	NC_009333.1:28986-29446	N	AT-TT	CGTTTTAGATTGTATCAGGCTAGTGCTGTA-TTCCCACATTGGCCTGAGAGCTGTAGTACA	14	2	4	NA	10	NA	NA	NA	NA	NA	NA	NA	NA	NA	NA	NA	NA	NA	NA	NA	NA
NC_009333.1	28857	29508	NC_009333.1:28857-29508	N	GT-TA	CGATTTGAATGACATAGGCGACAAAGTGAG-TGGATTTTGTGCTCGCTGCTTGCCTTCTTG	14	4	NA	NA	NA	NA	NA	NA	NA	3	NA	NA	NA	NA	NA	NA	4	3	4	NA	NA
NC_009333.1	29158	29508	NC_009333.1:29158-29508	N	GT-CC	CGATTTGAATGACATAGGCGACAAAGTGAG-CTTTTATGATATGCGAGGATACTTAACGTG	14	3	NA	NA	NA	NA	NA	NA	NA	NA	4	NA	NA	NA	NA	NA	6	4	NA	NA	NA
NC_009333.1	29158	29707	NC_009333.1:29158-29707	N	TT-CC	TGAAAGCGTTGTGTAACAATGATAACGGTG-CTTTTATGATATGCGAGGATACTTAACGTG	14	4	NA	NA	NA	NA	NA	NA	NA	NA	3	NA	NA	NA	NA	5	3	NA	3	NA	NA
NC_009333.1	29226	29877	NC_009333.1:29226-29877	N	GT-CC	AACGTAATGCAACTTACAACATAAATAAAG-CACTGGTGTATCAGAACAGTGGTGCACTAC	14	4	NA	NA	NA	NA	NA	NA	NA	NA	3	NA	NA	NA	NA	3	4	NA	4	NA	NA
NC_009333.1	28830	29575	NC_009333.1:28830-29575	N	AG-CC	ATTGGACTAAAGTGGTGTGCGGCAGCTGGG-CAGTCACCTTGGCTGCCGCTTCACCTATGG	14	3	NA	NA	NA	NA	NA	NA	NA	NA	NA	NA	NA	NA	NA	NA	5	5	4	NA	NA
NC_009333.1	28851	29575	NC_009333.1:28851-29575	N	AG-TT	ATTGGACTAAAGTGGTGTGCGGCAGCTGGG-CACCTATGGATTTTGTGCTCGCTGCTTGCC	14	2	NA	NA	NA	NA	NA	NA	NA	NA	NA	NA	NA	NA	NA	NA	7	NA	7	NA	NA
NC_009333.1	28857	29348	NC_009333.1:28857-29348	N	CC-TA	TTCTAGAAAGCGGATTGAGTGTAAATCGGG-TGGATTTTGTGCTCGCTGCTTGCCTTCTTG	14	3	NA	NA	NA	NA	NA	NA	NA	NA	NA	NA	NA	NA	NA	NA	6	5	3	NA	NA
NC_009333.1	28880	29707	NC_009333.1:28880-29707	N	TT-GC	TGAAAGCGTTGTGTAACAATGATAACGGTG-CTTCTTGCCGCTTCTGGTTTTCATTGGTGC	14	4	NA	NA	NA	NA	NA	NA	NA	NA	NA	NA	NA	NA	NA	3	5	3	3	NA	NA
NC_009333.1	28910	29175	NC_009333.1:28910-29175	N	GA-GC	CAGTTGTAGCCCCCTTTTATGATATGCGAG-CGCCGATTGTGGGTTGATTGCGTCGCTTTT	14	3	NA	NA	NA	NA	NA	NA	NA	NA	NA	NA	NA	NA	NA	3	7	NA	4	NA	NA
NC_009333.1	28910	29199	NC_009333.1:28910-29199	N	AA-GC	TGCGAGGATACTTAACGTGTCTGAATGTGG-CGCCGATTGTGGGTTGATTGCGTCGCTTTT	14	2	NA	NA	NA	NA	NA	NA	NA	NA	NA	NA	NA	NA	NA	NA	11	3	NA	NA	NA
NC_009333.1	28917	29314	NC_009333.1:28917-29314	N	GT-AT	GTGTTTGTCTGATTCTTAGATAGTGTTGAG-TGTGGGTTGATTGCGTCGCTTTTGGCAATA	14	2	NA	NA	NA	NA	NA	NA	NA	NA	NA	NA	NA	NA	NA	NA	8	6	NA	NA	NA
NC_009333.1	28947	29314	NC_009333.1:28947-29314	N	GT-TA	GTGTTTGTCTGATTCTTAGATAGTGTTGAG-TACCCATCCTGGCTTTCGGCTAGGTTTTCC	14	3	NA	NA	NA	NA	NA	NA	NA	NA	NA	NA	NA	NA	NA	NA	4	4	6	NA	NA
NC_009333.1	28947	29577	NC_009333.1:28947-29577	N	CG-TA	TGGACTAAAGTGGTGTGCGGCAGCTGGGAG-TACCCATCCTGGCTTTCGGCTAGGTTTTCC	14	3	NA	NA	NA	NA	NA	NA	NA	NA	NA	NA	NA	NA	NA	NA	5	5	4	NA	NA
NC_009333.1	28949	29452	NC_009333.1:28949-29452	N	TG-TA	AGATTGTATCAGGCTAGTGCTGTAATGGTG-CCCATCCTGGCTTTCGGCTAGGTTTTCCGT	14	2	NA	NA	NA	NA	NA	NA	NA	NA	NA	NA	NA	NA	NA	NA	NA	6	8	NA	NA
NC_009333.1	28949	29877	NC_009333.1:28949-29877	N	GT-TA	AACGTAATGCAACTTACAACATAAATAAAG-CCCATCCTGGCTTTCGGCTAGGTTTTCCGT	14	3	NA	NA	NA	NA	NA	NA	NA	NA	NA	NA	NA	NA	NA	NA	4	3	7	NA	NA
NC_009333.1	28963	29575	NC_009333.1:28963-29575	N	AG-TT	ATTGGACTAAAGTGGTGTGCGGCAGCTGGG-CGGCTAGGTTTTCCGTCCTACTTTTCCCAC	14	3	NA	NA	NA	NA	NA	NA	NA	NA	NA	NA	NA	NA	NA	NA	3	6	5	NA	NA
NC_009333.1	28994	29314	NC_009333.1:28994-29314	N	GT-CA	GTGTTTGTCTGATTCTTAGATAGTGTTGAG-TTGGCCTGAGAGCTGTAGTACAAAAAACAC	14	3	NA	NA	NA	NA	NA	NA	NA	NA	NA	NA	NA	NA	NA	NA	6	5	3	NA	NA
NC_009333.1	28994	29331	NC_009333.1:28994-29331	N	AT-CA	AGATAGTGTTGAGGTAATTCTAGAAAGCGG-TTGGCCTGAGAGCTGTAGTACAAAAAACAC	14	3	NA	NA	NA	NA	NA	NA	NA	NA	NA	NA	NA	NA	NA	NA	6	5	3	NA	NA
NC_009333.1	29032	29707	NC_009333.1:29032-29707	N	TT-GT	TGAAAGCGTTGTGTAACAATGATAACGGTG-CTGGAGCTCTCCATAAGCCCGCAGAACAAA	14	4	NA	NA	NA	NA	NA	NA	NA	NA	NA	NA	NA	NA	NA	3	4	4	3	NA	NA
NC_009333.1	29179	29877	NC_009333.1:29179-29877	N	GT-TA	AACGTAATGCAACTTACAACATAAATAAAG-CTTAACGTGTCTGAATGTGGAATATAATGT	14	3	NA	NA	NA	NA	NA	NA	NA	NA	NA	NA	NA	NA	NA	4	6	NA	4	NA	NA
NC_009333.1	29206	29577	NC_009333.1:29206-29577	N	CG-AA	TGGACTAAAGTGGTGTGCGGCAGCTGGGAG-TGTGAAAGGAAAGCAGCGCCCACTGGTGTA	14	3	NA	NA	NA	NA	NA	NA	NA	NA	NA	NA	NA	NA	NA	NA	4	6	4	NA	NA
NC_009333.1	29228	29628	NC_009333.1:29228-29628	N	GC-CA	TTAATGTGTATGTTGTGTTGGAAGTTCCAG-CTGGTGTATCAGAACAGTGGTGCACTACCT	14	3	NA	NA	NA	NA	NA	NA	NA	NA	NA	NA	NA	NA	NA	NA	7	4	3	NA	NA
NC_009333.1	29237	29707	NC_009333.1:29237-29707	N	TT-AT	TGAAAGCGTTGTGTAACAATGATAACGGTG-CAGAACAGTGGTGCACTACCTATCTGCTCA	14	3	NA	NA	NA	NA	NA	NA	NA	NA	NA	NA	NA	NA	NA	5	NA	4	5	NA	NA
NC_009333.1	29351	29707	NC_009333.1:29351-29707	N	TT-CA	TGAAAGCGTTGTGTAACAATGATAACGGTG-CTTTGCCCTAAATGTGACAATCTGGATGTG	14	3	NA	NA	NA	NA	NA	NA	NA	NA	NA	NA	NA	NA	NA	3	NA	8	3	NA	NA
NC_009333.1	29397	29877	NC_009333.1:29397-29877	N	GT-GT	AACGTAATGCAACTTACAACATAAATAAAG-TGTGAAGCATTTTAAAATGCGTTTTAGATT	14	3	NA	NA	NA	NA	NA	NA	NA	NA	NA	NA	NA	NA	NA	NA	4	6	4	NA	NA
NC_009333.1	28827	29575	NC_009333.1:28827-29575	N	AG-CT	ATTGGACTAAAGTGGTGTGCGGCAGCTGGG-GCCCAGTCACCTTGGCTGCCGCTTCACCTA	13	3	NA	3	NA	NA	NA	NA	NA	NA	NA	NA	NA	NA	NA	5	5	NA	NA	NA	NA
NC_009333.1	28840	29698	NC_009333.1:28840-29698	N	AT-TT	TCTTGTAGGTGAAAGCGTTGTGTAACAATG-GGCTGCCGCTTCACCTATGGATTTTGTGCT	13	2	8	NA	5	NA	NA	NA	NA	NA	NA	NA	NA	NA	NA	NA	NA	NA	NA	NA	NA
NC_009333.1	28864	29549	NC_009333.1:28864-29549	N	GA-TT	CAGAAGTTTCAAAGTCGTGTAAGAACATTG-TGTGCTCGCTGCTTGCCTTCTTGCCGCTTC	13	3	3	NA	5	5	NA	NA	NA	NA	NA	NA	NA	NA	NA	NA	NA	NA	NA	NA	NA
NC_009333.1	28866	29548	NC_009333.1:28866-29548	N	GG-TG	TCAGAAGTTTCAAAGTCGTGTAAGAACATT-TGCTCGCTGCTTGCCTTCTTGCCGCTTCTG	13	4	3	3	4	3	NA	NA	NA	NA	NA	NA	NA	NA	NA	NA	NA	NA	NA	NA	NA
NC_009333.1	67752	68049	NC_009333.1:67752-68049	N	CT-CG	CTGTATGGTGAACTTTGTGTTCCAGGTACA-CTACCAGAGGAGGCGGTAGACTGCCTTTTG	13	2	5	NA	8	NA	NA	NA	NA	NA	NA	NA	NA	NA	NA	NA	NA	NA	NA	NA	NA
NC_009333.1	75110	76721	NC_009333.1:75110-76721	N	AT-TG	CCATCTTTACATACTATGGGCTGTGGGTTT-TTGTCAACCTACGTAGGTTGCCAGCCCCCG	13	2	NA	7	6	NA	NA	NA	NA	NA	NA	NA	NA	NA	NA	NA	NA	NA	NA	NA	NA
NC_009333.1	96512	96926	NC_009333.1:96512-96926	N	AT-CG	GGGTGTTCTGGAGACGATAGACTGCCTTAA-ATAAAAGGCTATGCCAGCGTCGAGTACATT	13	2	4	NA	9	NA	NA	NA	NA	NA	NA	NA	NA	NA	NA	NA	NA	NA	NA	NA	NA
NC_009333.1	117579	117829	NC_009333.1:117579-117829	N	TA-GC	AACCAGGGCACCCTCCCCCACCGAGTGCTT-AATGTACTGCCATGAAAGGTGGTTCTATAT	13	3	7	NA	3	3	NA	NA	NA	NA	NA	NA	NA	NA	NA	NA	NA	NA	NA	NA	NA
NC_009333.1	117603	118105	NC_009333.1:117603-118105	N	CA-TT	GCCACTCGGGGGGACAACACTAATCGCCAA-CTATATCCACCACTTGGCGTCTGCCGAAGT	13	2	NA	3	10	NA	NA	NA	NA	NA	NA	NA	NA	NA	NA	NA	NA	NA	NA	NA	NA
NC_009333.1	28837	29179	NC_009333.1:28837-29179	Y	CT-AC	TGTAGCCCCCTTTTATGATATGCGAGGATA-CTTGGCTGCCGCTTCACCTATGGATTTTGT	13	2	NA	NA	9	4	NA	NA	NA	NA	NA	NA	NA	NA	NA	NA	NA	NA	NA	NA	NA
NC_009333.1	117829	118110	NC_009333.1:117829-118110	N	AA-TT	TCGGGGGGACAACACTAATCGCCAACAGAC-TAATGCGGAGAGGAATGGTGGCCTGGTTGA	13	2	NA	NA	6	7	NA	NA	NA	NA	NA	NA	NA	NA	NA	NA	NA	NA	NA	NA	NA
NC_009333.1	28826	29508	NC_009333.1:28826-29508	N	GT-AC	CGATTTGAATGACATAGGCGACAAAGTGAG-TGCCCAGTCACCTTGGCTGCCGCTTCACCT	13	4	NA	NA	NA	NA	NA	NA	NA	3	3	NA	NA	NA	NA	NA	4	NA	NA	3	NA
NC_009333.1	28910	29454	NC_009333.1:28910-29454	N	TT-GC	ATTGTATCAGGCTAGTGCTGTAATGGTGTG-CGCCGATTGTGGGTTGATTGCGTCGCTTTT	13	3	NA	NA	NA	NA	NA	NA	NA	NA	3	NA	NA	NA	NA	NA	6	4	NA	NA	NA
NC_009333.1	29384	29718	NC_009333.1:29384-29718	N	TT-AT	TGTAACAATGATAACGGTGTTTTGGCTGGG-CTTATTGGTGCGTTGTGAAGCATTTTAAAA	13	4	NA	NA	NA	NA	NA	NA	NA	NA	4	NA	NA	NA	NA	NA	3	3	3	NA	NA
NC_009333.1	28830	29331	NC_009333.1:28830-29331	N	AT-CC	AGATAGTGTTGAGGTAATTCTAGAAAGCGG-CAGTCACCTTGGCTGCCGCTTCACCTATGG	13	2	NA	NA	NA	NA	NA	NA	NA	NA	NA	NA	NA	NA	NA	NA	4	9	NA	NA	NA
NC_009333.1	28837	29876	NC_009333.1:28837-29876	N	GG-AC	TAACGTAATGCAACTTACAACATAAATAAA-CTTGGCTGCCGCTTCACCTATGGATTTTGT	13	3	NA	NA	NA	NA	NA	NA	NA	NA	NA	NA	NA	NA	NA	NA	6	3	4	NA	NA
NC_009333.1	28838	29331	NC_009333.1:28838-29331	N	AT-CC	AGATAGTGTTGAGGTAATTCTAGAAAGCGG-TTGGCTGCCGCTTCACCTATGGATTTTGTG	13	4	NA	NA	NA	NA	NA	NA	NA	NA	NA	NA	NA	NA	NA	4	3	3	3	NA	NA
NC_009333.1	28857	29704	NC_009333.1:28857-29704	N	GT-TA	AGGTGAAAGCGTTGTGTAACAATGATAACG-TGGATTTTGTGCTCGCTGCTTGCCTTCTTG	13	3	NA	NA	NA	NA	NA	NA	NA	NA	NA	NA	NA	NA	NA	3	7	NA	3	NA	NA
NC_009333.1	28863	29577	NC_009333.1:28863-29577	N	CG-TT	TGGACTAAAGTGGTGTGCGGCAGCTGGGAG-TTGTGCTCGCTGCTTGCCTTCTTGCCGCTT	13	2	NA	NA	NA	NA	NA	NA	NA	NA	NA	NA	NA	NA	NA	NA	6	NA	7	NA	NA
NC_009333.1	28910	29574	NC_009333.1:28910-29574	N	GA-GC	CATTGGACTAAAGTGGTGTGCGGCAGCTGG-CGCCGATTGTGGGTTGATTGCGTCGCTTTT	13	3	NA	NA	NA	NA	NA	NA	NA	NA	NA	NA	NA	NA	NA	NA	4	6	3	NA	NA
NC_009333.1	28910	29718	NC_009333.1:28910-29718	N	TT-GC	TGTAACAATGATAACGGTGTTTTGGCTGGG-CGCCGATTGTGGGTTGATTGCGTCGCTTTT	13	3	NA	NA	NA	NA	NA	NA	NA	NA	NA	NA	NA	NA	NA	3	5	5	NA	NA	NA
NC_009333.1	28912	29650	NC_009333.1:28912-29650	N	GG-CG	AGTTCCAGGCTAATATTTGATGTTTTGCTA-CCGATTGTGGGTTGATTGCGTCGCTTTTGG	13	2	NA	NA	NA	NA	NA	NA	NA	NA	NA	NA	NA	NA	NA	NA	NA	7	6	NA	NA
NC_009333.1	28927	29314	NC_009333.1:28927-29314	N	GT-GA	GTGTTTGTCTGATTCTTAGATAGTGTTGAG-TTGCGTCGCTTTTGGCAATATACCCATCCT	13	3	NA	NA	NA	NA	NA	NA	NA	NA	NA	NA	NA	NA	NA	3	4	6	NA	NA	NA
NC_009333.1	28972	29331	NC_009333.1:28972-29331	N	AT-GT	AGATAGTGTTGAGGTAATTCTAGAAAGCGG-TTTCCGTCCTACTTTTCCCACATTGGCCTG	13	3	NA	NA	NA	NA	NA	NA	NA	NA	NA	NA	NA	NA	NA	6	4	NA	3	NA	NA
NC_009333.1	28989	29452	NC_009333.1:28989-29452	N	TG-TC	AGATTGTATCAGGCTAGTGCTGTAATGGTG-CCACATTGGCCTGAGAGCTGTAGTACAAAA	13	3	NA	NA	NA	NA	NA	NA	NA	NA	NA	NA	NA	NA	NA	3	NA	4	6	NA	NA
NC_009333.1	29014	29376	NC_009333.1:29014-29376	N	AT-TA	GGCCACTTTGCCCTAAATGTGACAATCTGG-CAAAAAACACCGCGCGGTCTGGAGCTCTCC	13	3	NA	NA	NA	NA	NA	NA	NA	NA	NA	NA	NA	NA	NA	3	5	5	NA	NA	NA
NC_009333.1	29039	29877	NC_009333.1:29039-29877	N	GT-GC	AACGTAATGCAACTTACAACATAAATAAAG-TCTCCATAAGCCCGCAGAACAAAAGCTGCG	13	3	NA	NA	NA	NA	NA	NA	NA	NA	NA	NA	NA	NA	NA	NA	4	4	5	NA	NA
NC_009333.1	29051	29508	NC_009333.1:29051-29508	N	GT-CC	CGATTTGAATGACATAGGCGACAAAGTGAG-CGCAGAACAAAAGCTGCGATTTGCCCAAAA	13	2	NA	NA	NA	NA	NA	NA	NA	NA	NA	NA	NA	NA	NA	4	9	NA	NA	NA	NA
NC_009333.1	29051	29707	NC_009333.1:29051-29707	N	TT-CC	TGAAAGCGTTGTGTAACAATGATAACGGTG-CGCAGAACAAAAGCTGCGATTTGCCCAAAA	13	3	NA	NA	NA	NA	NA	NA	NA	NA	NA	NA	NA	NA	NA	4	6	3	NA	NA	NA
NC_009333.1	29155	29575	NC_009333.1:29155-29575	N	AG-GC	ATTGGACTAAAGTGGTGTGCGGCAGCTGGG-CCCCTTTTATGATATGCGAGGATACTTAAC	13	2	NA	NA	NA	NA	NA	NA	NA	NA	NA	NA	NA	NA	NA	NA	NA	7	6	NA	NA
NC_009333.1	29158	29452	NC_009333.1:29158-29452	N	TG-CC	AGATTGTATCAGGCTAGTGCTGTAATGGTG-CTTTTATGATATGCGAGGATACTTAACGTG	13	2	NA	NA	NA	NA	NA	NA	NA	NA	NA	NA	NA	NA	NA	3	NA	10	NA	NA	NA
NC_009333.1	29158	29704	NC_009333.1:29158-29704	N	GT-CC	AGGTGAAAGCGTTGTGTAACAATGATAACG-CTTTTATGATATGCGAGGATACTTAACGTG	13	3	NA	NA	NA	NA	NA	NA	NA	NA	NA	NA	NA	NA	NA	NA	5	5	3	NA	NA
NC_009333.1	29169	29717	NC_009333.1:29169-29717	N	GT-TA	GTGTAACAATGATAACGGTGTTTTGGCTGG-TGCGAGGATACTTAACGTGTCTGAATGTGG	13	3	NA	NA	NA	NA	NA	NA	NA	NA	NA	NA	NA	NA	NA	3	7	NA	3	NA	NA
NC_009333.1	29228	29704	NC_009333.1:29228-29704	N	GT-CA	AGGTGAAAGCGTTGTGTAACAATGATAACG-CTGGTGTATCAGAACAGTGGTGCACTACCT	13	3	NA	NA	NA	NA	NA	NA	NA	NA	NA	NA	NA	NA	NA	NA	6	3	4	NA	NA
NC_009333.1	29282	29877	NC_009333.1:29282-29877	N	GT-TT	AACGTAATGCAACTTACAACATAAATAAAG-CTGTGTTTGTCTGATTCTTAGATAGTGTTG	13	2	NA	NA	NA	NA	NA	NA	NA	NA	NA	NA	NA	NA	NA	NA	4	9	NA	NA	NA
NC_009333.1	29384	29704	NC_009333.1:29384-29704	N	GT-AT	AGGTGAAAGCGTTGTGTAACAATGATAACG-CTTATTGGTGCGTTGTGAAGCATTTTAAAA	13	2	NA	NA	NA	NA	NA	NA	NA	NA	NA	NA	NA	NA	NA	NA	6	NA	7	NA	NA
NC_009333.1	94889	95302	NC_009333.1:94889-95302	N	TA-CA	CACCGCCGTTGCGGTGGCTAGCGGATAAGG-TAAAATAGCGTCATATACTTATCCAGGCCA	13	3	NA	NA	NA	NA	NA	NA	NA	NA	NA	NA	NA	NA	NA	NA	4	4	NA	5	NA
NC_009333.1	21714	22320	NC_009333.1:21714-22320	N	CA-AA	GTACCACCCGCATATCAGCTTATCCGGTGG-CAAAGCAAGGCAGTCAGCACAGCGACGAGC	12	1	12	NA	NA	NA	NA	NA	NA	NA	NA	NA	NA	NA	NA	NA	NA	NA	NA	NA	NA
NC_009333.1	28840	29701	NC_009333.1:28840-29701	N	AC-TT	TGTAGGTGAAAGCGTTGTGTAACAATGATA-GGCTGCCGCTTCACCTATGGATTTTGTGCT	12	3	5	NA	3	4	NA	NA	NA	NA	NA	NA	NA	NA	NA	NA	NA	NA	NA	NA	NA
NC_009333.1	85100	85437	NC_009333.1:85100-85437	N	TT-TT	TCTATATATCACGGCTAGGTGGCTGACATA-ATCGCAGCCACCACAGCCTGCCGTGTAATA	12	3	6	3	NA	NA	NA	NA	NA	NA	NA	NA	NA	NA	NA	NA	NA	NA	NA	3	NA
NC_009333.1	123842	127462	NC_009333.1:123842-127462	Y	CT-AC	CCCGGGGGCGCCATCCTCGGGAAATCTGGT-CTGTAGAGCCTGGAGTTTCAGGGTGCTCTG	12	3	NA	3	6	3	NA	NA	NA	NA	NA	NA	NA	NA	NA	NA	NA	NA	NA	NA	NA
NC_009333.1	28840	29259	NC_009333.1:28840-29259	N	TC-TT	TGGTGTATCAGAACAGTGGTGCACTACCTA-GGCTGCCGCTTCACCTATGGATTTTGTGCT	12	2	NA	NA	7	5	NA	NA	NA	NA	NA	NA	NA	NA	NA	NA	NA	NA	NA	NA	NA
NC_009333.1	28863	29549	NC_009333.1:28863-29549	N	GA-TT	CAGAAGTTTCAAAGTCGTGTAAGAACATTG-TTGTGCTCGCTGCTTGCCTTCTTGCCGCTT	12	2	NA	NA	6	6	NA	NA	NA	NA	NA	NA	NA	NA	NA	NA	NA	NA	NA	NA	NA
NC_009333.1	29160	29587	NC_009333.1:29160-29587	N	AT-CT	TGGTGTGCGGCAGCTGGGAGCGCTCTTTCA-TTTATGATATGCGAGGATACTTAACGTGTC	12	2	NA	NA	9	NA	NA	NA	NA	NA	3	NA	NA	NA	NA	NA	NA	NA	NA	NA	NA
NC_009333.1	75173	76673	NC_009333.1:75173-76673	N	CA-TT	TACAACGACTAGAGGAAGAGACGCGCACTA-ACAGCGCCTTCCCAAAGTGGCGCGCCCGGT	12	2	NA	NA	7	5	NA	NA	NA	NA	NA	NA	NA	NA	NA	NA	NA	NA	NA	NA	NA
NC_009333.1	117604	118025	NC_009333.1:117604-118025	N	CA-TC	CTGACACTCTTTGGGAGGGCACGCTAGCTT-TATATCCACCACTTGGCGTCTGCCGAAGTC	12	2	NA	NA	6	6	NA	NA	NA	NA	NA	NA	NA	NA	NA	NA	NA	NA	NA	NA	NA
NC_009333.1	28826	29877	NC_009333.1:28826-29877	N	GT-AC	AACGTAATGCAACTTACAACATAAATAAAG-TGCCCAGTCACCTTGGCTGCCGCTTCACCT	12	3	NA	NA	NA	NA	NA	NA	NA	NA	4	NA	NA	NA	NA	NA	NA	4	4	NA	NA
NC_009333.1	28955	29314	NC_009333.1:28955-29314	N	GT-TC	GTGTTTGTCTGATTCTTAGATAGTGTTGAG-CTGGCTTTCGGCTAGGTTTTCCGTCCTACT	12	3	NA	NA	NA	NA	NA	NA	NA	NA	3	NA	NA	NA	NA	4	5	NA	NA	NA	NA
NC_009333.1	29014	29705	NC_009333.1:29014-29705	N	TG-TA	GGTGAAAGCGTTGTGTAACAATGATAACGG-CAAAAAACACCGCGCGGTCTGGAGCTCTCC	12	4	NA	NA	NA	NA	NA	NA	NA	NA	3	NA	NA	NA	NA	NA	3	3	3	NA	NA
NC_009333.1	29179	29707	NC_009333.1:29179-29707	N	TT-TA	TGAAAGCGTTGTGTAACAATGATAACGGTG-CTTAACGTGTCTGAATGTGGAATATAATGT	12	3	NA	NA	NA	NA	NA	NA	NA	NA	3	NA	NA	NA	NA	NA	5	NA	4	NA	NA
NC_009333.1	29384	29705	NC_009333.1:29384-29705	N	TG-AT	GGTGAAAGCGTTGTGTAACAATGATAACGG-CTTATTGGTGCGTTGTGAAGCATTTTAAAA	12	3	NA	NA	NA	NA	NA	NA	NA	NA	3	NA	NA	NA	NA	NA	NA	4	5	NA	NA
NC_009333.1	28828	29466	NC_009333.1:28828-29466	N	GT-TG	TAGTGCTGTAATGGTGTGTTTATTTTTCCA-CCCAGTCACCTTGGCTGCCGCTTCACCTAT	12	3	NA	NA	NA	NA	NA	NA	NA	NA	NA	NA	NA	NA	NA	4	4	4	NA	NA	NA
NC_009333.1	28830	29704	NC_009333.1:28830-29704	N	GT-CC	AGGTGAAAGCGTTGTGTAACAATGATAACG-CAGTCACCTTGGCTGCCGCTTCACCTATGG	12	2	NA	NA	NA	NA	NA	NA	NA	NA	NA	NA	NA	NA	NA	NA	8	4	NA	NA	NA
NC_009333.1	28837	29649	NC_009333.1:28837-29649	N	AG-AC	AAGTTCCAGGCTAATATTTGATGTTTTGCT-CTTGGCTGCCGCTTCACCTATGGATTTTGT	12	2	NA	NA	NA	NA	NA	NA	NA	NA	NA	NA	NA	NA	NA	NA	9	NA	3	NA	NA
NC_009333.1	28857	29877	NC_009333.1:28857-29877	N	GT-TA	AACGTAATGCAACTTACAACATAAATAAAG-TGGATTTTGTGCTCGCTGCTTGCCTTCTTG	12	2	NA	NA	NA	NA	NA	NA	NA	NA	NA	NA	NA	NA	NA	NA	6	6	NA	NA	NA
NC_009333.1	28861	29577	NC_009333.1:28861-29577	N	CG-GA	TGGACTAAAGTGGTGTGCGGCAGCTGGGAG-TTTTGTGCTCGCTGCTTGCCTTCTTGCCGC	12	3	NA	NA	NA	NA	NA	NA	NA	NA	NA	NA	NA	NA	NA	3	NA	6	3	NA	NA
NC_009333.1	28862	29508	NC_009333.1:28862-29508	N	GT-AT	CGATTTGAATGACATAGGCGACAAAGTGAG-TTTGTGCTCGCTGCTTGCCTTCTTGCCGCT	12	3	NA	NA	NA	NA	NA	NA	NA	NA	NA	NA	NA	NA	NA	4	4	NA	4	NA	NA
NC_009333.1	28917	29575	NC_009333.1:28917-29575	N	AG-AT	ATTGGACTAAAGTGGTGTGCGGCAGCTGGG-TGTGGGTTGATTGCGTCGCTTTTGGCAATA	12	2	NA	NA	NA	NA	NA	NA	NA	NA	NA	NA	NA	NA	NA	NA	NA	5	7	NA	NA
NC_009333.1	28949	29508	NC_009333.1:28949-29508	N	GT-TA	CGATTTGAATGACATAGGCGACAAAGTGAG-CCCATCCTGGCTTTCGGCTAGGTTTTCCGT	12	3	NA	NA	NA	NA	NA	NA	NA	NA	NA	NA	NA	NA	NA	NA	5	3	4	NA	NA
NC_009333.1	28949	29707	NC_009333.1:28949-29707	N	TT-TA	TGAAAGCGTTGTGTAACAATGATAACGGTG-CCCATCCTGGCTTTCGGCTAGGTTTTCCGT	12	3	NA	NA	NA	NA	NA	NA	NA	NA	NA	NA	NA	NA	NA	NA	6	3	3	NA	NA
NC_009333.1	28972	29314	NC_009333.1:28972-29314	N	GT-GT	GTGTTTGTCTGATTCTTAGATAGTGTTGAG-TTTCCGTCCTACTTTTCCCACATTGGCCTG	12	3	NA	NA	NA	NA	NA	NA	NA	NA	NA	NA	NA	NA	NA	NA	5	4	3	NA	NA
NC_009333.1	28980	29452	NC_009333.1:28980-29452	N	TG-TC	AGATTGTATCAGGCTAGTGCTGTAATGGTG-CTACTTTTCCCACATTGGCCTGAGAGCTGT	12	3	NA	NA	NA	NA	NA	NA	NA	NA	NA	NA	NA	NA	NA	NA	5	3	4	NA	NA
NC_009333.1	28983	29331	NC_009333.1:28983-29331	N	AT-TA	AGATAGTGTTGAGGTAATTCTAGAAAGCGG-CTTTTCCCACATTGGCCTGAGAGCTGTAGT	12	2	NA	NA	NA	NA	NA	NA	NA	NA	NA	NA	NA	NA	NA	NA	NA	8	4	NA	NA
NC_009333.1	28988	29707	NC_009333.1:28988-29707	N	TT-TT	TGAAAGCGTTGTGTAACAATGATAACGGTG-CCCACATTGGCCTGAGAGCTGTAGTACAAA	12	3	NA	NA	NA	NA	NA	NA	NA	NA	NA	NA	NA	NA	NA	NA	6	3	3	NA	NA
NC_009333.1	29014	29347	NC_009333.1:29014-29347	N	GC-TA	ATTCTAGAAAGCGGATTGAGTGTAAATCGG-CAAAAAACACCGCGCGGTCTGGAGCTCTCC	12	3	NA	NA	NA	NA	NA	NA	NA	NA	NA	NA	NA	NA	NA	3	3	6	NA	NA	NA
NC_009333.1	29014	29508	NC_009333.1:29014-29508	N	GT-TA	CGATTTGAATGACATAGGCGACAAAGTGAG-CAAAAAACACCGCGCGGTCTGGAGCTCTCC	12	2	NA	NA	NA	NA	NA	NA	NA	NA	NA	NA	NA	NA	NA	6	6	NA	NA	NA	NA
NC_009333.1	29032	29508	NC_009333.1:29032-29508	N	GT-GT	CGATTTGAATGACATAGGCGACAAAGTGAG-CTGGAGCTCTCCATAAGCCCGCAGAACAAA	12	2	NA	NA	NA	NA	NA	NA	NA	NA	NA	NA	NA	NA	NA	NA	7	5	NA	NA	NA
NC_009333.1	29051	29314	NC_009333.1:29051-29314	N	GT-CC	GTGTTTGTCTGATTCTTAGATAGTGTTGAG-CGCAGAACAAAAGCTGCGATTTGCCCAAAA	12	3	NA	NA	NA	NA	NA	NA	NA	NA	NA	NA	NA	NA	NA	3	5	4	NA	NA	NA
NC_009333.1	29051	29704	NC_009333.1:29051-29704	N	GT-CC	AGGTGAAAGCGTTGTGTAACAATGATAACG-CGCAGAACAAAAGCTGCGATTTGCCCAAAA	12	3	NA	NA	NA	NA	NA	NA	NA	NA	NA	NA	NA	NA	NA	NA	6	3	3	NA	NA
NC_009333.1	29070	29331	NC_009333.1:29070-29331	N	AT-GA	AGATAGTGTTGAGGTAATTCTAGAAAGCGG-TTTGCCCAAAAACCTTGCCATGGCAACTAT	12	3	NA	NA	NA	NA	NA	NA	NA	NA	NA	NA	NA	NA	NA	5	4	NA	3	NA	NA
NC_009333.1	29076	29650	NC_009333.1:29076-29650	N	GG-CC	AGTTCCAGGCTAATATTTGATGTTTTGCTA-CAAAAACCTTGCCATGGCAACTATACAGTC	12	2	NA	NA	NA	NA	NA	NA	NA	NA	NA	NA	NA	NA	NA	NA	7	5	NA	NA	NA
NC_009333.1	29169	29566	NC_009333.1:29169-29566	N	GC-TA	TGTAAGAACATTGGACTAAAGTGGTGTGCG-TGCGAGGATACTTAACGTGTCTGAATGTGG	12	3	NA	NA	NA	NA	NA	NA	NA	NA	NA	NA	NA	NA	NA	NA	3	5	4	NA	NA
NC_009333.1	29226	29707	NC_009333.1:29226-29707	N	TT-CC	TGAAAGCGTTGTGTAACAATGATAACGGTG-CACTGGTGTATCAGAACAGTGGTGCACTAC	12	3	NA	NA	NA	NA	NA	NA	NA	NA	NA	NA	NA	NA	NA	3	5	4	NA	NA	NA
NC_009333.1	29236	29704	NC_009333.1:29236-29704	N	GT-TA	AGGTGAAAGCGTTGTGTAACAATGATAACG-TCAGAACAGTGGTGCACTACCTATCTGCTC	12	3	NA	NA	NA	NA	NA	NA	NA	NA	NA	NA	NA	NA	NA	4	3	5	NA	NA	NA
NC_009333.1	29253	29577	NC_009333.1:29253-29577	N	CG-AC	TGGACTAAAGTGGTGTGCGGCAGCTGGGAG-TACCTATCTGCTCATTCGTTGTTTCGGTTC	12	3	NA	NA	NA	NA	NA	NA	NA	NA	NA	NA	NA	NA	NA	NA	4	3	5	NA	NA
NC_009333.1	29275	29877	NC_009333.1:29275-29877	N	GT-GT	AACGTAATGCAACTTACAACATAAATAAAG-TTCGGTTCTGTGTTTGTCTGATTCTTAGAT	12	4	NA	NA	NA	NA	NA	NA	NA	NA	NA	NA	NA	NA	NA	3	3	3	3	NA	NA
NC_009333.1	22261	22465	NC_009333.1:22261-22465	N	TT-CC	CGCAACACCCAGCACATGCTCCACATACAG-TTCTGGCGACAATACACGGTGGACGTCCAG	11	3	3	5	NA	NA	NA	NA	NA	NA	NA	NA	NA	NA	NA	NA	NA	NA	NA	3	NA
NC_009333.1	28866	29554	NC_009333.1:28866-29554	N	AA-TG	GTTTCAAAGTCGTGTAAGAACATTGGACTA-TGCTCGCTGCTTGCCTTCTTGCCGCTTCTG	11	3	NA	3	5	3	NA	NA	NA	NA	NA	NA	NA	NA	NA	NA	NA	NA	NA	NA	NA
NC_009333.1	28893	29508	NC_009333.1:28893-29508	N	GT-TT	CGATTTGAATGACATAGGCGACAAAGTGAG-CTGGTTTTCATTGGTGCCGCCGATTGTGGG	11	3	NA	3	NA	NA	NA	NA	NA	NA	NA	NA	NA	NA	NA	3	5	NA	NA	NA	NA
NC_009333.1	107252	107695	NC_009333.1:107252-107695	N	GC-GC	GGCGTTCAAGGATTTCAACTTCGCCGTCCT-GCGGACAAGTGGGCCACTGCCGTGACAAGG	11	3	3	NA	NA	NA	NA	NA	NA	NA	NA	NA	NA	NA	NA	NA	NA	NA	3	NA	5
NC_009333.1	117737	118102	NC_009333.1:117737-118102	N	CA-TG	CTGGCCACTCGGGGGGACAACACTAATCGC-CAAAATGTGCTTTGCTGGAGGCCAACTTCC	11	2	3	NA	NA	8	NA	NA	NA	NA	NA	NA	NA	NA	NA	NA	NA	NA	NA	NA	NA
NC_009333.1	28865	29518	NC_009333.1:28865-29518	N	TC-TT	GACATAGGCGACAAAGTGAGGTGGCATTTG-GTGCTCGCTGCTTGCCTTCTTGCCGCTTCT	11	2	NA	NA	8	3	NA	NA	NA	NA	NA	NA	NA	NA	NA	NA	NA	NA	NA	NA	NA
NC_009333.1	77065	77308	NC_009333.1:77065-77308	N	TA-AA	GCCCCTGGGCGCGGCCATGTCAGGTACGCG-TATTGTCCTGACCCTGGCTTCGATTTTCTT	11	2	NA	NA	8	3	NA	NA	NA	NA	NA	NA	NA	NA	NA	NA	NA	NA	NA	NA	NA
NC_009333.1	94890	95228	NC_009333.1:94890-95228	N	AA-AT	AGAAGGTAGTACACCATAAATGCTCCGCAG-AAAATAGCGTCATATACTTATCCAGGCCAA	11	3	NA	NA	NA	3	NA	NA	NA	NA	NA	NA	NA	NA	NA	NA	NA	NA	4	4	NA
NC_009333.1	28861	29508	NC_009333.1:28861-29508	N	GT-GA	CGATTTGAATGACATAGGCGACAAAGTGAG-TTTTGTGCTCGCTGCTTGCCTTCTTGCCGC	11	3	NA	NA	NA	NA	NA	NA	NA	NA	3	NA	NA	NA	NA	NA	4	NA	4	NA	NA
NC_009333.1	28862	29704	NC_009333.1:28862-29704	N	GT-AT	AGGTGAAAGCGTTGTGTAACAATGATAACG-TTTGTGCTCGCTGCTTGCCTTCTTGCCGCT	11	3	NA	NA	NA	NA	NA	NA	NA	NA	4	NA	NA	NA	NA	NA	4	3	NA	NA	NA
NC_009333.1	28885	29877	NC_009333.1:28885-29877	N	GT-CT	AACGTAATGCAACTTACAACATAAATAAAG-TGCCGCTTCTGGTTTTCATTGGTGCCGCCG	11	3	NA	NA	NA	NA	NA	NA	NA	NA	3	NA	NA	NA	NA	NA	3	NA	5	NA	NA
NC_009333.1	28910	29313	NC_009333.1:28910-29313	N	GG-GC	TGTGTTTGTCTGATTCTTAGATAGTGTTGA-CGCCGATTGTGGGTTGATTGCGTCGCTTTT	11	2	NA	NA	NA	NA	NA	NA	NA	NA	8	NA	NA	NA	NA	NA	NA	3	NA	NA	NA
NC_009333.1	28910	29825	NC_009333.1:28910-29825	N	GC-GC	TTATACTTTTGACAATTTAACGTGCCTAGA-CGCCGATTGTGGGTTGATTGCGTCGCTTTT	11	2	NA	NA	NA	NA	NA	NA	NA	NA	3	NA	NA	NA	NA	NA	8	NA	NA	NA	NA
NC_009333.1	28928	29575	NC_009333.1:28928-29575	N	AG-AT	ATTGGACTAAAGTGGTGTGCGGCAGCTGGG-TGCGTCGCTTTTGGCAATATACCCATCCTG	11	3	NA	NA	NA	NA	NA	NA	NA	NA	4	NA	NA	NA	NA	NA	3	4	NA	NA	NA
NC_009333.1	29275	29577	NC_009333.1:29275-29577	N	CG-GT	TGGACTAAAGTGGTGTGCGGCAGCTGGGAG-TTCGGTTCTGTGTTTGTCTGATTCTTAGAT	11	3	NA	NA	NA	NA	NA	NA	NA	NA	4	NA	NA	NA	NA	NA	4	3	NA	NA	NA
NC_009333.1	28828	29650	NC_009333.1:28828-29650	N	GG-TG	AGTTCCAGGCTAATATTTGATGTTTTGCTA-CCCAGTCACCTTGGCTGCCGCTTCACCTAT	11	3	NA	NA	NA	NA	NA	NA	NA	NA	NA	NA	NA	NA	NA	NA	3	4	4	NA	NA
NC_009333.1	28830	29508	NC_009333.1:28830-29508	N	GT-CC	CGATTTGAATGACATAGGCGACAAAGTGAG-CAGTCACCTTGGCTGCCGCTTCACCTATGG	11	3	NA	NA	NA	NA	NA	NA	NA	NA	NA	NA	NA	NA	NA	NA	5	3	3	NA	NA
NC_009333.1	28837	29562	NC_009333.1:28837-29562	N	TG-AC	GTCGTGTAAGAACATTGGACTAAAGTGGTG-CTTGGCTGCCGCTTCACCTATGGATTTTGT	11	2	NA	NA	NA	NA	NA	NA	NA	NA	NA	NA	NA	NA	NA	NA	NA	7	4	NA	NA
NC_009333.1	28843	29314	NC_009333.1:28843-29314	N	GT-GC	GTGTTTGTCTGATTCTTAGATAGTGTTGAG-TGCCGCTTCACCTATGGATTTTGTGCTCGC	11	3	NA	NA	NA	NA	NA	NA	NA	NA	NA	NA	NA	NA	NA	3	5	3	NA	NA	NA
NC_009333.1	28843	29331	NC_009333.1:28843-29331	N	AT-GC	AGATAGTGTTGAGGTAATTCTAGAAAGCGG-TGCCGCTTCACCTATGGATTTTGTGCTCGC	11	3	NA	NA	NA	NA	NA	NA	NA	NA	NA	NA	NA	NA	NA	3	5	3	NA	NA	NA
NC_009333.1	28856	29577	NC_009333.1:28856-29577	N	CG-CT	TGGACTAAAGTGGTGTGCGGCAGCTGGGAG-ATGGATTTTGTGCTCGCTGCTTGCCTTCTT	11	2	NA	NA	NA	NA	NA	NA	NA	NA	NA	NA	NA	NA	NA	NA	NA	6	5	NA	NA
NC_009333.1	28861	29331	NC_009333.1:28861-29331	N	AT-GA	AGATAGTGTTGAGGTAATTCTAGAAAGCGG-TTTTGTGCTCGCTGCTTGCCTTCTTGCCGC	11	2	NA	NA	NA	NA	NA	NA	NA	NA	NA	NA	NA	NA	NA	NA	7	NA	4	NA	NA
NC_009333.1	28863	29331	NC_009333.1:28863-29331	N	AT-TT	AGATAGTGTTGAGGTAATTCTAGAAAGCGG-TTGTGCTCGCTGCTTGCCTTCTTGCCGCTT	11	3	NA	NA	NA	NA	NA	NA	NA	NA	NA	NA	NA	NA	NA	NA	3	4	4	NA	NA
NC_009333.1	28864	29331	NC_009333.1:28864-29331	N	AT-TT	AGATAGTGTTGAGGTAATTCTAGAAAGCGG-TGTGCTCGCTGCTTGCCTTCTTGCCGCTTC	11	2	NA	NA	NA	NA	NA	NA	NA	NA	NA	NA	NA	NA	NA	NA	NA	3	8	NA	NA
NC_009333.1	28883	29331	NC_009333.1:28883-29331	N	AT-TT	AGATAGTGTTGAGGTAATTCTAGAAAGCGG-CTTGCCGCTTCTGGTTTTCATTGGTGCCGC	11	3	NA	NA	NA	NA	NA	NA	NA	NA	NA	NA	NA	NA	NA	NA	4	3	4	NA	NA
NC_009333.1	28910	29477	NC_009333.1:28910-29477	N	TC-GC	TGGTGTGTTTATTTTTCCAGTGTAAGCAAG-CGCCGATTGTGGGTTGATTGCGTCGCTTTT	11	2	NA	NA	NA	NA	NA	NA	NA	NA	NA	NA	NA	NA	NA	4	7	NA	NA	NA	NA
NC_009333.1	28910	29876	NC_009333.1:28910-29876	N	GG-GC	TAACGTAATGCAACTTACAACATAAATAAA-CGCCGATTGTGGGTTGATTGCGTCGCTTTT	11	3	NA	NA	NA	NA	NA	NA	NA	NA	NA	NA	NA	NA	NA	3	5	3	NA	NA	NA
NC_009333.1	28927	29577	NC_009333.1:28927-29577	N	CG-GA	TGGACTAAAGTGGTGTGCGGCAGCTGGGAG-TTGCGTCGCTTTTGGCAATATACCCATCCT	11	2	NA	NA	NA	NA	NA	NA	NA	NA	NA	NA	NA	NA	NA	NA	5	6	NA	NA	NA
NC_009333.1	28928	29577	NC_009333.1:28928-29577	N	CG-AT	TGGACTAAAGTGGTGTGCGGCAGCTGGGAG-TGCGTCGCTTTTGGCAATATACCCATCCTG	11	2	NA	NA	NA	NA	NA	NA	NA	NA	NA	NA	NA	NA	NA	NA	6	5	NA	NA	NA
NC_009333.1	28949	29704	NC_009333.1:28949-29704	N	GT-TA	AGGTGAAAGCGTTGTGTAACAATGATAACG-CCCATCCTGGCTTTCGGCTAGGTTTTCCGT	11	2	NA	NA	NA	NA	NA	NA	NA	NA	NA	NA	NA	NA	NA	NA	7	NA	4	NA	NA
NC_009333.1	28972	29508	NC_009333.1:28972-29508	N	GT-GT	CGATTTGAATGACATAGGCGACAAAGTGAG-TTTCCGTCCTACTTTTCCCACATTGGCCTG	11	3	NA	NA	NA	NA	NA	NA	NA	NA	NA	NA	NA	NA	NA	3	5	3	NA	NA	NA
NC_009333.1	28983	29877	NC_009333.1:28983-29877	N	GT-TA	AACGTAATGCAACTTACAACATAAATAAAG-CTTTTCCCACATTGGCCTGAGAGCTGTAGT	11	3	NA	NA	NA	NA	NA	NA	NA	NA	NA	NA	NA	NA	NA	NA	4	3	4	NA	NA
NC_009333.1	29033	29508	NC_009333.1:29033-29508	N	GT-TC	CGATTTGAATGACATAGGCGACAAAGTGAG-TGGAGCTCTCCATAAGCCCGCAGAACAAAA	11	2	NA	NA	NA	NA	NA	NA	NA	NA	NA	NA	NA	NA	NA	NA	8	3	NA	NA	NA
NC_009333.1	29039	29575	NC_009333.1:29039-29575	N	AG-GC	ATTGGACTAAAGTGGTGTGCGGCAGCTGGG-TCTCCATAAGCCCGCAGAACAAAAGCTGCG	11	2	NA	NA	NA	NA	NA	NA	NA	NA	NA	NA	NA	NA	NA	NA	NA	7	4	NA	NA
NC_009333.1	29051	29452	NC_009333.1:29051-29452	N	TG-CC	AGATTGTATCAGGCTAGTGCTGTAATGGTG-CGCAGAACAAAAGCTGCGATTTGCCCAAAA	11	3	NA	NA	NA	NA	NA	NA	NA	NA	NA	NA	NA	NA	NA	NA	4	4	3	NA	NA
NC_009333.1	29051	29877	NC_009333.1:29051-29877	N	GT-CC	AACGTAATGCAACTTACAACATAAATAAAG-CGCAGAACAAAAGCTGCGATTTGCCCAAAA	11	2	NA	NA	NA	NA	NA	NA	NA	NA	NA	NA	NA	NA	NA	NA	5	NA	6	NA	NA
NC_009333.1	29180	29877	NC_009333.1:29180-29877	N	GT-AC	AACGTAATGCAACTTACAACATAAATAAAG-TTAACGTGTCTGAATGTGGAATATAATGTG	11	2	NA	NA	NA	NA	NA	NA	NA	NA	NA	NA	NA	NA	NA	NA	6	NA	5	NA	NA
NC_009333.1	29226	29575	NC_009333.1:29226-29575	N	AG-CC	ATTGGACTAAAGTGGTGTGCGGCAGCTGGG-CACTGGTGTATCAGAACAGTGGTGCACTAC	11	3	NA	NA	NA	NA	NA	NA	NA	NA	NA	NA	NA	NA	NA	3	3	NA	5	NA	NA
NC_009333.1	29237	29575	NC_009333.1:29237-29575	N	AG-AT	ATTGGACTAAAGTGGTGTGCGGCAGCTGGG-CAGAACAGTGGTGCACTACCTATCTGCTCA	11	2	NA	NA	NA	NA	NA	NA	NA	NA	NA	NA	NA	NA	NA	NA	NA	6	5	NA	NA
NC_009333.1	29237	29877	NC_009333.1:29237-29877	N	GT-AT	AACGTAATGCAACTTACAACATAAATAAAG-CAGAACAGTGGTGCACTACCTATCTGCTCA	11	2	NA	NA	NA	NA	NA	NA	NA	NA	NA	NA	NA	NA	NA	NA	4	7	NA	NA	NA
NC_009333.1	29282	29704	NC_009333.1:29282-29704	N	GT-TT	AGGTGAAAGCGTTGTGTAACAATGATAACG-CTGTGTTTGTCTGATTCTTAGATAGTGTTG	11	2	NA	NA	NA	NA	NA	NA	NA	NA	NA	NA	NA	NA	NA	NA	4	NA	7	NA	NA
NC_009333.1	29430	29877	NC_009333.1:29430-29877	N	GT-TA	AACGTAATGCAACTTACAACATAAATAAAG-TCAGGCTAGTGCTGTAATGGTGTGTTTATT	11	2	NA	NA	NA	NA	NA	NA	NA	NA	NA	NA	NA	NA	NA	NA	7	4	NA	NA	NA
NC_009333.1	29461	29877	NC_009333.1:29461-29877	N	GT-TT	AACGTAATGCAACTTACAACATAAATAAAG-TTCCAGTGTAAGCAAGTCGATTTGAATGAC	11	3	NA	NA	NA	NA	NA	NA	NA	NA	NA	NA	NA	NA	NA	NA	4	3	4	NA	NA
NC_009333.1	94889	95311	NC_009333.1:94889-95311	N	TA-CA	TGCGGTGGCTAGCGGATAAGGTAACAGCAG-TAAAATAGCGTCATATACTTATCCAGGCCA	11	3	NA	NA	NA	NA	NA	NA	NA	NA	NA	NA	NA	NA	NA	4	NA	4	NA	3	NA
NC_009333.1	28862	29628	NC_009333.1:28862-29628	N	GC-AT	TTAATGTGTATGTTGTGTTGGAAGTTCCAG-TTTGTGCTCGCTGCTTGCCTTCTTGCCGCT	10	3	3	NA	NA	NA	NA	NA	NA	NA	NA	NA	NA	NA	NA	NA	4	3	NA	NA	NA
NC_009333.1	28886	29554	NC_009333.1:28886-29554	N	AA-TT	GTTTCAAAGTCGTGTAAGAACATTGGACTA-GCCGCTTCTGGTTTTCATTGGTGCCGCCGA	10	2	NA	6	4	NA	NA	NA	NA	NA	NA	NA	NA	NA	NA	NA	NA	NA	NA	NA	NA
NC_009333.1	28938	29361	NC_009333.1:28938-29361	N	AA-TT	ATTGAGTGTAAATCGGGCCACTTTGCCCTA-TTGGCAATATACCCATCCTGGCTTTCGGCT	10	2	NA	6	4	NA	NA	NA	NA	NA	NA	NA	NA	NA	NA	NA	NA	NA	NA	NA	NA
NC_009333.1	28987	29446	NC_009333.1:28987-29446	N	AT-TT	CGTTTTAGATTGTATCAGGCTAGTGCTGTA-TCCCACATTGGCCTGAGAGCTGTAGTACAA	10	3	3	NA	3	4	NA	NA	NA	NA	NA	NA	NA	NA	NA	NA	NA	NA	NA	NA	NA
NC_009333.1	29286	29513	NC_009333.1:29286-29513	N	AT-GT	TGAATGACATAGGCGACAAAGTGAGGTGGC-GTTTGTCTGATTCTTAGATAGTGTTGAGGT	10	2	6	NA	NA	NA	NA	NA	NA	NA	NA	NA	NA	NA	NA	NA	4	NA	NA	NA	NA
NC_009333.1	76267	76544	NC_009333.1:76267-76544	N	TG-AA	TTCTGTCTCATCTACAGGATCATATTCATC-TGTCTCCGTATCTGTTGAAGATACGTCTGC	10	3	3	NA	NA	NA	NA	NA	NA	NA	NA	NA	NA	NA	NA	4	NA	NA	NA	3	NA
NC_009333.1	96602	96929	NC_009333.1:96602-96929	N	GA-CT	TGTTCTGGAGACGATAGACTGCCTTAAATA-GAAGCTAACGTCTCCACTGCCTTCCGTGTG	10	3	NA	3	NA	NA	NA	NA	NA	NA	NA	NA	NA	NA	NA	3	NA	NA	NA	4	NA
NC_009333.1	28938	29238	NC_009333.1:28938-29238	N	AG-TT	TGAAAGGAAAGCAGCGCCCACTGGTGTATC-TTGGCAATATACCCATCCTGGCTTTCGGCT	10	1	NA	NA	10	NA	NA	NA	NA	NA	NA	NA	NA	NA	NA	NA	NA	NA	NA	NA	NA
NC_009333.1	28986	29270	NC_009333.1:28986-29270	N	GT-TT	AACAGTGGTGCACTACCTATCTGCTCATTC-TTCCCACATTGGCCTGAGAGCTGTAGTACA	10	2	NA	NA	6	4	NA	NA	NA	NA	NA	NA	NA	NA	NA	NA	NA	NA	NA	NA	NA
NC_009333.1	87777	88898	NC_009333.1:87777-88898	Y	CT-AC	TATCGCTGCCGGCAGGCAGGGGCGCGGGGG-CGACAAATGTTCCCGCTTGGGCGTGCGGCG	10	2	NA	NA	3	7	NA	NA	NA	NA	NA	NA	NA	NA	NA	NA	NA	NA	NA	NA	NA
NC_009333.1	117629	118106	NC_009333.1:117629-118106	N	AG-CG	CCACTCGGGGGGACAACACTAATCGCCAAC-AAGTCAGTGCCACAATTTCATTAACAAACA	10	2	NA	NA	6	4	NA	NA	NA	NA	NA	NA	NA	NA	NA	NA	NA	NA	NA	NA	NA
NC_009333.1	28862	29347	NC_009333.1:28862-29347	N	GC-AT	ATTCTAGAAAGCGGATTGAGTGTAAATCGG-TTTGTGCTCGCTGCTTGCCTTCTTGCCGCT	10	3	NA	NA	NA	NA	NA	NA	NA	NA	3	NA	NA	NA	NA	4	3	NA	NA	NA	NA
NC_009333.1	29040	29452	NC_009333.1:29040-29452	N	TG-CT	AGATTGTATCAGGCTAGTGCTGTAATGGTG-CTCCATAAGCCCGCAGAACAAAAGCTGCGA	10	3	NA	NA	NA	NA	NA	NA	NA	NA	4	NA	NA	NA	NA	NA	NA	3	3	NA	NA
NC_009333.1	29076	29331	NC_009333.1:29076-29331	N	AT-CC	AGATAGTGTTGAGGTAATTCTAGAAAGCGG-CAAAAACCTTGCCATGGCAACTATACAGTC	10	3	NA	NA	NA	NA	NA	NA	NA	NA	3	NA	NA	NA	NA	NA	3	4	NA	NA	NA
NC_009333.1	29406	29877	NC_009333.1:29406-29877	N	GT-CA	AACGTAATGCAACTTACAACATAAATAAAG-TTTTAAAATGCGTTTTAGATTGTATCAGGC	10	3	NA	NA	NA	NA	NA	NA	NA	NA	3	NA	NA	NA	NA	NA	4	NA	3	NA	NA
NC_009333.1	28828	29663	NC_009333.1:28828-29663	N	TG-TG	TATTTGATGTTTTGCTAGGTTGACTAACGA-CCCAGTCACCTTGGCTGCCGCTTCACCTAT	10	2	NA	NA	NA	NA	NA	NA	NA	NA	NA	NA	NA	NA	NA	4	6	NA	NA	NA	NA
NC_009333.1	28837	29508	NC_009333.1:28837-29508	N	GT-AC	CGATTTGAATGACATAGGCGACAAAGTGAG-CTTGGCTGCCGCTTCACCTATGGATTTTGT	10	3	NA	NA	NA	NA	NA	NA	NA	NA	NA	NA	NA	NA	NA	NA	3	3	4	NA	NA
NC_009333.1	28837	29705	NC_009333.1:28837-29705	N	TG-AC	GGTGAAAGCGTTGTGTAACAATGATAACGG-CTTGGCTGCCGCTTCACCTATGGATTTTGT	10	3	NA	NA	NA	NA	NA	NA	NA	NA	NA	NA	NA	NA	NA	NA	3	3	4	NA	NA
NC_009333.1	28856	29314	NC_009333.1:28856-29314	N	GT-CT	GTGTTTGTCTGATTCTTAGATAGTGTTGAG-ATGGATTTTGTGCTCGCTGCTTGCCTTCTT	10	3	NA	NA	NA	NA	NA	NA	NA	NA	NA	NA	NA	NA	NA	NA	4	3	3	NA	NA
NC_009333.1	28856	29452	NC_009333.1:28856-29452	N	TG-CT	AGATTGTATCAGGCTAGTGCTGTAATGGTG-ATGGATTTTGTGCTCGCTGCTTGCCTTCTT	10	2	NA	NA	NA	NA	NA	NA	NA	NA	NA	NA	NA	NA	NA	NA	4	NA	6	NA	NA
NC_009333.1	28857	29826	NC_009333.1:28857-29826	N	CT-TA	TATACTTTTGACAATTTAACGTGCCTAGAG-TGGATTTTGTGCTCGCTGCTTGCCTTCTTG	10	2	NA	NA	NA	NA	NA	NA	NA	NA	NA	NA	NA	NA	NA	4	6	NA	NA	NA	NA
NC_009333.1	28858	29577	NC_009333.1:28858-29577	N	CG-AT	TGGACTAAAGTGGTGTGCGGCAGCTGGGAG-GGATTTTGTGCTCGCTGCTTGCCTTCTTGC	10	3	NA	NA	NA	NA	NA	NA	NA	NA	NA	NA	NA	NA	NA	NA	3	3	4	NA	NA
NC_009333.1	28863	29508	NC_009333.1:28863-29508	N	GT-TT	CGATTTGAATGACATAGGCGACAAAGTGAG-TTGTGCTCGCTGCTTGCCTTCTTGCCGCTT	10	2	NA	NA	NA	NA	NA	NA	NA	NA	NA	NA	NA	NA	NA	5	5	NA	NA	NA	NA
NC_009333.1	28883	29314	NC_009333.1:28883-29314	N	GT-TT	GTGTTTGTCTGATTCTTAGATAGTGTTGAG-CTTGCCGCTTCTGGTTTTCATTGGTGCCGC	10	2	NA	NA	NA	NA	NA	NA	NA	NA	NA	NA	NA	NA	NA	NA	5	5	NA	NA	NA
NC_009333.1	28893	29560	NC_009333.1:28893-29560	N	TG-TT	AAGTCGTGTAAGAACATTGGACTAAAGTGG-CTGGTTTTCATTGGTGCCGCCGATTGTGGG	10	3	NA	NA	NA	NA	NA	NA	NA	NA	NA	NA	NA	NA	NA	3	3	NA	4	NA	NA
NC_009333.1	28910	29285	NC_009333.1:28910-29285	N	TG-GC	CCTATCTGCTCATTCGTTGTTTCGGTTCTG-CGCCGATTGTGGGTTGATTGCGTCGCTTTT	10	1	NA	NA	NA	NA	NA	NA	NA	NA	NA	NA	NA	NA	NA	NA	10	NA	NA	NA	NA
NC_009333.1	28913	29314	NC_009333.1:28913-29314	N	GT-GC	GTGTTTGTCTGATTCTTAGATAGTGTTGAG-CGATTGTGGGTTGATTGCGTCGCTTTTGGC	10	2	NA	NA	NA	NA	NA	NA	NA	NA	NA	NA	NA	NA	NA	NA	5	5	NA	NA	NA
NC_009333.1	28947	29877	NC_009333.1:28947-29877	N	GT-TA	AACGTAATGCAACTTACAACATAAATAAAG-TACCCATCCTGGCTTTCGGCTAGGTTTTCC	10	2	NA	NA	NA	NA	NA	NA	NA	NA	NA	NA	NA	NA	NA	NA	NA	4	6	NA	NA
NC_009333.1	28988	29508	NC_009333.1:28988-29508	N	GT-TT	CGATTTGAATGACATAGGCGACAAAGTGAG-CCCACATTGGCCTGAGAGCTGTAGTACAAA	10	2	NA	NA	NA	NA	NA	NA	NA	NA	NA	NA	NA	NA	NA	NA	7	3	NA	NA	NA
NC_009333.1	28988	29575	NC_009333.1:28988-29575	N	AG-TT	ATTGGACTAAAGTGGTGTGCGGCAGCTGGG-CCCACATTGGCCTGAGAGCTGTAGTACAAA	10	3	NA	NA	NA	NA	NA	NA	NA	NA	NA	NA	NA	NA	NA	NA	4	3	3	NA	NA
NC_009333.1	28989	29331	NC_009333.1:28989-29331	N	AT-TC	AGATAGTGTTGAGGTAATTCTAGAAAGCGG-CCACATTGGCCTGAGAGCTGTAGTACAAAA	10	2	NA	NA	NA	NA	NA	NA	NA	NA	NA	NA	NA	NA	NA	NA	5	5	NA	NA	NA
NC_009333.1	29032	29877	NC_009333.1:29032-29877	N	GT-GT	AACGTAATGCAACTTACAACATAAATAAAG-CTGGAGCTCTCCATAAGCCCGCAGAACAAA	10	2	NA	NA	NA	NA	NA	NA	NA	NA	NA	NA	NA	NA	NA	NA	NA	4	6	NA	NA
NC_009333.1	29090	29577	NC_009333.1:29090-29577	N	CG-CA	TGGACTAAAGTGGTGTGCGGCAGCTGGGAG-TGGCAACTATACAGTCACCCCTTGCGGGTT	10	3	NA	NA	NA	NA	NA	NA	NA	NA	NA	NA	NA	NA	NA	3	4	3	NA	NA	NA
NC_009333.1	29169	29655	NC_009333.1:29169-29655	N	AC-TA	CAGGCTAATATTTGATGTTTTGCTAGGTTG-TGCGAGGATACTTAACGTGTCTGAATGTGG	10	2	NA	NA	NA	NA	NA	NA	NA	NA	NA	NA	NA	NA	NA	4	6	NA	NA	NA	NA
NC_009333.1	29180	29704	NC_009333.1:29180-29704	N	GT-AC	AGGTGAAAGCGTTGTGTAACAATGATAACG-TTAACGTGTCTGAATGTGGAATATAATGTG	10	3	NA	NA	NA	NA	NA	NA	NA	NA	NA	NA	NA	NA	NA	4	3	3	NA	NA	NA
NC_009333.1	29236	29628	NC_009333.1:29236-29628	N	GC-TA	TTAATGTGTATGTTGTGTTGGAAGTTCCAG-TCAGAACAGTGGTGCACTACCTATCTGCTC	10	2	NA	NA	NA	NA	NA	NA	NA	NA	NA	NA	NA	NA	NA	NA	NA	5	5	NA	NA
NC_009333.1	29252	29508	NC_009333.1:29252-29508	N	GT-CA	CGATTTGAATGACATAGGCGACAAAGTGAG-CTACCTATCTGCTCATTCGTTGTTTCGGTT	10	2	NA	NA	NA	NA	NA	NA	NA	NA	NA	NA	NA	NA	NA	NA	5	5	NA	NA	NA
NC_009333.1	29296	29577	NC_009333.1:29296-29577	N	CG-GA	TGGACTAAAGTGGTGTGCGGCAGCTGGGAG-TTCTTAGATAGTGTTGAGGTAATTCTAGAA	10	3	NA	NA	NA	NA	NA	NA	NA	NA	NA	NA	NA	NA	NA	NA	NA	3	3	4	NA
NC_009333.1	29382	29877	NC_009333.1:29382-29877	N	GT-GT	AACGTAATGCAACTTACAACATAAATAAAG-ATCTTATTGGTGCGTTGTGAAGCATTTTAA	10	2	NA	NA	NA	NA	NA	NA	NA	NA	NA	NA	NA	NA	NA	NA	NA	7	3	NA	NA
NC_009333.1	29460	29877	NC_009333.1:29460-29877	N	GT-TT	AACGTAATGCAACTTACAACATAAATAAAG-TTTCCAGTGTAAGCAAGTCGATTTGAATGA	10	2	NA	NA	NA	NA	NA	NA	NA	NA	NA	NA	NA	NA	NA	NA	5	NA	5	NA	NA
NC_009333.1	96596	96929	NC_009333.1:96596-96929	N	GA-CT	TGTTCTGGAGACGATAGACTGCCTTAAATA-GAAGCTGAAGCTAACGTCTCCACTGCCTTC	10	3	NA	NA	NA	NA	NA	NA	NA	NA	NA	NA	NA	NA	NA	4	NA	3	NA	3	NA
NC_009333.1	96600	96917	NC_009333.1:96600-96917	N	CT-AG	GCGCACACTGGGTGTTCTGGAGACGATAGA-CTGAAGCTAACGTCTCCACTGCCTTCCGTG	10	2	NA	NA	NA	NA	NA	NA	NA	NA	NA	NA	NA	NA	NA	NA	NA	NA	NA	5	5
NC_009333.1	21455	21728	NC_009333.1:21455-21728	N	CA-TA	GTCCCCAGATTGCAAACAAAGCAAGGCAGT-AATGCGCAGCTGGCAAAGCATTCTTCAGCG	9	2	NA	4	NA	5	NA	NA	NA	NA	NA	NA	NA	NA	NA	NA	NA	NA	NA	NA	NA
NC_009333.1	28861	29548	NC_009333.1:28861-29548	N	GG-GA	TCAGAAGTTTCAAAGTCGTGTAAGAACATT-TTTTGTGCTCGCTGCTTGCCTTCTTGCCGC	9	2	6	NA	3	NA	NA	NA	NA	NA	NA	NA	NA	NA	NA	NA	NA	NA	NA	NA	NA
NC_009333.1	45497	45879	NC_009333.1:45497-45879	N	GT-TG	AGTCGCCCGTCGCGGCGTATGCCGCGTCTT-ATCAGGGTGCTGTGCACCTCGTTTCTGACG	9	3	3	3	NA	3	NA	NA	NA	NA	NA	NA	NA	NA	NA	NA	NA	NA	NA	NA	NA
NC_009333.1	76284	76606	NC_009333.1:76284-76606	N	GT-TG	TATCACCGGTCGCAGAAAACGGCAGAAATA-AAGATACGTCTGCCTCTGGGTCTGGAGAAG	9	2	3	NA	NA	6	NA	NA	NA	NA	NA	NA	NA	NA	NA	NA	NA	NA	NA	NA	NA
NC_009333.1	28883	29554	NC_009333.1:28883-29554	N	AA-TT	GTTTCAAAGTCGTGTAAGAACATTGGACTA-CTTGCCGCTTCTGGTTTTCATTGGTGCCGC	9	1	NA	NA	9	NA	NA	NA	NA	NA	NA	NA	NA	NA	NA	NA	NA	NA	NA	NA	NA
NC_009333.1	28886	29205	NC_009333.1:28886-29205	N	AT-TT	GATACTTAACGTGTCTGAATGTGGAATATA-GCCGCTTCTGGTTTTCATTGGTGCCGCCGA	9	2	NA	NA	3	6	NA	NA	NA	NA	NA	NA	NA	NA	NA	NA	NA	NA	NA	NA	NA
NC_009333.1	29354	29692	NC_009333.1:29354-29692	N	AC-TT	ATGTTTTCTTGTAGGTGAAAGCGTTGTGTA-TGCCCTAAATGTGACAATCTGGATGTGTAT	9	2	NA	NA	4	5	NA	NA	NA	NA	NA	NA	NA	NA	NA	NA	NA	NA	NA	NA	NA
NC_009333.1	49240	49930	NC_009333.1:49240-49930	N	AT-TG	ATTGTGGGGTGGAGCACAGCGATCGCCTTA-TTCCTGGCGGCTCGACTGTGGCGCGCCACC	9	2	NA	NA	6	3	NA	NA	NA	NA	NA	NA	NA	NA	NA	NA	NA	NA	NA	NA	NA
NC_009333.1	94770	95126	NC_009333.1:94770-95126	N	AA-CA	TACACATGCTGTTCCAGGTGCCTAAATGCC-TATCCGGACCTGATCCAAGTATGTGCACCA	9	2	NA	NA	4	5	NA	NA	NA	NA	NA	NA	NA	NA	NA	NA	NA	NA	NA	NA	NA
NC_009333.1	96514	96927	NC_009333.1:96514-96927	N	TA-AT	GGTGTTCTGGAGACGATAGACTGCCTTAAA-AAAAGGCTATGCCAGCGTCGAGTACATTCG	9	2	NA	NA	6	3	NA	NA	NA	NA	NA	NA	NA	NA	NA	NA	NA	NA	NA	NA	NA
NC_009333.1	117547	117827	NC_009333.1:117547-117827	N	TT-TG	TCAACCAGGGCACCCTCCCCCACCGAGTGC-TTTATTGTTTTTGAACATGTGGCACACGCT	9	2	NA	NA	4	5	NA	NA	NA	NA	NA	NA	NA	NA	NA	NA	NA	NA	NA	NA	NA
NC_009333.1	117629	118153	NC_009333.1:117629-118153	N	TA-CG	TATCGCCCCAAGCCTCCAGCGCCACCCATT-AAGTCAGTGCCACAATTTCATTAACAAACA	9	2	NA	NA	5	4	NA	NA	NA	NA	NA	NA	NA	NA	NA	NA	NA	NA	NA	NA	NA
NC_009333.1	117738	118104	NC_009333.1:117738-118104	N	AC-GC	GGCCACTCGGGGGGACAACACTAATCGCCA-AAAATGTGCTTTGCTGGAGGCCAACTTCCG	9	2	NA	NA	5	4	NA	NA	NA	NA	NA	NA	NA	NA	NA	NA	NA	NA	NA	NA	NA
NC_009333.1	28862	29175	NC_009333.1:28862-29175	N	GA-AT	CAGTTGTAGCCCCCTTTTATGATATGCGAG-TTTGTGCTCGCTGCTTGCCTTCTTGCCGCT	9	2	NA	NA	NA	NA	NA	NA	NA	NA	5	NA	NA	NA	NA	NA	4	NA	NA	NA	NA
NC_009333.1	28888	29877	NC_009333.1:28888-29877	N	GT-GC	AACGTAATGCAACTTACAACATAAATAAAG-CGCTTCTGGTTTTCATTGGTGCCGCCGATT	9	2	NA	NA	NA	NA	NA	NA	NA	NA	4	NA	NA	NA	NA	NA	5	NA	NA	NA	NA
NC_009333.1	29039	29314	NC_009333.1:29039-29314	N	GT-GC	GTGTTTGTCTGATTCTTAGATAGTGTTGAG-TCTCCATAAGCCCGCAGAACAAAAGCTGCG	9	3	NA	NA	NA	NA	NA	NA	NA	NA	3	NA	NA	NA	NA	NA	NA	3	3	NA	NA
NC_009333.1	29076	29704	NC_009333.1:29076-29704	N	GT-CC	AGGTGAAAGCGTTGTGTAACAATGATAACG-CAAAAACCTTGCCATGGCAACTATACAGTC	9	3	NA	NA	NA	NA	NA	NA	NA	NA	3	NA	NA	NA	NA	NA	3	NA	3	NA	NA
NC_009333.1	28826	29575	NC_009333.1:28826-29575	N	AG-AC	ATTGGACTAAAGTGGTGTGCGGCAGCTGGG-TGCCCAGTCACCTTGGCTGCCGCTTCACCT	9	2	NA	NA	NA	NA	NA	NA	NA	NA	NA	NA	NA	NA	NA	NA	NA	6	3	NA	NA
NC_009333.1	28829	29314	NC_009333.1:28829-29314	N	GT-GC	GTGTTTGTCTGATTCTTAGATAGTGTTGAG-CCAGTCACCTTGGCTGCCGCTTCACCTATG	9	3	NA	NA	NA	NA	NA	NA	NA	NA	NA	NA	NA	NA	NA	NA	3	3	3	NA	NA
NC_009333.1	28830	29877	NC_009333.1:28830-29877	N	GT-CC	AACGTAATGCAACTTACAACATAAATAAAG-CAGTCACCTTGGCTGCCGCTTCACCTATGG	9	2	NA	NA	NA	NA	NA	NA	NA	NA	NA	NA	NA	NA	NA	NA	5	4	NA	NA	NA
NC_009333.1	28864	29314	NC_009333.1:28864-29314	N	GT-TT	GTGTTTGTCTGATTCTTAGATAGTGTTGAG-TGTGCTCGCTGCTTGCCTTCTTGCCGCTTC	9	2	NA	NA	NA	NA	NA	NA	NA	NA	NA	NA	NA	NA	NA	NA	NA	4	5	NA	NA
NC_009333.1	28885	29577	NC_009333.1:28885-29577	N	CG-CT	TGGACTAAAGTGGTGTGCGGCAGCTGGGAG-TGCCGCTTCTGGTTTTCATTGGTGCCGCCG	9	2	NA	NA	NA	NA	NA	NA	NA	NA	NA	NA	NA	NA	NA	4	5	NA	NA	NA	NA
NC_009333.1	28893	29175	NC_009333.1:28893-29175	N	GA-TT	CAGTTGTAGCCCCCTTTTATGATATGCGAG-CTGGTTTTCATTGGTGCCGCCGATTGTGGG	9	2	NA	NA	NA	NA	NA	NA	NA	NA	NA	NA	NA	NA	NA	NA	5	NA	4	NA	NA
NC_009333.1	28897	29650	NC_009333.1:28897-29650	N	GG-GG	AGTTCCAGGCTAATATTTGATGTTTTGCTA-TTTTCATTGGTGCCGCCGATTGTGGGTTGA	9	2	NA	NA	NA	NA	NA	NA	NA	NA	NA	NA	NA	NA	NA	NA	4	5	NA	NA	NA
NC_009333.1	28898	29348	NC_009333.1:28898-29348	N	CC-GT	TTCTAGAAAGCGGATTGAGTGTAAATCGGG-TTTCATTGGTGCCGCCGATTGTGGGTTGAT	9	2	NA	NA	NA	NA	NA	NA	NA	NA	NA	NA	NA	NA	NA	NA	5	4	NA	NA	NA
NC_009333.1	28910	29655	NC_009333.1:28910-29655	N	AC-GC	CAGGCTAATATTTGATGTTTTGCTAGGTTG-CGCCGATTGTGGGTTGATTGCGTCGCTTTT	9	2	NA	NA	NA	NA	NA	NA	NA	NA	NA	NA	NA	NA	NA	3	6	NA	NA	NA	NA
NC_009333.1	28911	29575	NC_009333.1:28911-29575	N	AG-CC	ATTGGACTAAAGTGGTGTGCGGCAGCTGGG-GCCGATTGTGGGTTGATTGCGTCGCTTTTG	9	2	NA	NA	NA	NA	NA	NA	NA	NA	NA	NA	NA	NA	NA	NA	6	3	NA	NA	NA
NC_009333.1	28924	29575	NC_009333.1:28924-29575	N	AG-GT	ATTGGACTAAAGTGGTGTGCGGCAGCTGGG-TGATTGCGTCGCTTTTGGCAATATACCCAT	9	2	NA	NA	NA	NA	NA	NA	NA	NA	NA	NA	NA	NA	NA	NA	NA	5	4	NA	NA
NC_009333.1	28933	29331	NC_009333.1:28933-29331	N	AT-GT	AGATAGTGTTGAGGTAATTCTAGAAAGCGG-CGCTTTTGGCAATATACCCATCCTGGCTTT	9	2	NA	NA	NA	NA	NA	NA	NA	NA	NA	NA	NA	NA	NA	NA	6	NA	3	NA	NA
NC_009333.1	28947	29575	NC_009333.1:28947-29575	N	AG-TA	ATTGGACTAAAGTGGTGTGCGGCAGCTGGG-TACCCATCCTGGCTTTCGGCTAGGTTTTCC	9	2	NA	NA	NA	NA	NA	NA	NA	NA	NA	NA	NA	NA	NA	NA	5	4	NA	NA	NA
NC_009333.1	28949	29575	NC_009333.1:28949-29575	N	AG-TA	ATTGGACTAAAGTGGTGTGCGGCAGCTGGG-CCCATCCTGGCTTTCGGCTAGGTTTTCCGT	9	2	NA	NA	NA	NA	NA	NA	NA	NA	NA	NA	NA	NA	NA	NA	NA	3	6	NA	NA
NC_009333.1	28956	29628	NC_009333.1:28956-29628	N	GC-CC	TTAATGTGTATGTTGTGTTGGAAGTTCCAG-TGGCTTTCGGCTAGGTTTTCCGTCCTACTT	9	3	NA	NA	NA	NA	NA	NA	NA	NA	NA	NA	NA	NA	NA	NA	3	3	3	NA	NA
NC_009333.1	28979	29707	NC_009333.1:28979-29707	N	TT-GT	TGAAAGCGTTGTGTAACAATGATAACGGTG-CCTACTTTTCCCACATTGGCCTGAGAGCTG	9	2	NA	NA	NA	NA	NA	NA	NA	NA	NA	NA	NA	NA	NA	NA	5	4	NA	NA	NA
NC_009333.1	28980	29314	NC_009333.1:28980-29314	N	GT-TC	GTGTTTGTCTGATTCTTAGATAGTGTTGAG-CTACTTTTCCCACATTGGCCTGAGAGCTGT	9	3	NA	NA	NA	NA	NA	NA	NA	NA	NA	NA	NA	NA	NA	3	3	NA	3	NA	NA
NC_009333.1	28980	29704	NC_009333.1:28980-29704	N	GT-TC	AGGTGAAAGCGTTGTGTAACAATGATAACG-CTACTTTTCCCACATTGGCCTGAGAGCTGT	9	2	NA	NA	NA	NA	NA	NA	NA	NA	NA	NA	NA	NA	NA	4	5	NA	NA	NA	NA
NC_009333.1	28984	29575	NC_009333.1:28984-29575	N	AG-AC	ATTGGACTAAAGTGGTGTGCGGCAGCTGGG-TTTTCCCACATTGGCCTGAGAGCTGTAGTA	9	3	NA	NA	NA	NA	NA	NA	NA	NA	NA	NA	NA	NA	NA	3	3	NA	3	NA	NA
NC_009333.1	29014	29704	NC_009333.1:29014-29704	N	GT-TA	AGGTGAAAGCGTTGTGTAACAATGATAACG-CAAAAAACACCGCGCGGTCTGGAGCTCTCC	9	2	NA	NA	NA	NA	NA	NA	NA	NA	NA	NA	NA	NA	NA	NA	3	NA	6	NA	NA
NC_009333.1	29033	29704	NC_009333.1:29033-29704	N	GT-TC	AGGTGAAAGCGTTGTGTAACAATGATAACG-TGGAGCTCTCCATAAGCCCGCAGAACAAAA	9	3	NA	NA	NA	NA	NA	NA	NA	NA	NA	NA	NA	NA	NA	NA	3	3	3	NA	NA
NC_009333.1	29051	29454	NC_009333.1:29051-29454	N	TT-CC	ATTGTATCAGGCTAGTGCTGTAATGGTGTG-CGCAGAACAAAAGCTGCGATTTGCCCAAAA	9	2	NA	NA	NA	NA	NA	NA	NA	NA	NA	NA	NA	NA	NA	5	4	NA	NA	NA	NA
NC_009333.1	29070	29508	NC_009333.1:29070-29508	N	GT-GA	CGATTTGAATGACATAGGCGACAAAGTGAG-TTTGCCCAAAAACCTTGCCATGGCAACTAT	9	2	NA	NA	NA	NA	NA	NA	NA	NA	NA	NA	NA	NA	NA	3	6	NA	NA	NA	NA
NC_009333.1	29076	29466	NC_009333.1:29076-29466	N	GT-CC	TAGTGCTGTAATGGTGTGTTTATTTTTCCA-CAAAAACCTTGCCATGGCAACTATACAGTC	9	3	NA	NA	NA	NA	NA	NA	NA	NA	NA	NA	NA	NA	NA	NA	3	3	3	NA	NA
NC_009333.1	29155	29707	NC_009333.1:29155-29707	N	TT-GC	TGAAAGCGTTGTGTAACAATGATAACGGTG-CCCCTTTTATGATATGCGAGGATACTTAAC	9	2	NA	NA	NA	NA	NA	NA	NA	NA	NA	NA	NA	NA	NA	NA	6	NA	3	NA	NA
NC_009333.1	29156	29575	NC_009333.1:29156-29575	N	AG-CC	ATTGGACTAAAGTGGTGTGCGGCAGCTGGG-CCCTTTTATGATATGCGAGGATACTTAACG	9	2	NA	NA	NA	NA	NA	NA	NA	NA	NA	NA	NA	NA	NA	NA	NA	4	5	NA	NA
NC_009333.1	29169	29567	NC_009333.1:29169-29567	N	CA-TA	GTAAGAACATTGGACTAAAGTGGTGTGCGG-TGCGAGGATACTTAACGTGTCTGAATGTGG	9	2	NA	NA	NA	NA	NA	NA	NA	NA	NA	NA	NA	NA	NA	NA	NA	4	5	NA	NA
NC_009333.1	29169	29629	NC_009333.1:29169-29629	N	CT-TA	TAATGTGTATGTTGTGTTGGAAGTTCCAGG-TGCGAGGATACTTAACGTGTCTGAATGTGG	9	2	NA	NA	NA	NA	NA	NA	NA	NA	NA	NA	NA	NA	NA	NA	4	NA	5	NA	NA
NC_009333.1	29184	29575	NC_009333.1:29184-29575	N	AG-AA	ATTGGACTAAAGTGGTGTGCGGCAGCTGGG-CGTGTCTGAATGTGGAATATAATGTGAAAG	9	2	NA	NA	NA	NA	NA	NA	NA	NA	NA	NA	NA	NA	NA	NA	NA	3	6	NA	NA
NC_009333.1	29207	29577	NC_009333.1:29207-29577	N	CG-AT	TGGACTAAAGTGGTGTGCGGCAGCTGGGAG-GTGAAAGGAAAGCAGCGCCCACTGGTGTAT	9	2	NA	NA	NA	NA	NA	NA	NA	NA	NA	NA	NA	NA	NA	NA	3	NA	6	NA	NA
NC_009333.1	29228	29562	NC_009333.1:29228-29562	N	TG-CA	GTCGTGTAAGAACATTGGACTAAAGTGGTG-CTGGTGTATCAGAACAGTGGTGCACTACCT	9	2	NA	NA	NA	NA	NA	NA	NA	NA	NA	NA	NA	NA	NA	NA	NA	3	6	NA	NA
NC_009333.1	29228	29649	NC_009333.1:29228-29649	N	AG-CA	AAGTTCCAGGCTAATATTTGATGTTTTGCT-CTGGTGTATCAGAACAGTGGTGCACTACCT	9	2	NA	NA	NA	NA	NA	NA	NA	NA	NA	NA	NA	NA	NA	NA	NA	6	3	NA	NA
NC_009333.1	29252	29562	NC_009333.1:29252-29562	N	TG-CA	GTCGTGTAAGAACATTGGACTAAAGTGGTG-CTACCTATCTGCTCATTCGTTGTTTCGGTT	9	2	NA	NA	NA	NA	NA	NA	NA	NA	NA	NA	NA	NA	NA	NA	NA	5	4	NA	NA
NC_009333.1	29252	29649	NC_009333.1:29252-29649	N	AG-CA	AAGTTCCAGGCTAATATTTGATGTTTTGCT-CTACCTATCTGCTCATTCGTTGTTTCGGTT	9	3	NA	NA	NA	NA	NA	NA	NA	NA	NA	NA	NA	NA	NA	NA	3	3	3	NA	NA
NC_009333.1	29252	29705	NC_009333.1:29252-29705	N	TG-CA	GGTGAAAGCGTTGTGTAACAATGATAACGG-CTACCTATCTGCTCATTCGTTGTTTCGGTT	9	3	NA	NA	NA	NA	NA	NA	NA	NA	NA	NA	NA	NA	NA	NA	3	3	3	NA	NA
NC_009333.1	29292	29655	NC_009333.1:29292-29655	N	AC-GT	CAGGCTAATATTTGATGTTTTGCTAGGTTG-CTGATTCTTAGATAGTGTTGAGGTAATTCT	9	2	NA	NA	NA	NA	NA	NA	NA	NA	NA	NA	NA	NA	NA	NA	3	NA	6	NA	NA
NC_009333.1	29337	29876	NC_009333.1:29337-29876	N	GG-AG	TAACGTAATGCAACTTACAACATAAATAAA-TGTAAATCGGGCCACTTTGCCCTAAATGTG	9	3	NA	NA	NA	NA	NA	NA	NA	NA	NA	NA	NA	NA	NA	NA	3	3	3	NA	NA
NC_009333.1	29371	29826	NC_009333.1:29371-29826	N	CT-AA	TATACTTTTGACAATTTAACGTGCCTAGAG-TCTGGATGTGTATCTTATTGGTGCGTTGTG	9	2	NA	NA	NA	NA	NA	NA	NA	NA	NA	NA	NA	NA	NA	4	5	NA	NA	NA	NA
NC_009333.1	95954	96314	NC_009333.1:95954-96314	N	AA-AA	CTCTTTTGTTTTTTGCTGCCTTAGCCACTT-AAGTAGGACACTTAACTTTACGTCACCTGA	9	2	NA	NA	NA	NA	NA	NA	NA	NA	NA	NA	NA	NA	NA	NA	3	6	NA	NA	NA
NC_009333.1	21408	21787	NC_009333.1:21408-21787	N	TA-CC	TGTCCATAACTCCCCTCGTGTGTCCTCGTG-TTAGACTTGTGGACCCAACATGGGTATCGT	8	2	4	NA	4	NA	NA	NA	NA	NA	NA	NA	NA	NA	NA	NA	NA	NA	NA	NA	NA
NC_009333.1	28837	29260	NC_009333.1:28837-29260	Y	CT-AC	GGTGTATCAGAACAGTGGTGCACTACCTAT-CTTGGCTGCCGCTTCACCTATGGATTTTGT	8	2	4	NA	NA	4	NA	NA	NA	NA	NA	NA	NA	NA	NA	NA	NA	NA	NA	NA	NA
NC_009333.1	28854	29581	NC_009333.1:28854-29581	Y	CT-AC	CTAAAGTGGTGTGCGGCAGCTGGGAGCGCT-CTATGGATTTTGTGCTCGCTGCTTGCCTTC	8	2	5	NA	NA	NA	NA	NA	NA	NA	NA	NA	NA	NA	NA	NA	NA	NA	NA	NA	3
NC_009333.1	28927	29347	NC_009333.1:28927-29347	N	GC-GA	ATTCTAGAAAGCGGATTGAGTGTAAATCGG-TTGCGTCGCTTTTGGCAATATACCCATCCT	8	2	4	NA	NA	NA	NA	NA	NA	NA	NA	NA	NA	NA	NA	NA	NA	4	NA	NA	NA
NC_009333.1	28938	29554	NC_009333.1:28938-29554	N	AA-TT	GTTTCAAAGTCGTGTAAGAACATTGGACTA-TTGGCAATATACCCATCCTGGCTTTCGGCT	8	2	3	NA	5	NA	NA	NA	NA	NA	NA	NA	NA	NA	NA	NA	NA	NA	NA	NA	NA
NC_009333.1	131397	131737	NC_009333.1:131397-131737	N	AA-AT	GAGACTTGCAAGGAAGTCAGGGTCTCTTGA-CAGACCAGAGAACCCCGACAAGGACTGTCC	8	2	4	NA	4	NA	NA	NA	NA	NA	NA	NA	NA	NA	NA	NA	NA	NA	NA	NA	NA
NC_009333.1	21345	21804	NC_009333.1:21345-21804	N	TG-CC	GTGTGTCCTCGTGTAAATGCGAAACGGCGA-TGTAATTGGGAGATCCCACTCCTTGGCAGG	8	2	NA	NA	3	5	NA	NA	NA	NA	NA	NA	NA	NA	NA	NA	NA	NA	NA	NA	NA
NC_009333.1	28838	29548	NC_009333.1:28838-29548	N	GG-CC	TCAGAAGTTTCAAAGTCGTGTAAGAACATT-TTGGCTGCCGCTTCACCTATGGATTTTGTG	8	2	NA	NA	5	3	NA	NA	NA	NA	NA	NA	NA	NA	NA	NA	NA	NA	NA	NA	NA
NC_009333.1	28841	29692	NC_009333.1:28841-29692	N	AC-TG	ATGTTTTCTTGTAGGTGAAAGCGTTGTGTA-GCTGCCGCTTCACCTATGGATTTTGTGCTC	8	2	NA	NA	4	4	NA	NA	NA	NA	NA	NA	NA	NA	NA	NA	NA	NA	NA	NA	NA
NC_009333.1	28866	29517	NC_009333.1:28866-29517	N	GT-TG	TGACATAGGCGACAAAGTGAGGTGGCATTT-TGCTCGCTGCTTGCCTTCTTGCCGCTTCTG	8	1	NA	NA	8	NA	NA	NA	NA	NA	NA	NA	NA	NA	NA	NA	NA	NA	NA	NA	NA
NC_009333.1	29099	29457	NC_009333.1:29099-29457	N	AT-TA	GTATCAGGCTAGTGCTGTAATGGTGTGTTT-TACAGTCACCCCTTGCGGGTTATTGCATTG	8	2	NA	NA	5	3	NA	NA	NA	NA	NA	NA	NA	NA	NA	NA	NA	NA	NA	NA	NA
NC_009333.1	31231	31518	NC_009333.1:31231-31518	N	TA-TA	CCTCTGCGCCGCGCTTGCGCTTCCCCGTCC-AATGGGTGGGTGTACGTAGGTTCCTCCGTG	8	2	NA	NA	3	5	NA	NA	NA	NA	NA	NA	NA	NA	NA	NA	NA	NA	NA	NA	NA
NC_009333.1	67874	68115	NC_009333.1:67874-68115	N	AT-GA	GTCCCAGTGTATGCCGCCATCGGTTCCAGG-AAAATGGCGCGCGTCGGTAAACGCGGCCTC	8	2	NA	NA	4	4	NA	NA	NA	NA	NA	NA	NA	NA	NA	NA	NA	NA	NA	NA	NA
NC_009333.1	76854	77130	NC_009333.1:76854-77130	N	TA-CT	CCGCCGCACTCAGTGCACCCACAGTAGCGG-TTACTGGTTTGGGGGTTGGGTTGTGGCGTG	8	1	NA	NA	NA	8	NA	NA	NA	NA	NA	NA	NA	NA	NA	NA	NA	NA	NA	NA	NA
NC_009333.1	94762	95128	NC_009333.1:94762-95128	N	AA-AC	CACATGCTGTTCCAGGTGCCTAAATGCCAA-TAGGAGCATATCCGGACCTGATCCAAGTAT	8	2	NA	NA	4	4	NA	NA	NA	NA	NA	NA	NA	NA	NA	NA	NA	NA	NA	NA	NA
NC_009333.1	117579	118105	NC_009333.1:117579-118105	N	CA-GC	GCCACTCGGGGGGACAACACTAATCGCCAA-AATGTACTGCCATGAAAGGTGGTTCTATAT	8	2	NA	NA	5	3	NA	NA	NA	NA	NA	NA	NA	NA	NA	NA	NA	NA	NA	NA	NA
NC_009333.1	117828	118156	NC_009333.1:117828-118156	N	TA-CT	CGCCCCAAGCCTCCAGCGCCACCCATTTAG-TTAATGCGGAGAGGAATGGTGGCCTGGTTG	8	2	NA	NA	5	3	NA	NA	NA	NA	NA	NA	NA	NA	NA	NA	NA	NA	NA	NA	NA
NC_009333.1	28857	29347	NC_009333.1:28857-29347	N	GC-TA	ATTCTAGAAAGCGGATTGAGTGTAAATCGG-TGGATTTTGTGCTCGCTGCTTGCCTTCTTG	8	2	NA	NA	NA	NA	NA	NA	NA	3	NA	NA	NA	NA	NA	NA	5	NA	NA	NA	NA
NC_009333.1	28980	29707	NC_009333.1:28980-29707	N	TT-TC	TGAAAGCGTTGTGTAACAATGATAACGGTG-CTACTTTTCCCACATTGGCCTGAGAGCTGT	8	2	NA	NA	NA	NA	NA	NA	NA	NA	3	NA	NA	NA	NA	NA	5	NA	NA	NA	NA
NC_009333.1	29076	29701	NC_009333.1:29076-29701	N	AC-CC	TGTAGGTGAAAGCGTTGTGTAACAATGATA-CAAAAACCTTGCCATGGCAACTATACAGTC	8	2	NA	NA	NA	NA	NA	NA	NA	NA	5	NA	NA	NA	NA	NA	3	NA	NA	NA	NA
NC_009333.1	29252	29718	NC_009333.1:29252-29718	N	TT-CA	TGTAACAATGATAACGGTGTTTTGGCTGGG-CTACCTATCTGCTCATTCGTTGTTTCGGTT	8	2	NA	NA	NA	NA	NA	NA	NA	NA	3	NA	NA	NA	NA	NA	NA	5	NA	NA	NA
NC_009333.1	28825	29314	NC_009333.1:28825-29314	N	GT-GA	GTGTTTGTCTGATTCTTAGATAGTGTTGAG-CTGCCCAGTCACCTTGGCTGCCGCTTCACC	8	2	NA	NA	NA	NA	NA	NA	NA	NA	NA	NA	NA	NA	NA	NA	3	5	NA	NA	NA
NC_009333.1	28828	29332	NC_009333.1:28828-29332	N	TT-TG	GATAGTGTTGAGGTAATTCTAGAAAGCGGA-CCCAGTCACCTTGGCTGCCGCTTCACCTAT	8	2	NA	NA	NA	NA	NA	NA	NA	NA	NA	NA	NA	NA	NA	NA	NA	5	3	NA	NA
NC_009333.1	28829	29175	NC_009333.1:28829-29175	N	GA-GC	CAGTTGTAGCCCCCTTTTATGATATGCGAG-CCAGTCACCTTGGCTGCCGCTTCACCTATG	8	2	NA	NA	NA	NA	NA	NA	NA	NA	NA	NA	NA	NA	NA	NA	NA	5	3	NA	NA
NC_009333.1	28829	29508	NC_009333.1:28829-29508	N	GT-GC	CGATTTGAATGACATAGGCGACAAAGTGAG-CCAGTCACCTTGGCTGCCGCTTCACCTATG	8	2	NA	NA	NA	NA	NA	NA	NA	NA	NA	NA	NA	NA	NA	NA	5	NA	3	NA	NA
NC_009333.1	28836	29575	NC_009333.1:28836-29575	N	AG-CA	ATTGGACTAAAGTGGTGTGCGGCAGCTGGG-CCTTGGCTGCCGCTTCACCTATGGATTTTG	8	2	NA	NA	NA	NA	NA	NA	NA	NA	NA	NA	NA	NA	NA	NA	NA	5	3	NA	NA
NC_009333.1	28837	29280	NC_009333.1:28837-29280	N	TT-AC	CACTACCTATCTGCTCATTCGTTGTTTCGG-CTTGGCTGCCGCTTCACCTATGGATTTTGT	8	2	NA	NA	NA	NA	NA	NA	NA	NA	NA	NA	NA	NA	NA	NA	5	3	NA	NA	NA
NC_009333.1	28837	29466	NC_009333.1:28837-29466	N	GT-AC	TAGTGCTGTAATGGTGTGTTTATTTTTCCA-CTTGGCTGCCGCTTCACCTATGGATTTTGT	8	2	NA	NA	NA	NA	NA	NA	NA	NA	NA	NA	NA	NA	NA	NA	3	NA	5	NA	NA
NC_009333.1	28858	29575	NC_009333.1:28858-29575	N	AG-AT	ATTGGACTAAAGTGGTGTGCGGCAGCTGGG-GGATTTTGTGCTCGCTGCTTGCCTTCTTGC	8	2	NA	NA	NA	NA	NA	NA	NA	NA	NA	NA	NA	NA	NA	NA	NA	3	5	NA	NA
NC_009333.1	28863	29314	NC_009333.1:28863-29314	N	GT-TT	GTGTTTGTCTGATTCTTAGATAGTGTTGAG-TTGTGCTCGCTGCTTGCCTTCTTGCCGCTT	8	2	NA	NA	NA	NA	NA	NA	NA	NA	NA	NA	NA	NA	NA	NA	3	NA	5	NA	NA
NC_009333.1	28880	29508	NC_009333.1:28880-29508	N	GT-GC	CGATTTGAATGACATAGGCGACAAAGTGAG-CTTCTTGCCGCTTCTGGTTTTCATTGGTGC	8	2	NA	NA	NA	NA	NA	NA	NA	NA	NA	NA	NA	NA	NA	NA	5	3	NA	NA	NA
NC_009333.1	28893	29347	NC_009333.1:28893-29347	N	GC-TT	ATTCTAGAAAGCGGATTGAGTGTAAATCGG-CTGGTTTTCATTGGTGCCGCCGATTGTGGG	8	2	NA	NA	NA	NA	NA	NA	NA	NA	NA	NA	NA	NA	NA	5	3	NA	NA	NA	NA
NC_009333.1	28910	29198	NC_009333.1:28910-29198	N	GA-GC	ATGCGAGGATACTTAACGTGTCTGAATGTG-CGCCGATTGTGGGTTGATTGCGTCGCTTTT	8	1	NA	NA	NA	NA	NA	NA	NA	NA	NA	NA	NA	NA	NA	NA	8	NA	NA	NA	NA
NC_009333.1	28910	29536	NC_009333.1:28910-29536	N	TG-GC	AGGTGGCATTTGTCAGAAGTTTCAAAGTCG-CGCCGATTGTGGGTTGATTGCGTCGCTTTT	8	2	NA	NA	NA	NA	NA	NA	NA	NA	NA	NA	NA	NA	NA	4	4	NA	NA	NA	NA
NC_009333.1	28910	29560	NC_009333.1:28910-29560	N	TG-GC	AAGTCGTGTAAGAACATTGGACTAAAGTGG-CGCCGATTGTGGGTTGATTGCGTCGCTTTT	8	2	NA	NA	NA	NA	NA	NA	NA	NA	NA	NA	NA	NA	NA	NA	5	3	NA	NA	NA
NC_009333.1	28910	29758	NC_009333.1:28910-29758	N	GC-GC	TTCGCACCGGACACCTCCAGTGACCAGACG-CGCCGATTGTGGGTTGATTGCGTCGCTTTT	8	1	NA	NA	NA	NA	NA	NA	NA	NA	NA	NA	NA	NA	NA	NA	8	NA	NA	NA	NA
NC_009333.1	28912	29649	NC_009333.1:28912-29649	N	AG-CG	AAGTTCCAGGCTAATATTTGATGTTTTGCT-CCGATTGTGGGTTGATTGCGTCGCTTTTGG	8	2	NA	NA	NA	NA	NA	NA	NA	NA	NA	NA	NA	NA	NA	NA	4	NA	4	NA	NA
NC_009333.1	28913	29452	NC_009333.1:28913-29452	N	TG-GC	AGATTGTATCAGGCTAGTGCTGTAATGGTG-CGATTGTGGGTTGATTGCGTCGCTTTTGGC	8	2	NA	NA	NA	NA	NA	NA	NA	NA	NA	NA	NA	NA	NA	NA	5	NA	3	NA	NA
NC_009333.1	28913	29707	NC_009333.1:28913-29707	N	TT-GC	TGAAAGCGTTGTGTAACAATGATAACGGTG-CGATTGTGGGTTGATTGCGTCGCTTTTGGC	8	2	NA	NA	NA	NA	NA	NA	NA	NA	NA	NA	NA	NA	NA	NA	NA	4	4	NA	NA
NC_009333.1	28927	29331	NC_009333.1:28927-29331	N	AT-GA	AGATAGTGTTGAGGTAATTCTAGAAAGCGG-TTGCGTCGCTTTTGGCAATATACCCATCCT	8	2	NA	NA	NA	NA	NA	NA	NA	NA	NA	NA	NA	NA	NA	NA	5	3	NA	NA	NA
NC_009333.1	28927	29575	NC_009333.1:28927-29575	N	AG-GA	ATTGGACTAAAGTGGTGTGCGGCAGCTGGG-TTGCGTCGCTTTTGGCAATATACCCATCCT	8	2	NA	NA	NA	NA	NA	NA	NA	NA	NA	NA	NA	NA	NA	NA	4	4	NA	NA	NA
NC_009333.1	28928	29331	NC_009333.1:28928-29331	N	AT-AT	AGATAGTGTTGAGGTAATTCTAGAAAGCGG-TGCGTCGCTTTTGGCAATATACCCATCCTG	8	2	NA	NA	NA	NA	NA	NA	NA	NA	NA	NA	NA	NA	NA	NA	NA	4	4	NA	NA
NC_009333.1	28979	29314	NC_009333.1:28979-29314	N	GT-GT	GTGTTTGTCTGATTCTTAGATAGTGTTGAG-CCTACTTTTCCCACATTGGCCTGAGAGCTG	8	2	NA	NA	NA	NA	NA	NA	NA	NA	NA	NA	NA	NA	NA	NA	4	NA	4	NA	NA
NC_009333.1	28980	29575	NC_009333.1:28980-29575	N	AG-TC	ATTGGACTAAAGTGGTGTGCGGCAGCTGGG-CTACTTTTCCCACATTGGCCTGAGAGCTGT	8	2	NA	NA	NA	NA	NA	NA	NA	NA	NA	NA	NA	NA	NA	NA	5	3	NA	NA	NA
NC_009333.1	28988	29877	NC_009333.1:28988-29877	N	GT-TT	AACGTAATGCAACTTACAACATAAATAAAG-CCCACATTGGCCTGAGAGCTGTAGTACAAA	8	2	NA	NA	NA	NA	NA	NA	NA	NA	NA	NA	NA	NA	NA	NA	NA	3	5	NA	NA
NC_009333.1	28999	29331	NC_009333.1:28999-29331	N	AT-GC	AGATAGTGTTGAGGTAATTCTAGAAAGCGG-CTGAGAGCTGTAGTACAAAAAACACCGCGC	8	2	NA	NA	NA	NA	NA	NA	NA	NA	NA	NA	NA	NA	NA	NA	3	5	NA	NA	NA
NC_009333.1	29014	29562	NC_009333.1:29014-29562	N	TG-TA	GTCGTGTAAGAACATTGGACTAAAGTGGTG-CAAAAAACACCGCGCGGTCTGGAGCTCTCC	8	1	NA	NA	NA	NA	NA	NA	NA	NA	NA	NA	NA	NA	NA	NA	NA	8	NA	NA	NA
NC_009333.1	29031	29466	NC_009333.1:29031-29466	N	GT-GG	TAGTGCTGTAATGGTGTGTTTATTTTTCCA-TCTGGAGCTCTCCATAAGCCCGCAGAACAA	8	2	NA	NA	NA	NA	NA	NA	NA	NA	NA	NA	NA	NA	NA	NA	NA	5	3	NA	NA
NC_009333.1	29032	29331	NC_009333.1:29032-29331	N	AT-GT	AGATAGTGTTGAGGTAATTCTAGAAAGCGG-CTGGAGCTCTCCATAAGCCCGCAGAACAAA	8	2	NA	NA	NA	NA	NA	NA	NA	NA	NA	NA	NA	NA	NA	4	4	NA	NA	NA	NA
NC_009333.1	29051	29575	NC_009333.1:29051-29575	N	AG-CC	ATTGGACTAAAGTGGTGTGCGGCAGCTGGG-CGCAGAACAAAAGCTGCGATTTGCCCAAAA	8	2	NA	NA	NA	NA	NA	NA	NA	NA	NA	NA	NA	NA	NA	NA	5	3	NA	NA	NA
NC_009333.1	29051	29705	NC_009333.1:29051-29705	N	TG-CC	GGTGAAAGCGTTGTGTAACAATGATAACGG-CGCAGAACAAAAGCTGCGATTTGCCCAAAA	8	2	NA	NA	NA	NA	NA	NA	NA	NA	NA	NA	NA	NA	NA	NA	4	4	NA	NA	NA
NC_009333.1	29076	29376	NC_009333.1:29076-29376	N	AT-CC	GGCCACTTTGCCCTAAATGTGACAATCTGG-CAAAAACCTTGCCATGGCAACTATACAGTC	8	2	NA	NA	NA	NA	NA	NA	NA	NA	NA	NA	NA	NA	NA	4	NA	4	NA	NA	NA
NC_009333.1	29137	29508	NC_009333.1:29137-29508	N	GT-AT	CGATTTGAATGACATAGGCGACAAAGTGAG-CTCCAGGCCAGTTGTAGCCCCCTTTTATGA	8	2	NA	NA	NA	NA	NA	NA	NA	NA	NA	NA	NA	NA	NA	NA	5	NA	3	NA	NA
NC_009333.1	29169	29570	NC_009333.1:29169-29570	N	CT-TA	AGAACATTGGACTAAAGTGGTGTGCGGCAG-TGCGAGGATACTTAACGTGTCTGAATGTGG	8	2	NA	NA	NA	NA	NA	NA	NA	NA	NA	NA	NA	NA	NA	NA	5	3	NA	NA	NA
NC_009333.1	29228	29707	NC_009333.1:29228-29707	N	TT-CA	TGAAAGCGTTGTGTAACAATGATAACGGTG-CTGGTGTATCAGAACAGTGGTGCACTACCT	8	2	NA	NA	NA	NA	NA	NA	NA	NA	NA	NA	NA	NA	NA	NA	4	4	NA	NA	NA
NC_009333.1	29228	29758	NC_009333.1:29228-29758	N	GC-CA	TTCGCACCGGACACCTCCAGTGACCAGACG-CTGGTGTATCAGAACAGTGGTGCACTACCT	8	2	NA	NA	NA	NA	NA	NA	NA	NA	NA	NA	NA	NA	NA	3	NA	5	NA	NA	NA
NC_009333.1	29252	29574	NC_009333.1:29252-29574	N	GA-CA	CATTGGACTAAAGTGGTGTGCGGCAGCTGG-CTACCTATCTGCTCATTCGTTGTTTCGGTT	8	2	NA	NA	NA	NA	NA	NA	NA	NA	NA	NA	NA	NA	NA	NA	4	NA	4	NA	NA
NC_009333.1	29267	29575	NC_009333.1:29267-29575	N	AG-CA	ATTGGACTAAAGTGGTGTGCGGCAGCTGGG-TTCGTTGTTTCGGTTCTGTGTTTGTCTGAT	8	2	NA	NA	NA	NA	NA	NA	NA	NA	NA	NA	NA	NA	NA	NA	5	NA	3	NA	NA
NC_009333.1	29277	29877	NC_009333.1:29277-29877	N	GT-TT	AACGTAATGCAACTTACAACATAAATAAAG-CGGTTCTGTGTTTGTCTGATTCTTAGATAG	8	2	NA	NA	NA	NA	NA	NA	NA	NA	NA	NA	NA	NA	NA	NA	3	NA	5	NA	NA
NC_009333.1	29282	29560	NC_009333.1:29282-29560	N	TG-TT	AAGTCGTGTAAGAACATTGGACTAAAGTGG-CTGTGTTTGTCTGATTCTTAGATAGTGTTG	8	2	NA	NA	NA	NA	NA	NA	NA	NA	NA	NA	NA	NA	NA	NA	NA	5	3	NA	NA
NC_009333.1	29292	29628	NC_009333.1:29292-29628	N	GC-GT	TTAATGTGTATGTTGTGTTGGAAGTTCCAG-CTGATTCTTAGATAGTGTTGAGGTAATTCT	8	2	NA	NA	NA	NA	NA	NA	NA	NA	NA	NA	NA	NA	NA	NA	5	3	NA	NA	NA
NC_009333.1	29337	29650	NC_009333.1:29337-29650	N	GG-AG	AGTTCCAGGCTAATATTTGATGTTTTGCTA-TGTAAATCGGGCCACTTTGCCCTAAATGTG	8	2	NA	NA	NA	NA	NA	NA	NA	NA	NA	NA	NA	NA	NA	NA	3	5	NA	NA	NA
NC_009333.1	29351	29704	NC_009333.1:29351-29704	N	GT-CA	AGGTGAAAGCGTTGTGTAACAATGATAACG-CTTTGCCCTAAATGTGACAATCTGGATGTG	8	2	NA	NA	NA	NA	NA	NA	NA	NA	NA	NA	NA	NA	NA	NA	4	4	NA	NA	NA
NC_009333.1	29357	29877	NC_009333.1:29357-29877	N	GT-GC	AACGTAATGCAACTTACAACATAAATAAAG-CCTAAATGTGACAATCTGGATGTGTATCTT	8	2	NA	NA	NA	NA	NA	NA	NA	NA	NA	NA	NA	NA	NA	NA	3	5	NA	NA	NA
NC_009333.1	10182	10773	NC_009333.1:10182-10773	N	GG-TG	TCGGAGATAGTGGCGGACCTGGGTGGCATC-ACAGCCATCTACGGTCGACCTGTATCCGCC	7	2	4	NA	3	NA	NA	NA	NA	NA	NA	NA	NA	NA	NA	NA	NA	NA	NA	NA	NA
NC_009333.1	21285	22641	NC_009333.1:21285-22641	N	TA-AC	TTATGTATAACCCAAAATATTGCGCATCGA-AAGACAATTTTGTGCAGTAGAGTTGTGCCT	7	1	7	NA	NA	NA	NA	NA	NA	NA	NA	NA	NA	NA	NA	NA	NA	NA	NA	NA	NA
NC_009333.1	21345	21788	NC_009333.1:21345-21788	N	AA-CC	GTCCATAACTCCCCTCGTGTGTCCTCGTGT-TGTAATTGGGAGATCCCACTCCTTGGCAGG	7	2	4	NA	3	NA	NA	NA	NA	NA	NA	NA	NA	NA	NA	NA	NA	NA	NA	NA	NA
NC_009333.1	21347	21763	NC_009333.1:21347-21763	N	TA-TG	CAGCGACGAGCAGGATGCCCTTGGTGTCCA-TAATTGGGAGATCCCACTCCTTGGCAGGCA	7	2	3	NA	4	NA	NA	NA	NA	NA	NA	NA	NA	NA	NA	NA	NA	NA	NA	NA	NA
NC_009333.1	21347	21764	NC_009333.1:21347-21764	N	AA-TG	AGCGACGAGCAGGATGCCCTTGGTGTCCAT-TAATTGGGAGATCCCACTCCTTGGCAGGCA	7	1	NA	7	NA	NA	NA	NA	NA	NA	NA	NA	NA	NA	NA	NA	NA	NA	NA	NA	NA
NC_009333.1	28938	29210	NC_009333.1:28938-29210	N	AA-TT	TTAACGTGTCTGAATGTGGAATATAATGTG-TTGGCAATATACCCATCCTGGCTTTCGGCT	7	1	NA	7	NA	NA	NA	NA	NA	NA	NA	NA	NA	NA	NA	NA	NA	NA	NA	NA	NA
NC_009333.1	28986	29362	NC_009333.1:28986-29362	N	AT-TT	TTGAGTGTAAATCGGGCCACTTTGCCCTAA-TTCCCACATTGGCCTGAGAGCTGTAGTACA	7	1	NA	7	NA	NA	NA	NA	NA	NA	NA	NA	NA	NA	NA	NA	NA	NA	NA	NA	NA
NC_009333.1	82571	83058	NC_009333.1:82571-83058	N	CA-AG	ACAGATGCTGTCTTTTGTGACCAGCCGCCA-TAAACAGGTACGGTAAAAAAATCAAGTTTG	7	2	3	4	NA	NA	NA	NA	NA	NA	NA	NA	NA	NA	NA	NA	NA	NA	NA	NA	NA
NC_009333.1	90025	90227	NC_009333.1:90025-90227	N	CG-AA	CACACCAAGCCTATCGGTTATCATTACTGG-CGTCTCCTGGCCCTGTGTTATTGTCGTCAG	7	2	NA	3	NA	NA	NA	NA	NA	NA	NA	NA	NA	NA	NA	NA	NA	NA	NA	4	NA
NC_009333.1	95750	96311	NC_009333.1:95750-96311	N	CT-TC	GTCCTCTTTTGTTTTTTGCTGCCTTAGCCA-CTTAGTTGGCGCCGCTGGGGGGCAGCTGGT	7	2	4	NA	3	NA	NA	NA	NA	NA	NA	NA	NA	NA	NA	NA	NA	NA	NA	NA	NA
NC_009333.1	117829	118183	NC_009333.1:117829-118183	N	AA-TT	TAGTAACACATCCGGGACATGAACTGCCAC-TAATGCGGAGAGGAATGGTGGCCTGGTTGA	7	2	3	NA	4	NA	NA	NA	NA	NA	NA	NA	NA	NA	NA	NA	NA	NA	NA	NA	NA
NC_009333.1	14539	14839	NC_009333.1:14539-14839	N	AG-CT	CTCCGCCGCAAACGCGCAAGGAAGCTATTA-GCCGGTTTACTTGCAGCAGCCTAACATGTG	7	1	NA	NA	7	NA	NA	NA	NA	NA	NA	NA	NA	NA	NA	NA	NA	NA	NA	NA	NA
NC_009333.1	21409	21763	NC_009333.1:21409-21763	N	TA-CT	CAGCGACGAGCAGGATGCCCTTGGTGTCCA-TAGACTTGTGGACCCAACATGGGTATCGTT	7	2	NA	NA	3	4	NA	NA	NA	NA	NA	NA	NA	NA	NA	NA	NA	NA	NA	NA	NA
NC_009333.1	28838	29128	NC_009333.1:28838-29128	N	GG-CC	ATACAGTCACCCCTTGCGGGTTATTGCATT-TTGGCTGCCGCTTCACCTATGGATTTTGTG	7	1	NA	NA	7	NA	NA	NA	NA	NA	NA	NA	NA	NA	NA	NA	NA	NA	NA	NA	NA
NC_009333.1	28863	29485	NC_009333.1:28863-29485	N	AA-TT	TTATTTTTCCAGTGTAAGCAAGTCGATTTG-TTGTGCTCGCTGCTTGCCTTCTTGCCGCTT	7	2	NA	NA	3	4	NA	NA	NA	NA	NA	NA	NA	NA	NA	NA	NA	NA	NA	NA	NA
NC_009333.1	28884	29284	NC_009333.1:28884-29284	N	GT-TC	ACCTATCTGCTCATTCGTTGTTTCGGTTCT-TTGCCGCTTCTGGTTTTCATTGGTGCCGCC	7	1	NA	NA	7	NA	NA	NA	NA	NA	NA	NA	NA	NA	NA	NA	NA	NA	NA	NA	NA
NC_009333.1	28918	29236	NC_009333.1:28918-29236	N	TC-TT	TGTGAAAGGAAAGCAGCGCCCACTGGTGTA-GTGGGTTGATTGCGTCGCTTTTGGCAATAT	7	2	NA	NA	4	3	NA	NA	NA	NA	NA	NA	NA	NA	NA	NA	NA	NA	NA	NA	NA
NC_009333.1	28977	29388	NC_009333.1:28977-29388	N	TT-CC	CTAAATGTGACAATCTGGATGTGTATCTTA-GTCCTACTTTTCCCACATTGGCCTGAGAGC	7	1	NA	NA	7	NA	NA	NA	NA	NA	NA	NA	NA	NA	NA	NA	NA	NA	NA	NA	NA
NC_009333.1	29236	29548	NC_009333.1:29236-29548	N	GG-TA	TCAGAAGTTTCAAAGTCGTGTAAGAACATT-TCAGAACAGTGGTGCACTACCTATCTGCTC	7	2	NA	NA	3	4	NA	NA	NA	NA	NA	NA	NA	NA	NA	NA	NA	NA	NA	NA	NA
NC_009333.1	29267	29548	NC_009333.1:29267-29548	N	GG-CA	TCAGAAGTTTCAAAGTCGTGTAAGAACATT-TTCGTTGTTTCGGTTCTGTGTTTGTCTGAT	7	1	NA	NA	7	NA	NA	NA	NA	NA	NA	NA	NA	NA	NA	NA	NA	NA	NA	NA	NA
NC_009333.1	49242	49930	NC_009333.1:49242-49930	N	AT-TT	ATTGTGGGGTGGAGCACAGCGATCGCCTTA-CCTGGCGGCTCGACTGTGGCGCGCCACCCC	7	2	NA	NA	4	3	NA	NA	NA	NA	NA	NA	NA	NA	NA	NA	NA	NA	NA	NA	NA
NC_009333.1	67715	68050	NC_009333.1:67715-68050	N	TA-CT	TGTATGGTGAACTTTGTGTTCCAGGTACAC-TAAGTTTGGTTGTCTCTGGCAGCGCACCAC	7	2	NA	NA	4	NA	NA	3	NA	NA	NA	NA	NA	NA	NA	NA	NA	NA	NA	NA	NA
NC_009333.1	75533	76151	NC_009333.1:75533-76151	N	TA-CA	TTCTGGCAAGAGGGTTGGAGTGGACAGGTT-CATGTCCTGTTTTCTCCTGTTTTTGTCTCT	7	2	NA	NA	4	3	NA	NA	NA	NA	NA	NA	NA	NA	NA	NA	NA	NA	NA	NA	NA
NC_009333.1	91588	93556	NC_009333.1:91588-93556	N	AA-TT	TTCCGTATCTTCGCTCTGTGACCGTGATGA-AACCTTCAGTCACGGGTCAAAAAGCATTGC	7	1	NA	NA	7	NA	NA	NA	NA	NA	NA	NA	NA	NA	NA	NA	NA	NA	NA	NA	NA
NC_009333.1	117583	117830	NC_009333.1:117583-117830	N	AA-TG	ACCAGGGCACCCTCCCCCACCGAGTGCTTT-TACTGCCATGAAAGGTGGTTCTATATCCAC	7	2	NA	NA	4	3	NA	NA	NA	NA	NA	NA	NA	NA	NA	NA	NA	NA	NA	NA	NA
NC_009333.1	117603	118102	NC_009333.1:117603-118102	N	CA-TT	CTGGCCACTCGGGGGGACAACACTAATCGC-CTATATCCACCACTTGGCGTCTGCCGAAGT	7	2	NA	NA	3	4	NA	NA	NA	NA	NA	NA	NA	NA	NA	NA	NA	NA	NA	NA	NA
NC_009333.1	117624	118105	NC_009333.1:117624-118105	N	CA-TC	GCCACTCGGGGGGACAACACTAATCGCCAA-TGCCGAAGTCAGTGCCACAATTTCATTAAC	7	1	NA	NA	7	NA	NA	NA	NA	NA	NA	NA	NA	NA	NA	NA	NA	NA	NA	NA	NA
NC_009333.1	117628	118153	NC_009333.1:117628-118153	N	TA-CC	TATCGCCCCAAGCCTCCAGCGCCACCCATT-GAAGTCAGTGCCACAATTTCATTAACAAAC	7	2	NA	NA	4	3	NA	NA	NA	NA	NA	NA	NA	NA	NA	NA	NA	NA	NA	NA	NA
NC_009333.1	117829	118107	NC_009333.1:117829-118107	N	GA-TT	CACTCGGGGGGACAACACTAATCGCCAACA-TAATGCGGAGAGGAATGGTGGCCTGGTTGA	7	1	NA	NA	7	NA	NA	NA	NA	NA	NA	NA	NA	NA	NA	NA	NA	NA	NA	NA	NA
NC_009333.1	28837	29559	NC_009333.1:28837-29559	N	GT-AC	AAAGTCGTGTAAGAACATTGGACTAAAGTG-CTTGGCTGCCGCTTCACCTATGGATTTTGT	7	2	NA	NA	NA	NA	NA	NA	NA	NA	4	NA	NA	NA	NA	NA	3	NA	NA	NA	NA
NC_009333.1	28910	29716	NC_009333.1:28910-29716	N	GG-GC	TGTGTAACAATGATAACGGTGTTTTGGCTG-CGCCGATTGTGGGTTGATTGCGTCGCTTTT	7	2	NA	NA	NA	NA	NA	NA	NA	NA	3	NA	NA	NA	NA	NA	4	NA	NA	NA	NA
NC_009333.1	28913	29508	NC_009333.1:28913-29508	N	GT-GC	CGATTTGAATGACATAGGCGACAAAGTGAG-CGATTGTGGGTTGATTGCGTCGCTTTTGGC	7	2	NA	NA	NA	NA	NA	NA	NA	NA	3	NA	NA	NA	NA	NA	4	NA	NA	NA	NA
NC_009333.1	28966	29466	NC_009333.1:28966-29466	N	GT-GG	TAGTGCTGTAATGGTGTGTTTATTTTTCCA-CTAGGTTTTCCGTCCTACTTTTCCCACATT	7	2	NA	NA	NA	NA	NA	NA	NA	NA	4	NA	NA	NA	NA	NA	3	NA	NA	NA	NA
NC_009333.1	29024	29707	NC_009333.1:29024-29707	N	TT-AC	TGAAAGCGTTGTGTAACAATGATAACGGTG-CGCGCGGTCTGGAGCTCTCCATAAGCCCGC	7	2	NA	NA	NA	NA	NA	NA	NA	NA	3	NA	NA	NA	NA	NA	4	NA	NA	NA	NA
NC_009333.1	29039	29704	NC_009333.1:29039-29704	N	GT-GC	AGGTGAAAGCGTTGTGTAACAATGATAACG-TCTCCATAAGCCCGCAGAACAAAAGCTGCG	7	2	NA	NA	NA	NA	NA	NA	NA	NA	3	NA	NA	NA	NA	NA	4	NA	NA	NA	NA
NC_009333.1	29292	29542	NC_009333.1:29292-29542	N	AA-GT	CATTTGTCAGAAGTTTCAAAGTCGTGTAAG-CTGATTCTTAGATAGTGTTGAGGTAATTCT	7	2	NA	NA	NA	NA	NA	NA	NA	NA	4	NA	NA	NA	NA	NA	3	NA	NA	NA	NA
NC_009333.1	29298	29877	NC_009333.1:29298-29877	N	GT-TT	AACGTAATGCAACTTACAACATAAATAAAG-CTTAGATAGTGTTGAGGTAATTCTAGAAAG	7	2	NA	NA	NA	NA	NA	NA	NA	NA	4	NA	NA	NA	NA	NA	NA	NA	3	NA	NA
NC_009333.1	28825	29707	NC_009333.1:28825-29707	N	TT-GA	TGAAAGCGTTGTGTAACAATGATAACGGTG-CTGCCCAGTCACCTTGGCTGCCGCTTCACC	7	2	NA	NA	NA	NA	NA	NA	NA	NA	NA	NA	NA	NA	NA	NA	4	3	NA	NA	NA
NC_009333.1	28826	29348	NC_009333.1:28826-29348	N	CC-AC	TTCTAGAAAGCGGATTGAGTGTAAATCGGG-TGCCCAGTCACCTTGGCTGCCGCTTCACCT	7	2	NA	NA	NA	NA	NA	NA	NA	NA	NA	NA	NA	NA	NA	4	3	NA	NA	NA	NA
NC_009333.1	28828	29377	NC_009333.1:28828-29377	N	TG-TG	GCCACTTTGCCCTAAATGTGACAATCTGGA-CCCAGTCACCTTGGCTGCCGCTTCACCTAT	7	2	NA	NA	NA	NA	NA	NA	NA	NA	NA	NA	NA	NA	NA	NA	4	NA	3	NA	NA
NC_009333.1	28828	29507	NC_009333.1:28828-29507	N	GG-TG	TCGATTTGAATGACATAGGCGACAAAGTGA-CCCAGTCACCTTGGCTGCCGCTTCACCTAT	7	2	NA	NA	NA	NA	NA	NA	NA	NA	NA	NA	NA	NA	NA	NA	3	NA	4	NA	NA
NC_009333.1	28828	29602	NC_009333.1:28828-29602	N	TG-TG	GGGAGCGCTCTTTCAATGTTAATGTTTTAA-CCCAGTCACCTTGGCTGCCGCTTCACCTAT	7	2	NA	NA	NA	NA	NA	NA	NA	NA	NA	NA	NA	NA	NA	NA	4	NA	3	NA	NA
NC_009333.1	28837	29347	NC_009333.1:28837-29347	N	GC-AC	ATTCTAGAAAGCGGATTGAGTGTAAATCGG-CTTGGCTGCCGCTTCACCTATGGATTTTGT	7	2	NA	NA	NA	NA	NA	NA	NA	NA	NA	NA	NA	NA	NA	NA	3	NA	4	NA	NA
NC_009333.1	28837	29650	NC_009333.1:28837-29650	N	GG-AC	AGTTCCAGGCTAATATTTGATGTTTTGCTA-CTTGGCTGCCGCTTCACCTATGGATTTTGT	7	2	NA	NA	NA	NA	NA	NA	NA	NA	NA	NA	NA	NA	NA	NA	NA	4	3	NA	NA
NC_009333.1	28838	29877	NC_009333.1:28838-29877	N	GT-CC	AACGTAATGCAACTTACAACATAAATAAAG-TTGGCTGCCGCTTCACCTATGGATTTTGTG	7	2	NA	NA	NA	NA	NA	NA	NA	NA	NA	NA	NA	NA	NA	NA	3	NA	4	NA	NA
NC_009333.1	28846	29314	NC_009333.1:28846-29314	N	GT-GC	GTGTTTGTCTGATTCTTAGATAGTGTTGAG-CGCTTCACCTATGGATTTTGTGCTCGCTGC	7	1	NA	NA	NA	NA	NA	NA	NA	NA	NA	NA	NA	NA	NA	NA	7	NA	NA	NA	NA
NC_009333.1	28846	29331	NC_009333.1:28846-29331	N	AT-GC	AGATAGTGTTGAGGTAATTCTAGAAAGCGG-CGCTTCACCTATGGATTTTGTGCTCGCTGC	7	2	NA	NA	NA	NA	NA	NA	NA	NA	NA	NA	NA	NA	NA	NA	3	4	NA	NA	NA
NC_009333.1	28849	29331	NC_009333.1:28849-29331	N	AT-GC	AGATAGTGTTGAGGTAATTCTAGAAAGCGG-TTCACCTATGGATTTTGTGCTCGCTGCTTG	7	2	NA	NA	NA	NA	NA	NA	NA	NA	NA	NA	NA	NA	NA	NA	4	3	NA	NA	NA
NC_009333.1	28851	29314	NC_009333.1:28851-29314	N	GT-TT	GTGTTTGTCTGATTCTTAGATAGTGTTGAG-CACCTATGGATTTTGTGCTCGCTGCTTGCC	7	2	NA	NA	NA	NA	NA	NA	NA	NA	NA	NA	NA	NA	NA	3	4	NA	NA	NA	NA
NC_009333.1	28851	29452	NC_009333.1:28851-29452	N	TG-TT	AGATTGTATCAGGCTAGTGCTGTAATGGTG-CACCTATGGATTTTGTGCTCGCTGCTTGCC	7	2	NA	NA	NA	NA	NA	NA	NA	NA	NA	NA	NA	NA	NA	NA	3	4	NA	NA	NA
NC_009333.1	28857	29498	NC_009333.1:28857-29498	N	AC-TA	GTAAGCAAGTCGATTTGAATGACATAGGCG-TGGATTTTGTGCTCGCTGCTTGCCTTCTTG	7	2	NA	NA	NA	NA	NA	NA	NA	NA	NA	NA	NA	NA	NA	4	3	NA	NA	NA	NA
NC_009333.1	28864	29877	NC_009333.1:28864-29877	N	GT-TT	AACGTAATGCAACTTACAACATAAATAAAG-TGTGCTCGCTGCTTGCCTTCTTGCCGCTTC	7	2	NA	NA	NA	NA	NA	NA	NA	NA	NA	NA	NA	NA	NA	NA	4	3	NA	NA	NA
NC_009333.1	28880	29562	NC_009333.1:28880-29562	N	TG-GC	GTCGTGTAAGAACATTGGACTAAAGTGGTG-CTTCTTGCCGCTTCTGGTTTTCATTGGTGC	7	2	NA	NA	NA	NA	NA	NA	NA	NA	NA	NA	NA	NA	NA	NA	3	NA	4	NA	NA
NC_009333.1	28892	29577	NC_009333.1:28892-29577	N	CG-CT	TGGACTAAAGTGGTGTGCGGCAGCTGGGAG-TCTGGTTTTCATTGGTGCCGCCGATTGTGG	7	2	NA	NA	NA	NA	NA	NA	NA	NA	NA	NA	NA	NA	NA	NA	3	4	NA	NA	NA
NC_009333.1	28893	29199	NC_009333.1:28893-29199	N	AA-TT	TGCGAGGATACTTAACGTGTCTGAATGTGG-CTGGTTTTCATTGGTGCCGCCGATTGTGGG	7	2	NA	NA	NA	NA	NA	NA	NA	NA	NA	NA	NA	NA	NA	NA	3	4	NA	NA	NA
NC_009333.1	28893	29454	NC_009333.1:28893-29454	N	TT-TT	ATTGTATCAGGCTAGTGCTGTAATGGTGTG-CTGGTTTTCATTGGTGCCGCCGATTGTGGG	7	2	NA	NA	NA	NA	NA	NA	NA	NA	NA	NA	NA	NA	NA	NA	4	NA	3	NA	NA
NC_009333.1	28893	29705	NC_009333.1:28893-29705	N	TG-TT	GGTGAAAGCGTTGTGTAACAATGATAACGG-CTGGTTTTCATTGGTGCCGCCGATTGTGGG	7	2	NA	NA	NA	NA	NA	NA	NA	NA	NA	NA	NA	NA	NA	4	NA	3	NA	NA	NA
NC_009333.1	28910	29367	NC_009333.1:28910-29367	N	AC-GC	TGTAAATCGGGCCACTTTGCCCTAAATGTG-CGCCGATTGTGGGTTGATTGCGTCGCTTTT	7	1	NA	NA	NA	NA	NA	NA	NA	NA	NA	NA	NA	NA	NA	NA	7	NA	NA	NA	NA
NC_009333.1	28910	29467	NC_009333.1:28910-29467	N	TG-GC	AGTGCTGTAATGGTGTGTTTATTTTTCCAG-CGCCGATTGTGGGTTGATTGCGTCGCTTTT	7	1	NA	NA	NA	NA	NA	NA	NA	NA	NA	NA	NA	NA	NA	NA	7	NA	NA	NA	NA
NC_009333.1	28910	29878	NC_009333.1:28910-29878	N	TC-GC	ACGTAATGCAACTTACAACATAAATAAAGG-CGCCGATTGTGGGTTGATTGCGTCGCTTTT	7	2	NA	NA	NA	NA	NA	NA	NA	NA	NA	NA	NA	NA	NA	NA	4	NA	3	NA	NA
NC_009333.1	28917	29704	NC_009333.1:28917-29704	N	GT-AT	AGGTGAAAGCGTTGTGTAACAATGATAACG-TGTGGGTTGATTGCGTCGCTTTTGGCAATA	7	2	NA	NA	NA	NA	NA	NA	NA	NA	NA	NA	NA	NA	NA	NA	3	NA	4	NA	NA
NC_009333.1	28924	29577	NC_009333.1:28924-29577	N	CG-GT	TGGACTAAAGTGGTGTGCGGCAGCTGGGAG-TGATTGCGTCGCTTTTGGCAATATACCCAT	7	2	NA	NA	NA	NA	NA	NA	NA	NA	NA	NA	NA	NA	NA	NA	4	NA	3	NA	NA
NC_009333.1	28947	29331	NC_009333.1:28947-29331	N	AT-TA	AGATAGTGTTGAGGTAATTCTAGAAAGCGG-TACCCATCCTGGCTTTCGGCTAGGTTTTCC	7	2	NA	NA	NA	NA	NA	NA	NA	NA	NA	NA	NA	NA	NA	NA	4	3	NA	NA	NA
NC_009333.1	28963	29314	NC_009333.1:28963-29314	N	GT-TT	GTGTTTGTCTGATTCTTAGATAGTGTTGAG-CGGCTAGGTTTTCCGTCCTACTTTTCCCAC	7	2	NA	NA	NA	NA	NA	NA	NA	NA	NA	NA	NA	NA	NA	3	NA	4	NA	NA	NA
NC_009333.1	28966	29377	NC_009333.1:28966-29377	N	TG-GG	GCCACTTTGCCCTAAATGTGACAATCTGGA-CTAGGTTTTCCGTCCTACTTTTCCCACATT	7	2	NA	NA	NA	NA	NA	NA	NA	NA	NA	NA	NA	NA	NA	4	3	NA	NA	NA	NA
NC_009333.1	28966	29649	NC_009333.1:28966-29649	N	AG-GG	AAGTTCCAGGCTAATATTTGATGTTTTGCT-CTAGGTTTTCCGTCCTACTTTTCCCACATT	7	2	NA	NA	NA	NA	NA	NA	NA	NA	NA	NA	NA	NA	NA	NA	3	4	NA	NA	NA
NC_009333.1	28972	29704	NC_009333.1:28972-29704	N	GT-GT	AGGTGAAAGCGTTGTGTAACAATGATAACG-TTTCCGTCCTACTTTTCCCACATTGGCCTG	7	2	NA	NA	NA	NA	NA	NA	NA	NA	NA	NA	NA	NA	NA	NA	4	3	NA	NA	NA
NC_009333.1	28973	29314	NC_009333.1:28973-29314	N	GT-TT	GTGTTTGTCTGATTCTTAGATAGTGTTGAG-TTCCGTCCTACTTTTCCCACATTGGCCTGA	7	1	NA	NA	NA	NA	NA	NA	NA	NA	NA	NA	NA	NA	NA	NA	7	NA	NA	NA	NA
NC_009333.1	28973	29877	NC_009333.1:28973-29877	N	GT-TT	AACGTAATGCAACTTACAACATAAATAAAG-TTCCGTCCTACTTTTCCCACATTGGCCTGA	7	2	NA	NA	NA	NA	NA	NA	NA	NA	NA	NA	NA	NA	NA	NA	4	3	NA	NA	NA
NC_009333.1	28979	29331	NC_009333.1:28979-29331	N	AT-GT	AGATAGTGTTGAGGTAATTCTAGAAAGCGG-CCTACTTTTCCCACATTGGCCTGAGAGCTG	7	2	NA	NA	NA	NA	NA	NA	NA	NA	NA	NA	NA	NA	NA	NA	4	NA	3	NA	NA
NC_009333.1	28994	29508	NC_009333.1:28994-29508	N	GT-CA	CGATTTGAATGACATAGGCGACAAAGTGAG-TTGGCCTGAGAGCTGTAGTACAAAAAACAC	7	2	NA	NA	NA	NA	NA	NA	NA	NA	NA	NA	NA	NA	NA	NA	3	4	NA	NA	NA
NC_009333.1	29014	29655	NC_009333.1:29014-29655	N	AC-TA	CAGGCTAATATTTGATGTTTTGCTAGGTTG-CAAAAAACACCGCGCGGTCTGGAGCTCTCC	7	2	NA	NA	NA	NA	NA	NA	NA	NA	NA	NA	NA	NA	NA	3	4	NA	NA	NA	NA
NC_009333.1	29014	29877	NC_009333.1:29014-29877	N	GT-TA	AACGTAATGCAACTTACAACATAAATAAAG-CAAAAAACACCGCGCGGTCTGGAGCTCTCC	7	2	NA	NA	NA	NA	NA	NA	NA	NA	NA	NA	NA	NA	NA	NA	4	NA	3	NA	NA
NC_009333.1	29033	29331	NC_009333.1:29033-29331	N	AT-TC	AGATAGTGTTGAGGTAATTCTAGAAAGCGG-TGGAGCTCTCCATAAGCCCGCAGAACAAAA	7	2	NA	NA	NA	NA	NA	NA	NA	NA	NA	NA	NA	NA	NA	NA	NA	3	4	NA	NA
NC_009333.1	29076	29314	NC_009333.1:29076-29314	N	GT-CC	GTGTTTGTCTGATTCTTAGATAGTGTTGAG-CAAAAACCTTGCCATGGCAACTATACAGTC	7	2	NA	NA	NA	NA	NA	NA	NA	NA	NA	NA	NA	NA	NA	4	3	NA	NA	NA	NA
NC_009333.1	29091	29577	NC_009333.1:29091-29577	N	CG-AT	TGGACTAAAGTGGTGTGCGGCAGCTGGGAG-GGCAACTATACAGTCACCCCTTGCGGGTTA	7	2	NA	NA	NA	NA	NA	NA	NA	NA	NA	NA	NA	NA	NA	NA	3	4	NA	NA	NA
NC_009333.1	29121	29877	NC_009333.1:29121-29877	N	GT-TA	AACGTAATGCAACTTACAACATAAATAAAG-TTGCATTGGATTCAATCTCCAGGCCAGTTG	7	2	NA	NA	NA	NA	NA	NA	NA	NA	NA	NA	NA	NA	NA	NA	4	3	NA	NA	NA
NC_009333.1	29132	29577	NC_009333.1:29132-29577	N	CG-AT	TGGACTAAAGTGGTGTGCGGCAGCTGGGAG-TCAATCTCCAGGCCAGTTGTAGCCCCCTTT	7	2	NA	NA	NA	NA	NA	NA	NA	NA	NA	NA	NA	NA	NA	NA	4	NA	3	NA	NA
NC_009333.1	29158	29498	NC_009333.1:29158-29498	N	AC-CC	GTAAGCAAGTCGATTTGAATGACATAGGCG-CTTTTATGATATGCGAGGATACTTAACGTG	7	2	NA	NA	NA	NA	NA	NA	NA	NA	NA	NA	NA	NA	NA	NA	4	3	NA	NA	NA
NC_009333.1	29159	29575	NC_009333.1:29159-29575	N	AG-CC	ATTGGACTAAAGTGGTGTGCGGCAGCTGGG-TTTTATGATATGCGAGGATACTTAACGTGT	7	2	NA	NA	NA	NA	NA	NA	NA	NA	NA	NA	NA	NA	NA	NA	4	NA	3	NA	NA
NC_009333.1	29159	29577	NC_009333.1:29159-29577	N	CG-CC	TGGACTAAAGTGGTGTGCGGCAGCTGGGAG-TTTTATGATATGCGAGGATACTTAACGTGT	7	1	NA	NA	NA	NA	NA	NA	NA	NA	NA	NA	NA	NA	NA	NA	7	NA	NA	NA	NA
NC_009333.1	29169	29498	NC_009333.1:29169-29498	N	AC-TA	GTAAGCAAGTCGATTTGAATGACATAGGCG-TGCGAGGATACTTAACGTGTCTGAATGTGG	7	1	NA	NA	NA	NA	NA	NA	NA	NA	NA	NA	NA	NA	NA	NA	7	NA	NA	NA	NA
NC_009333.1	29206	29575	NC_009333.1:29206-29575	N	AG-AA	ATTGGACTAAAGTGGTGTGCGGCAGCTGGG-TGTGAAAGGAAAGCAGCGCCCACTGGTGTA	7	2	NA	NA	NA	NA	NA	NA	NA	NA	NA	NA	NA	NA	NA	NA	NA	4	3	NA	NA
NC_009333.1	29238	29877	NC_009333.1:29238-29877	N	GT-TC	AACGTAATGCAACTTACAACATAAATAAAG-AGAACAGTGGTGCACTACCTATCTGCTCAT	7	2	NA	NA	NA	NA	NA	NA	NA	NA	NA	NA	NA	NA	NA	NA	3	4	NA	NA	NA
NC_009333.1	29251	29877	NC_009333.1:29251-29877	N	GT-GC	AACGTAATGCAACTTACAACATAAATAAAG-ACTACCTATCTGCTCATTCGTTGTTTCGGT	7	2	NA	NA	NA	NA	NA	NA	NA	NA	NA	NA	NA	NA	NA	3	NA	NA	4	NA	NA
[truncated: 2,457 more rows]

## Sheet: MHV68
chromosome	3' BSJ	5' BSJ	CircID	Canonical Splice D-A?	Splice D-A: +/- 2 nt external to BSJ (Only + strand reported)	Flanking Sequence: +/-30 nt internal to BSJ (Only + strand reported)	SUM	# Samples	CIRCexplorer2 BSJ Raw Counts
[truncated: 514 more rows]
