# Supplementary material for: Noncanonical circRNA biogenesis driven by alpha and gamma herpesviruses
Source: EMBO J. 2025 Mar 3;44(8):2323–52. doi: 10.1038/s44318-025-00398-0 (PMC12000468; doi:10.1038/s44318-025-00398-0)
Supplement: Supplementary file 5 — Source data Fig. 4 [file 44318_2025_398_MOESM5_ESM.zip]

Archive with 3 entries (2 files):
- Figure 4/
- Figure 4/4D.xlsx
- __MACOSX/Figure 4/._4D.xlsx
