# Supplementary material for: Noncanonical circRNA biogenesis driven by alpha and gamma herpesviruses
Source: EMBO J. 2025 Mar 3;44(8):2323–52. doi: 10.1038/s44318-025-00398-0 (PMC12000468; doi:10.1038/s44318-025-00398-0)
Supplement: Supplementary file 5 — Source data Fig. 4 [file 44318_2025_398_MOESM5_ESM.zip › Figure 4/4D.xlsx]

## Sheet: ReadMe
Figure 4D
Infection models were treated with spliceosome inhibitors, isoginkgetin (IGG) and pladienolide B (PB). HSV-1 infected fibroblasts were treated with inhibitors at 1 or 3 hours post infection and collected at 24 hours post infection. iSLK-BAC16 were treated with inhibitors at 24 hours after lytic reactivation and collected after 24 hours of inhibitor treatment. qPCR assessment of genome quantity (n…

## Sheet: Fig 4D
Fig 4D
	HSV1 Genomes: vGenomes/Cell
	N/A			1			3
+Drug (hpi)	R1	R2	R3	R1	R2	R3	R1	R2	R3
Vehicle (Inf)	61000	61000	50000
IGG				34000	44000	30000	39000	32000	34000
PB				36000	30000	47000	35000	47000	48000
	HSV-1 Viral Yield: Total PFU in SN (3 mL total)
	N/A			1			3
+Drug (hpi)	R1	R2	R3	R1	R2	R3	R1	R2	R3
Vehicle	190000000	160000000	140000000
IGG				460000	450000	590000	320000	1200000	1600000
PB				1400000	660000	1600000	60000000	69000000	64000000
	KSHV Genomes: vGenomes/Cell
	N/A			24
+Drug (hpi)	R1	R2	R3	R1	R2	R3
Vehicle (Inf)	1372	2224	1391
IGG				532	440	491
PB				1154	1152	1657
