# Supplementary material for: Noncanonical circRNA biogenesis driven by alpha and gamma herpesviruses
Source: EMBO J. 2025 Mar 3;44(8):2323–52. doi: 10.1038/s44318-025-00398-0 (PMC12000468; doi:10.1038/s44318-025-00398-0)
Supplement: Supplementary file 6 — Source data Fig. 5 [file 44318_2025_398_MOESM6_ESM.zip]

Archive with 5 entries (4 files):
- Figure 5/
- Figure 5/5D.xlsx
- __MACOSX/Figure 5/._5D.xlsx
- Figure 5/5F.xlsx
- __MACOSX/Figure 5/._5F.xlsx
