# Supplementary material for: Noncanonical circRNA biogenesis driven by alpha and gamma herpesviruses
Source: EMBO J. 2025 Mar 3;44(8):2323–52. doi: 10.1038/s44318-025-00398-0 (PMC12000468; doi:10.1038/s44318-025-00398-0)
Supplement: Supplementary file 6 — Source data Fig. 5 [file 44318_2025_398_MOESM6_ESM.zip › Figure 5/5D.xlsx]

## Sheet: ReadMe
Fig. 5D
MRC-5 were transfected with siRNAs targeting RNA ligases (RLIG1, RTCB) or a nontargeting control (NTC) for 48 hours. MRC-5 were infected with HSV-1 for an additional 12 or 24 hours (12 or 24 h). iSLK-BAC16 were siRNA transfected for 24 hours followed by lytic reactivation for 72 hours (72 h). qPCR assessment of genome quantity (n=3-4), plotted as viral genomes per cell (vGenomes/Cell). HSV-1 yiel…

## Sheet: Fig 5D
Fig 5D
	HSV-1 Genomes: vGenomes/Cell
	siNTC				siRLIG1				siRTCB
Time (hpi)	R1	R2	R3	R4	R1	R2	R3	R4	R1	R2	R3	R4
12 h	20911.9	20991.3	11601.7	11969.4	24849.5	12675.9	16456.4	9134.3	5958.4	8344.8	12587.1	14130.9
	HSV-1 Yield: PFU/mL in SN
	siNTC				siRLIG1				siRTCB
Time (hpi)	R1	R2	R3	R4	R1	R2	R3	R4	R1	R2	R3	R4
12 h	7500000	5500000	7800000	8500000	2700000	3900000	3000000	3500000	5100000	2300000	4400000	4100000
	KSHV Genomes: vGenomes/Cell
	siNTC			siRLIG1			siRTCB
Time (hpi)	R1	R2	R3	R1	R2	R3	R1	R2	R3
Unind.	14.8141	11.0778	19.8799	12.8895	12.7871	11.8326	15.7507	13.854	13.1377
72 h	834.416	1345.57	1159.86	675.257	867.255	739.357	645.97	601.147	726.865
	KSHV yield: Encapsidated genomes/mL in SN
	siNTC			siRLIG1			siRTCB
Time (hpi)	R1	R2	R3	R1	R2	R3	R1	R2	R3
72 h	152000000	176000000	166000000	215000000	205000000	251000000	158000000	148000000	133000000
	KSHV yield: Infectious progeny in SN: %GFP+ Vero
	siNTC			siRLIG1			siRTCB
Time (hpi)	R1	R2	R3	R1	R2	R3	R1	R2	R3
72 h	12	10	15	28	19	27	12	10	17
