# Supplementary material for: Noncanonical circRNA biogenesis driven by alpha and gamma herpesviruses
Source: EMBO J. 2025 Mar 3;44(8):2323–52. doi: 10.1038/s44318-025-00398-0 (PMC12000468; doi:10.1038/s44318-025-00398-0)
Supplement: Supplementary file 6 — Source data Fig. 5 [file 44318_2025_398_MOESM6_ESM.zip › Figure 5/5F.xlsx]

## Sheet: ReadMe
Fig. 5F
MRC-5 were transfected with siRNAs targeting RNA ligases (RLIG1, RTCB) or a nontargeting control (NTC) for 48 hours. MRC-5 were infected with HSV-1 for an additional 12 or 24 hours (12 or 24 h). iSLK-BAC16 were siRNA transfected for 24 hours followed by lytic reactivation for 72 hours (72 h). ddPCR quantitation using divergent (circRNA) or convergent (gene) primers (n=4-5). Paired t-tests (RNA li…

## Sheet: 5F
Fig 5F
HSV-1 model	ddPCR gene expression
siRNA	siNTC				siRLIG1				siRTCB
circICP0/ICP0	1	1	1	1	0.91	0.4	0.46	0.36	0.72	0.57	0.44	0.61
circICP0	1	1	1	1	0.31	0.34	0.41	0.27	0.55	0.51	0.48	0.58
ICP0	1	1	1	1	0.33	0.82	0.87	0.73	0.74	0.86	1.05	0.91
circLAT/LAT intron	1	1	1	1	0.26	0.46	0.67	0.35	0.37	0.34	0.36	0.4
circLAT	1	1	1	1	0.2	0.35	0.3	0.45	0.17	0.42	0.63	0.31
LAT intron	1	1	1	1	0.76	0.98	0.91	0.61	0.65	0.88	0.93	0.87
KSHV model	ddPCR gene expression
siRNA	siNTC					siRLIG1					siRTCB
circPAN/PAN	1	1	1	1	1	2.07	1.9	1.8	1.42	1.68	0.64	0.65	0.58	0.62	0.57
circPAN	1	1	1	1	1	0.735	0.582	0.648	0.836	0.72	0.303	0.29	0.336	0.282	0.308
PAN	1	1	1	1	1	0.336	0.289	0.358	0.589	0.428	0.45	0.421	0.581	0.451	0.538
circK2/K2	1	1	1	1	1	0.8	0.42	0.61	0.87	1.82	0.44	0.41	0.43	0.37	0.37
circK2	1	1	1	1	1	0.524	0.417	0.46	0.545	0.491	0.493	0.371	0.425	0.356	0.41
K2	1	1	1	1	1	0.684	1.044	0.741	0.61	0.264	1.156	0.931	0.964	0.926	1.085
