# Supplementary material for: Noncanonical circRNA biogenesis driven by alpha and gamma herpesviruses
Source: EMBO J. 2025 Mar 3;44(8):2323–52. doi: 10.1038/s44318-025-00398-0 (PMC12000468; doi:10.1038/s44318-025-00398-0)
Supplement: Supplementary file 7 — SD for EV data [file 44318_2025_398_MOESM7_ESM.zip]

Archive with 4 entries (4 files):
- EMBOJ-2024-116784R-Q_SourceDataForAppendixFigureS9.xlsx
- __MACOSX/._EMBOJ-2024-116784R-Q_SourceDataForAppendixFigureS9.xlsx
- EMBOJ-2024-116784R-Q_SourceDataForExpandedView4.xlsx
- __MACOSX/._EMBOJ-2024-116784R-Q_SourceDataForExpandedView4.xlsx
